# Supplementary material for: Identification of Potential Key circRNAs in Aged Mice With Postoperative Delirium
Source: Front Mol Neurosci. 2022 Apr 14;15:836534. doi: 10.3389/fnmol.2022.836534 (PMC9047966; doi:10.3389/fnmol.2022.836534)
Supplement: Supplementary file 1 [file Table_1.XLSX]

## Sheet: 0
	FIRST														SECOND							THIRD
	Fluor	Target	Sample	Biological Set Name	Cq	Cq Mean	Cq Std. Dev	Starting Quantity (SQ)	Log Starting Quantity	SQ Mean	SQ Std. Dev	Set Point	Well Note		Fluor	Target	Sample	Cq	Cq Mean	Cq Std. Dev		Fluor	Target	Sample	Cq	Cq Mean	Cq Std. Dev
	SYBR	β-actin	control		29.6848	29.6848	0				0	60			SYBR	β-actin	control	30.2503	30.2503	0		SYBR	β-actin	control	30.1528	30.1528	0
	SYBR	β-actin	control		30.1526	30.1526	0				0	60			SYBR	β-actin	control	30.1544	30.1544	0		SYBR	β-actin	control	30.0407	30.0407	0
	SYBR	β-actin	control		29.9743	29.9743	0				0	60			SYBR	β-actin	control	30.5138	30.5138	0		SYBR	β-actin	control	30.2079	30.2079	0
	SYBR	β-actin	surgery		29.964	29.964	0				0	60			SYBR	β-actin	surgery	30.3503	30.3503	0		SYBR	β-actin	surgery	30.6322	30.6322	0
	SYBR	β-actin	surgery		30.3508	30.3508	0				0	60			SYBR	β-actin	surgery	30.6744	30.6744	0		SYBR	β-actin	surgery	30.6654	30.6654	0
	SYBR	β-actin	surgery		30.4685	30.4685	0				0	60			SYBR	β-actin	surgery	30.5138	30.5138	0		SYBR	β-actin	surgery	30.4108	30.4108	0
	SYBR	mmu_circRNA_32003	control		29.1303	29.1303	0				0	60			SYBR	mmu_circRNA_32003	control	28.7035	28.7035	0		SYBR	mmu_circRNA_32003	control	28.6044	28.6044	0
	SYBR	mmu_circRNA_32003	control		29.4129	29.4129	0				0	60			SYBR	mmu_circRNA_32003	control	28.865	28.865	0		SYBR	mmu_circRNA_32003	control	28.4644	28.4644	0
	SYBR	mmu_circRNA_32003	control		29.5135	29.5135	0				0	60			SYBR	mmu_circRNA_32003	control	28.5825	28.5825	0		SYBR	mmu_circRNA_32003	control	28.9586	28.9586	0
	SYBR	mmu_circRNA_32003	surgery		28.8609	28.8609	0				0	60			SYBR	mmu_circRNA_32003	surgery	28.0208	28.0208	0		SYBR	mmu_circRNA_32003	surgery	28.3867	28.3867	0
	SYBR	mmu_circRNA_32003	surgery		28.6441	28.6441	0				0	60			SYBR	mmu_circRNA_32003	surgery	28.0514	28.0514	0		SYBR	mmu_circRNA_32003	surgery	28.5221	28.5221	0
	SYBR	mmu_circRNA_32003	surgery		28.7042	28.7042	0				0	60			SYBR	mmu_circRNA_32003	surgery	28.1509	28.1509	0		SYBR	mmu_circRNA_32003	surgery	28.6083	28.6083	0
	SYBR	mmu_circRNA_016934	control		28.9245	28.9245	0				0	60			SYBR	mmu_circRNA_016934	control	27.67	27.67	0		SYBR	mmu_circRNA_016934	control	28.0469	28.0469	0
	SYBR	mmu_circRNA_016934	control		28.8747	28.8747	0				0	60			SYBR	mmu_circRNA_016934	control	27.72	27.72	0		SYBR	mmu_circRNA_016934	control	28.5868	28.5868	0
	SYBR	mmu_circRNA_016934	control		29.007	29.007	0				0	60			SYBR	mmu_circRNA_016934	control	27.93	27.93	0		SYBR	mmu_circRNA_016934	control	28.3286	28.3286	0
	SYBR	mmu_circRNA_016934	surgery		28.5338	28.5338	0				0	60			SYBR	mmu_circRNA_016934	surgery	27.205	27.205	0		SYBR	mmu_circRNA_016934	surgery	27.7773	27.7773	0
	SYBR	mmu_circRNA_016934	surgery		28.7402	28.7402	0				0	60			SYBR	mmu_circRNA_016934	surgery	27.2967	27.2967	0		SYBR	mmu_circRNA_016934	surgery	28.3738	28.3738	0
	SYBR	mmu_circRNA_016934	surgery		28.2041	31.2041	0				0	60			SYBR	mmu_circRNA_016934	surgery	27.5135	27.5135	0		SYBR	mmu_circRNA_016934	surgery	27.756	27.756	0
	SYBR	mmu_circRNA_32141	control		32.3518	32.3518	0				0	60			SYBR	mmu_circRNA_32141	control	31.3586	31.3586	0		SYBR	mmu_circRNA_32141	control	31.8585	31.8585	0
	SYBR	mmu_circRNA_32141	control		32.4859	32.4859	0				0	60			SYBR	mmu_circRNA_32141	control	31.2603	31.2603	0		SYBR	mmu_circRNA_32141	control	32.0308	32.0308	0
	SYBR	mmu_circRNA_32141	control		32.3108	32.3108	0				0	60			SYBR	mmu_circRNA_32141	control	31.3422	31.3422	0		SYBR	mmu_circRNA_32141	control	31.5569	31.5569	0
	SYBR	mmu_circRNA_32141	surgery		32.0217	32.0217	0				0	60			SYBR	mmu_circRNA_32141	surgery	30.387	30.387	0		SYBR	mmu_circRNA_32141	surgery	31.6065	31.6065	0
	SYBR	mmu_circRNA_32141	surgery		31.8399	31.8399	0				0	60			SYBR	mmu_circRNA_32141	surgery	30.6413	30.6413	0		SYBR	mmu_circRNA_32141	surgery	31.1281	31.1281	0
	SYBR	mmu_circRNA_32141	surgery		31.9665	31.9665	0				0	60			SYBR	mmu_circRNA_32141	surgery	31.1246	31.1246	0		SYBR	mmu_circRNA_32141	surgery	31.4393	31.4393	0
	SYBR	mmu_circRNA_29678	control		28.8423	28.8423	0				0	60			SYBR	mmu_circRNA_29678	control	28.2308	28.2308	0		SYBR	mmu_circRNA_29678	control	27.8807	27.8807	0
	SYBR	mmu_circRNA_29678	control		28.7063	28.7063	0				0	60			SYBR	mmu_circRNA_29678	control	28.1348	28.1348	0		SYBR	mmu_circRNA_29678	control	28.5942	28.5942	0
	SYBR	mmu_circRNA_29678	control		28.6372	28.6372	0				0	60			SYBR	mmu_circRNA_29678	control	28.0567	28.0567	0		SYBR	mmu_circRNA_29678	control	28.3481	28.3481	0
	SYBR	mmu_circRNA_29678	surgery		28.2879	28.2879	0				0	60			SYBR	mmu_circRNA_29678	surgery	27.6127	27.6127	0		SYBR	mmu_circRNA_29678	surgery	28.0375	28.0375	0
	SYBR	mmu_circRNA_29678	surgery		28.2195	28.2195	0				0	60			SYBR	mmu_circRNA_29678	surgery	27.5014	27.5014	0		SYBR	mmu_circRNA_29678	surgery	27.9091	27.9091	0
	SYBR	mmu_circRNA_29678	surgery		28.0905	28.0905	0				0	60			SYBR	mmu_circRNA_29678	surgery	27.8054	27.8054	0		SYBR	mmu_circRNA_29678	surgery	28.0087	28.0087	0
	SYBR	mmu_circRNA_22546	control		29.7048	29.7048	0				0	60			SYBR	mmu_circRNA_22546	control	30.75	30.75	0		SYBR	mmu_circRNA_22546	control	30.8454	30.8454	0
	SYBR	mmu_circRNA_22546	control		29.751	29.751	0				0	60			SYBR	mmu_circRNA_22546	control	30.81	30.81	0		SYBR	mmu_circRNA_22546	control	30.6783	30.6783	0
	SYBR	mmu_circRNA_22546	control		30.0529	30.0529	0				0	60			SYBR	mmu_circRNA_22546	control	30.6	30.6	0		SYBR	mmu_circRNA_22546	control	31.1741	31.1741	0
	SYBR	mmu_circRNA_22546	surgery		29.4753	30.4753	0				0	60			SYBR	mmu_circRNA_22546	surgery	30.1193	30.1193	0		SYBR	mmu_circRNA_22546	surgery	30.497	30.497	0
	SYBR	mmu_circRNA_22546	surgery		29.7909	30.7909	0				0	60			SYBR	mmu_circRNA_22546	surgery	30.1873	30.1873	0		SYBR	mmu_circRNA_22546	surgery	30.6157	30.6157	0
	SYBR	mmu_circRNA_22546	surgery		29.919	30.919	0				0	60			SYBR	mmu_circRNA_22546	surgery	30.49	30.49	0		SYBR	mmu_circRNA_22546	surgery	30.7161	30.7161	0
	SYBR	mmu_circRNA_29619	control		29.2588	29.2588	0				0	60			SYBR	mmu_circRNA_29619	control	29.3904	29.3904	0		SYBR	mmu_circRNA_29619	control	30.4041	30.4041	0
	SYBR	mmu_circRNA_29619	control		29.4789	29.4789	0				0	60			SYBR	mmu_circRNA_29619	control	29.4585	29.4585	0		SYBR	mmu_circRNA_29619	control	30.0298	30.0298	0
	SYBR	mmu_circRNA_29619	control		29.2879	29.2879	0				0	60			SYBR	mmu_circRNA_29619	control	29.5928	29.5928	0		SYBR	mmu_circRNA_29619	control	30.0109	30.0109	0
	SYBR	mmu_circRNA_29619	surgery		30.0392	30.0392	0				0	60			SYBR	mmu_circRNA_29619	surgery	30.155	30.155	0		SYBR	mmu_circRNA_29619	surgery	31.0208	31.0208	0
	SYBR	mmu_circRNA_29619	surgery		30.2564	30.2564	0				0	60			SYBR	mmu_circRNA_29619	surgery	30.2053	30.2053	0		SYBR	mmu_circRNA_29619	surgery	31.6723	31.6723	0
	SYBR	mmu_circRNA_29619	surgery		30.1325	30.1325	0				0	60			SYBR	mmu_circRNA_29619	surgery	30.0262	30.0262	0		SYBR	mmu_circRNA_29619	surgery	31.4452	31.4452	0
	SYBR	mmu_circRNA_29301	control		29.0771	29.0771	0				0	60			SYBR	mmu_circRNA_29301	control	30.5402	30.5402	0		SYBR	mmu_circRNA_29301	control	30.4098	30.4098	0
	SYBR	mmu_circRNA_29301	control		29.1244	29.1244	0				0	60			SYBR	mmu_circRNA_29301	control	30.7519	30.7519	0		SYBR	mmu_circRNA_29301	control	30.3827	30.3827	0
	SYBR	mmu_circRNA_29301	control		29.6589	29.6589	0				0	60			SYBR	mmu_circRNA_29301	control	30.6918	30.6918	0		SYBR	mmu_circRNA_29301	control	30.6877	30.6877	0
	SYBR	mmu_circRNA_29301	surgery		30.5971	30.5971	0				0	60			SYBR	mmu_circRNA_29301	surgery	31.0599	31.0599	0		SYBR	mmu_circRNA_29301	surgery	31.2667	31.2667	0
	SYBR	mmu_circRNA_29301	surgery		30.3824	30.3824	0				0	60			SYBR	mmu_circRNA_29301	surgery	31.2162	31.2162	0		SYBR	mmu_circRNA_29301	surgery	31.2934	31.2934	0
	SYBR	mmu_circRNA_29301	surgery		30.1008	30.1008	0				0	60			SYBR	mmu_circRNA_29301	surgery	31.1417	31.1417	0		SYBR	mmu_circRNA_29301	surgery	31.6189	31.6189	0
	SYBR	mmu_circRNA_009489	control		32.0497	32.0497	0				0	60			SYBR	mmu_circRNA_009489	control	32.0463	32.0463	0		SYBR	mmu_circRNA_009489	control	31.081	31.081	0
	SYBR	mmu_circRNA_009489	control		32.1558	32.1558	0				0	60			SYBR	mmu_circRNA_009489	control	32.1216	32.1216	0		SYBR	mmu_circRNA_009489	control	31.3155	31.3155	0
	SYBR	mmu_circRNA_009489	control		32.2674	32.2674	0				0	60			SYBR	mmu_circRNA_009489	control	32.096	32.096	0		SYBR	mmu_circRNA_009489	control	31.1299	31.1299	0
	SYBR	mmu_circRNA_009489	surgery		33.1959	33.1959	0				0	60			SYBR	mmu_circRNA_009489	surgery	32.2542	32.2542	0		SYBR	mmu_circRNA_009489	surgery	32.214	32.214	0
	SYBR	mmu_circRNA_009489	surgery		32.8929	32.8929	0				0	60			SYBR	mmu_circRNA_009489	surgery	32.8282	32.8282	0		SYBR	mmu_circRNA_009489	surgery	31.8273	31.8273	0
	SYBR	mmu_circRNA_009489	surgery		33.121	33.121	0				0	60			SYBR	mmu_circRNA_009489	surgery	32.6796	32.6796	0		SYBR	mmu_circRNA_009489	surgery	32.1098	32.1098	0
	SYBR	β-actin	control		29.8017	29.8017	0								SYBR	β-actin	control	30.3868	30.3868	0		SYBR	β-actin	control	30.2539	30.2539	0
	SYBR	β-actin	control		29.8367	29.8367	0								SYBR	β-actin	control	30.4053	30.4053	0		SYBR	β-actin	control	30.2878	30.2878	0
	SYBR	β-actin	control		29.7474	29.7474	0								SYBR	β-actin	control	30.3216	30.3216	0		SYBR	β-actin	control	30.2575	30.2575	0
	SYBR	β-actin	surgery		30.0798	30.0798	0								SYBR	β-actin	surgery	30.029	30.029	0		SYBR	β-actin	surgery	31.022	31.022	0
	SYBR	β-actin	surgery		29.7574	29.7574	0								SYBR	β-actin	surgery	30.2658	30.2658	0		SYBR	β-actin	surgery	31.0534	31.0534	0
	SYBR	β-actin	surgery		29.8902	29.8902	0								SYBR	β-actin	surgery	30.2165	30.2165	0		SYBR	β-actin	surgery	30.4522	30.4522	0
	SYBR	mmu_circRNA_40568	control		35.2419	35.2419	0								SYBR	mmu_circRNA_40568	control	28.2834	28.2834	0		SYBR	mmu_circRNA_40568	control	28.1943	28.1943	0
	SYBR	mmu_circRNA_40568	control		35.2224	35.2224	0								SYBR	mmu_circRNA_40568	control	28.4105	28.4105	0		SYBR	mmu_circRNA_40568	control	28.0125	28.0125	0
	SYBR	mmu_circRNA_40568	control		35.5585	35.5585	0								SYBR	mmu_circRNA_40568	control	28.5297	28.5297	0		SYBR	mmu_circRNA_40568	control	28.2466	28.2466	0
	SYBR	mmu_circRNA_40568	surgery		36.5142	36.5142	0								SYBR	mmu_circRNA_40568	surgery	29.8254	29.8254	0		SYBR	mmu_circRNA_40568	surgery	29.5236	29.5236	0
	SYBR	mmu_circRNA_40568	surgery		36.0406	36.0406	0								SYBR	mmu_circRNA_40568	surgery	29.5065	29.5065	0		SYBR	mmu_circRNA_40568	surgery	29.849	29.849	0
	SYBR	mmu_circRNA_40568	surgery		36.8057	36.8057	0								SYBR	mmu_circRNA_40568	surgery	29.8392	29.8392	0		SYBR	mmu_circRNA_40568	surgery	29.3443	29.3443	0
	SYBR	mmu_circRNA_31992	control		28.2448	28.2448	0								SYBR	mmu_circRNA_31992	control	35.8	35.8	0		SYBR	mmu_circRNA_31992	control	35.1932	35.1932	0
	SYBR	mmu_circRNA_31992	control		28.081	28.081	0								SYBR	mmu_circRNA_31992	control	35.73	35.73	0		SYBR	mmu_circRNA_31992	control	35.3573	35.3573	0
	SYBR	mmu_circRNA_31992	control		28.1657	28.1657	0								SYBR	mmu_circRNA_31992	control	35.69	35.69	0		SYBR	mmu_circRNA_31992	control	35.5712	35.5712	0
	SYBR	mmu_circRNA_31992	surgery		28.7287	28.7287	0								SYBR	mmu_circRNA_31992	surgery	36.87	36.87	0		SYBR	mmu_circRNA_31992	surgery	36.796	36.796	0
	SYBR	mmu_circRNA_31992	surgery		28.9354	28.9354	0								SYBR	mmu_circRNA_31992	surgery	36.12	36.12	0		SYBR	mmu_circRNA_31992	surgery	36.8246	36.8246	0
	SYBR	mmu_circRNA_31992	surgery		28.9309	28.9309	0								SYBR	mmu_circRNA_31992	surgery	36.62	36.62	0		SYBR	mmu_circRNA_31992	surgery	36.5537	36.5537	0
	SYBR	β-actin	control		33.0435	33.0435	0								SYBR	β-actin	control	30.1495	30.1495	0		SYBR	β-actin	control	30.4052	30.4052	0
	SYBR	β-actin	control		32.8881	32.8881	0								SYBR	β-actin	control	30.6346	30.6346	0		SYBR	β-actin	control	30.6766	30.6766	0
	SYBR	β-actin	control		32.697	32.697	0								SYBR	β-actin	control	30.5579	30.5579	0		SYBR	β-actin	control	30.1716	30.1716	0
	SYBR	β-actin	surgery		32.9194	32.9194	0								SYBR	β-actin	surgery	30.5645	30.5645	0		SYBR	β-actin	surgery	30.1974	30.1974	0
	SYBR	β-actin	surgery		32.9089	32.9089	0								SYBR	β-actin	surgery	30.4102	30.4102	0		SYBR	β-actin	surgery	30.3709	30.3709	0
	SYBR	β-actin	surgery		33.3886	33.3886	0								SYBR	β-actin	surgery	30.5714	30.5714	0		SYBR	β-actin	surgery	30.5078	30.5078	0
	SYBR	Homer1	control		23.9284	23.9284	0								SYBR	Homer1	control	21.5829	21.5829	0		SYBR	Homer1	control	21.85	21.85	0
	SYBR	Homer1	control		23.8016	23.8016	0								SYBR	Homer1	control	21.6909	21.6909	0		SYBR	Homer1	control	21.7624	21.7624	0
	SYBR	Homer1	control		24.0977	24.0977	0								SYBR	Homer1	control	21.7666	21.7666	0		SYBR	Homer1	control	21.9556	21.9556	0
	SYBR	Homer1	surgery		23.5711	23.5711	0								SYBR	Homer1	surgery	21.1973	21.1973	0		SYBR	Homer1	surgery	21.072	21.072	0
	SYBR	Homer1	surgery		23.3297	23.3297	0								SYBR	Homer1	surgery	21.263	21.263	0		SYBR	Homer1	surgery	21.1391	21.1391	0
	SYBR	Homer1	surgery		23.641	23.641	0								SYBR	Homer1	surgery	21.1119	21.1119	0		SYBR	Homer1	surgery	21.0557	21.0557	0
	SYBR	mmu_circRNA_26701	control		28.7456	28.7456	0								SYBR	mmu_circRNA_26701	control	25.5997	25.5997	0		SYBR	mmu_circRNA_26701	control	25.4899	25.4899	0
	SYBR	mmu_circRNA_26701	control		28.8895	28.8895	0								SYBR	mmu_circRNA_26701	control	25.946	25.946	0		SYBR	mmu_circRNA_26701	control	25.7537	25.7537	0
	SYBR	mmu_circRNA_26701	control		28.3867	28.3867	0								SYBR	mmu_circRNA_26701	control	25.7912	25.7912	0		SYBR	mmu_circRNA_26701	control	25.5695	25.5695	0
	SYBR	mmu_circRNA_26701	surgery		28.1083	28.1083	0								SYBR	mmu_circRNA_26701	surgery	25.1163	25.1163	0		SYBR	mmu_circRNA_26701	surgery	25.0029	25.0029	0
	SYBR	mmu_circRNA_26701	surgery		28.1596	28.1596	0								SYBR	mmu_circRNA_26701	surgery	25.3323	25.3323	0		SYBR	mmu_circRNA_26701	surgery	25.2473	25.2473	0
	SYBR	mmu_circRNA_26701	surgery		28.1349	28.1349	0								SYBR	mmu_circRNA_26701	surgery	25.0243	25.0243	0		SYBR	mmu_circRNA_26701	surgery	25.1689	25.1689	0

## Sheet: Run Information
File Name	admin_2021-08-31 冉伟程序16个.pcrd
Created By User	admin
Notes
ID
Run Started	2021/8/31 16:04:10 UTC +08:00
Run Ended	2021/8/31 17:31:45 UTC +08:00
Sample Vol	10
Lid Temp	105
Protocol File Name	000唐寅.prcl
Plate Setup File Name	Quick Plate_96 wells_SYBR Only.pltd
Base Serial Number	CC017570
Optical Head Serial Number	785BR9854
CFX Manager Version	3.0.1224.1015.
