# Supplementary material for: Identification of Potential Key circRNAs in Aged Mice With Postoperative Delirium
Source: Front Mol Neurosci. 2022 Apr 14;15:836534. doi: 10.3389/fnmol.2022.836534 (PMC9047966; doi:10.3389/fnmol.2022.836534)
Supplement: Supplementary file 2 [file Table_2.XLS]

## Sheet: up_Surgery_vs_Control
# Fold Change cut-off: 1 # P-value cut-off: 1 # Condition pairs: Surgery_vs_Control # Column A: circRNA, it represents circRNA ID. # Column B: P-value, P-value calculated from unpaired t-test. # Column C: FDR, FDR is calculated from Benjamini Hochberg FDR. # Column D: FC (abs), the absolute ratio (no log scale) of normalized intensities between two conditions. # Column E: Regulation, it depicts w…
Surgery_vs_Control 1 fold up regulated CircRNAs
	P-value and FDR		Fold change and Regulation		Annotations											Group--Raw Intensity		Group--Normalized Intensity		Raw Intensity						Normalized Intensity
circRNA	P-value	FDR	FC (abs)	Regulation	probeID	Alias	source	chrom	strand	txStart	txEnd	circRNA_type	best_transcript	GeneSymbol	Sequence	group-Surgery(raw)	group-Control(raw)	group-Surgery(normalized)	group-Control(normalized)	[1, Surgery](raw)	[11, Surgery](raw)	[15, Surgery](raw)	[3, Control](raw)	[5, Control](raw)	[10, Control](raw)	[1, Surgery](normalized)	[11, Surgery](normalized)	[15, Surgery](normalized)	[3, Control](normalized)	[5, Control](normalized)	[10, Control](normalized)
mmu_circRNA_38777	0.759963	0.881732	1.05165	up	ASCRP4000002	5_73701665_73691903_-9762|16.93|2|2	25714049	chr5	+	73300663	73310426	exonic	NM_023429	Ociad1	AAAAAAGAAGCTGTGCCGTTGGCTGCCACAAGTATGCTGATTACTCAAGGATTAATTAGT	145	123.333	7.01574	6.94308	107.5	140	187.5	124	96	150	6.77245	6.88862	7.38613	7.03147	6.70952	7.08824
mmu_circRNA_41150	0.672264	0.832514	1.02112	up	ASCRP4000004	6_149469068_149432506_-36562|17.67|2|2	25714049	chr6	+	149483983	149520546	exonic	ENSMUST00000003544	Bicd1	AAAAAAGGTTAACCGTGGCTCCACCAGGCATTTGGGCAGTCCTTCTCTATCCACCGTAAA	78	78	6.20665	6.17651	74	77	83	72	73	89	6.30055	6.11179	6.20763	6.13079	6.25089	6.14784
mmu_circRNA_32924	0.429037	0.668759	1.09727	up	ASCRP4000005	2_6330055_6312101_-17954|19.37|5|6	25714049	chr2	+	6391054	6409009	exonic	NM_181399	Usp6nl	AAAAAATGGGAGAGATACAAGAACACCGAGAAGATTCCGACCAGGATGTAGCACTCAAAC	102.833	93.3333	6.58038	6.44646	93	105	110.5	76	92.5	111.5	6.59106	6.52209	6.62799	6.16302	6.66874	6.50763
mmu_circRNA_32304	0.0149361	0.237607	1.20581	up	ASCRP4000006	19_21503140_21489304_-13836|20.78|2|3	25714049	chr19	-	21414813	21428650	exonic	NM_010266	Gda	AAAAACAATCTTCTGACAAACAAGTGAGTTCTTCATGCCAGGCCTTGTTGATACCCACAT	60.6667	54.1667	5.80825	5.53825	50	68	64	54.5	45	63	5.71396	5.91663	5.79415	5.59465	5.52587	5.49423
mmu_circRNA_29986	0.00259395	0.189437	1.57217	up	ASCRP4000010	16_87421227_87420418_-809|21.21|4|7	25714049	chr16	-	87420172	87420982	exonic	NM_001081068	Ltn1	AAAAACTTCCTCACCTCTCTAGTTACCGGGTCCGCTCAGCATATTTTGAGTTAGTTTCTG	47	34.6667	5.4396	4.78684	42	46	53	33.5	32.5	38	5.40631	5.38923	5.52326	4.92004	4.81983	4.62065
mmu_circRNA_004212	0.517162	0.732407	1.07142	up	ASCRP4000012	mm9_circ_004212	circBase	chr7	+	132948043	132950435	sense overlapping	NM_207302	Zranb1	AAAAAGACTGATTGGCTATTCCTCAATGCCTGTGTGGGAATAGCTATTCACAGTCAGACA	127.333	109.167	6.84245	6.74293	101	156	125	102.5	111	114	6.68519	7.02318	6.81898	6.71982	6.92667	6.5823
mmu_circRNA_23286	0.584499	0.778717	1.07787	up	ASCRP4000014	11_49982304_49974957_-7347|17.93|3|3	25714049	chr11	+	50161454	50168802	exonic	NM_029745	Tbc1d9b	AAAAAGAGGCTCAGAAGGAAACCATTAAGGACCTTCCCAAGATGAACCAGGCCAAGCATC	116.5	102.333	6.73398	6.62579	121.5	101	127	102	82	123	6.96951	6.41345	6.81898	6.68636	6.47692	6.7141
mmu_circRNA_19407	0.784511	0.895744	1.05417	up	ASCRP4000018		25070500	chr6	+	29878526	29883731	intronic	AK140774		AAAAATCAAAGGCATAGTCGAGGAGAGTGTTACTGGAGTCCATAGGTAGGTGCTTATGGA	465.5	364.5	8.67934	8.60322	521	451	424.5	428	331	334.5	9.0311	8.45973	8.54718	8.9832	8.39745	8.42901
mmu_circRNA_21641	0.87584	0.945953	1.01378	up	ASCRP4000019	10_9860426_9783206_-77220|22.01|1|3	25714049	chr10	+	10063407	10140628	sense overlapping	ENSMUST00000083942	Gm25682	AAAAATCACCTGAGTATTGCTTATGAAATCTGGCTCCCTGGCTTGGAATCACATTTTCCG	88.6667	83.8333	6.33232	6.31257	72.5	97	96.5	86	78.5	87	6.206	6.36905	6.42189	6.42889	6.39357	6.11526
mmu_circRNA_32022	0.0953233	0.367814	1.12576	up	ASCRP4000023	18_79283919_79264746_-19173|22.02|3|4	25714049	chr18	-	79068006	79087180	sense overlapping	NM_053099	Setbp1	AAAAATGCAGATGGCCACGATGGGAAAAATTTTCACTCTCAGAAGATCTGACCCCTTCTG	48.1667	48.5	5.48349	5.31258	42.5	51	51	46.5	46	53	5.43158	5.55429	5.4646	5.3098	5.43436	5.19359
mmu_circRNA_22404	0.084864	0.354489	1.24503	up	ASCRP4000024	10_89539887_89510859_-29028|17.08|3|3	25714049	chr10	+	90048113	90077142	intronic	ENSMUST00000182907	Anks1b	AAAAATGGAAGCCAGAGTGTATAGGGGCTACCATATCTAAGAGGCAGCTCCTCCTAGTTC	83.1667	68.6667	6.25645	5.94027	85	73.5	91	71	56	79	6.43654	6.02768	6.30511	6.07303	5.84314	5.90464
mmu_circRNA_30516	0.500938	0.721032	1.06416	up	ASCRP4000026	17_45594268_45589627_-4641|17.23|3|4	25714049	chr17	-	45452677	45457319	exonic	NM_027649	Spats1	AAAAATTCGACACATTTATCCCACTTGAGCCACTTCCAAAAATTCCCAAAAGATGGGCAG	46.3333	49.3333	5.45009	5.36038	48	42.5	48.5	45	47	56	5.61931	5.32181	5.40914	5.29463	5.52587	5.26062
mmu_circRNA_33860	0.559134	0.761724	1.04721	up	ASCRP4000027	2_72994970_72979955_-15015|21.77|8|18	25714049	chr2	-	73141897	73156913	exonic	NM_025942	Ola1	AAAACAAATGGTGCTTTTGAAGACGATGATATCACGCATGTTGAAGGAAGTGTAGATCCC	46.6667	49	5.43827	5.37171	38	53	49	45	45	57	5.36904	5.57964	5.36612	5.29463	5.52587	5.29463
mmu_circRNA_36251	0.890866	0.953195	1.01935	up	ASCRP4000028	3_142484668_142474491_-10177|17.36|2|2	25714049	chr3	-	142811526	142821704	exonic	NM_178654	Pkn2	AAAACAACAAGGTACTTTGGAAGTTCGTCTTATGGGGTGCCAAGATATCCTAGAGAATGT	57.6667	60	5.71038	5.68273	65	55	53	52	49	79	5.99977	5.57964	5.55173	5.52848	5.59713	5.92259
mmu_circRNA_19130	0.335707	0.597046	1.05253	up	ASCRP4000029		25070500	chr15	+	34099514	34099582	sense overlapping	NM_026002	Mtdh	AAAACAAGCACCAGAGACAGACAAGAAAAATGAAATGAAGTTGTTAGAAATCCCCGAAGT	72.6667	71.3333	6.06944	5.99558	61	79	78	71.5	62	80.5	5.95202	6.14105	6.11526	6.06047	5.95783	5.96843
mmu_circRNA_23364	0.908084	0.96174	1.01293	up	ASCRP4000031	11_54231352_54203969_-27383|18.70|1|3	25714049	chr11	+	54390466	54417850	exonic	NM_029105	Meikin	AAAACAGATGTTCTCCTCCTAAAGATGTTCCTCTAGGACCAGCCGAGCAGGATGACTTTT	42	43.8333	5.20744	5.18891	32	43	51	42.5	40	49	4.943	5.24496	5.43436	5.20667	5.26062	5.09944
mmu_circRNA_25921	0.00631711	0.204008	1.46699	up	ASCRP4000032	12_118139520_118062790_-76730|23.85|2|2	25714049	chr12	+	116824316	116901047	exonic	NM_011215	Ptprn2	AAAACATGACAACTGCCGATGTCATCAAGGCTGCAGGTTTCACGTGGCAAGATGACTATA	416.5	234.833	8.52746	7.9746	329.5	493	427	215	209	280.5	8.40368	8.60729	8.5714	7.95171	7.84071	8.13138
mmu_circRNA_29981	0.533113	0.744869	1.13307	up	ASCRP4000035	16_85120942_85120775_-167|15.91|3|3	25714049	chr16	-	85120529	85120697	exonic	NM_007471	App	AAAACCTGCATTGGCACCAAGGAGGGCATCTTGCAGTACTGCCAAGAGGTACCCACTGAT	341	253.5	8.25823	8.07798	356	320	347	297.5	185	278	8.4878	7.99806	8.28882	8.44583	7.6753	8.11282
mmu_circRNA_34880	0.125882	0.402372	1.27948	up	ASCRP4000036	2_157884563_157873655_-10908|14.55|2|2	25714049	chr2	+	158047918	158058827	exonic	NM_027434	Rprd1b	AAAACTAGAACAGAAGAGAAGAAGTCTCTAAAACGAACTTTTCAGCAGATACAAGAGGAG	1027.83	648.333	9.82517	9.46961	1051	1115.5	917	674	541	730	10.0566	9.7734	9.64549	9.65879	9.19965	9.55041
mmu_circRNA_24830	0.690382	0.84247	1.04532	up	ASCRP4000039	12_29613833_29544117_-69716|11.94|3|4	25714049	chr12	+	28859251	28928968	sense overlapping	NM_201357	Tssc1	AAAACTGAGGAGGAGGTCTAAAGTCTCATGCAGTAGTCAACTTTATTCAGCTGGCCAGCT	42.6667	46.8333	5.29273	5.22878	43	43	42	38	37	65.5	5.40631	5.29463	5.17724	5.02496	5.18056	5.48083
mmu_circRNA_31043	0.107351	0.38181	1.14644	up	ASCRP4000043	17_84203937_84190993_-12944|19.44|1|2	25714049	chr17	+	83791652	83804597	exonic	NM_054082	Mta3	AAAAGAAACTACAGCCATCACAATGGTCTAGATGCCACACAGTCTCATCAGTGGTATTCC	66.8333	61	5.92019	5.72302	58	73	69.5	63.5	50.5	69	5.82417	5.99412	5.94227	5.88443	5.65315	5.63149
mmu_circRNA_016283	0.622503	0.802246	1.03729	up	ASCRP4000045	mm9_circ_016283	circBase	chr7	-	99482784	99482934	intronic	ENSMUST00000032998	Rps3	AAAAGAAACTTCCTAAAGATGACCAAGAGGCATTTGTCTGAGAAGGCCCTTCGATGAAGA	36.8333	38.6667	5.05227	4.99944	35.5	37	38	40.5	33	42.5	5.18056	5.01058	4.96566	5.13039	4.99559	4.87235
mmu_circRNA_19133	0.668482	0.830321	1.04858	up	ASCRP4000048		25070500	chr15	-	58968836	58972562	sense overlapping	NM_144800	Mtss1	AAAAGAAGTCCTCTGACACGCTGAAGCTGCAGAAGAAGGCAAAAAAAGGTAGGTGGTACC	107.333	100.167	6.63363	6.56518	86	109	127	102.5	77	121	6.48365	6.56717	6.85006	6.61087	6.37631	6.70837
mmu_circRNA_18959	0.798977	0.903517	1.02221	up	ASCRP4000051		25070500	chr1	-	159340283	159340423	antisense	NM_011931	Rfwd2	AAAAGACAGCTTCTCATTTGTCTGCATGGTTGACTCCGCAGCTTCCATGGTTGTATGGAG	42.3333	46	5.28808	5.25638	36	43	48	47.5	42.5	48	5.20015	5.26062	5.40347	5.34561	5.36612	5.05741
mmu_circRNA_001878	0.626043	0.804636	1.04801	up	ASCRP4000052	mm9_circ_001878	circBase	chr1	-	159340282	159340422	antisense	NM_011931	Rfwd2	AAAAGACAGCTTCTCATTTGTCTGCATGGTTGACTCCGCAGCTTCCATTGTTGTATGGAG	41.3333	43.5	5.25132	5.18366	39.5	43.5	41	42	40.5	48	5.30067	5.35735	5.09593	5.14382	5.37484	5.03232
mmu_circRNA_45453	0.123167	0.398946	1.19339	up	ASCRP4000053	X_45301537_45283548_-17989|14.90|15|33	25714049	chrX	+	47930370	47948360	exonic	NM_177215	Ocrl	AAAAGACCAATTCGAGAAGTTCCTGTCACCAAACTCATAGACCTGGTGGCTGCAAAATTC	121.667	96.6667	6.77622	6.52115	103	144	118	95	76	119	6.69856	6.92172	6.70837	6.54545	6.32174	6.69625
mmu_circRNA_008322	0.0117975	0.223568	1.43347	up	ASCRP4000054	mm9_circ_008322	circBase	chr19	+	6341902	6343176	exonic	NM_009006	Map4k2	AAAAGACGTTCTTTCATTGGCACTCCATACTGGAATGACCGATTGTGGATCTGTATGGAG	107.167	75.3333	6.61107	6.09157	82.5	119	120	69	69	88	6.4007	6.6711	6.76141	5.99977	6.15966	6.11526
mmu_circRNA_44672	0.510613	0.727879	1.07052	up	ASCRP4000055	9_77347158_77343944_-3214|16.19|3|3	25714049	chr9	-	77496136	77499351	intronic	ENSMUST00000184811	Lrrc1	AAAAGAGAAGCAATTTTTCCAGCTAGTCAAATTACGGAAGCTTGGGCTCAGTGATAATGA	43.6667	46	5.34528	5.24697	42	44	45	38	43	57	5.40631	5.37194	5.25759	4.99181	5.40347	5.34561
mmu_circRNA_44668	0.482122	0.706727	1.15396	up	ASCRP4000060	9_77091534_77087199_-4335|18.99|9|10	25714049	chr9	-	77239391	77243727	exonic	uc012gxa.1	Mlip	AAAAGCATGGGCTGGTCTCTCCTGGAGATCCTGAAGCCAAACCTCTGATCTTCACATTTG	124.667	98.5	6.77319	6.5666	78	135	161	94.5	100	101	6.33967	6.80507	7.17482	6.53512	6.77685	6.38784
mmu_circRNA_28193	0.0855517	0.354514	1.17426	up	ASCRP4000065	15_7996489_7969589_-26900|14.73|3|4	25714049	chr15	-	8019588	8046489	exonic	NM_001081402	Wdr70	AAAAGGAGAATTTATGACTTGCTCAAATGATGCAACCCTGTCCAGAGGATTCCTGACTCG	84.1667	73.3333	6.27494	6.04319	70	97.5	85	72	68	80	6.18136	6.38784	6.25562	6.08548	6.15966	5.88443
mmu_circRNA_24663	0.519569	0.734002	1.10069	up	ASCRP4000066	12_6102567_6051968_-50599|18.34|3|3	25714049	chr12	+	6045161	6095761	intergenic			AAAAGGATTTTTACCTTCAGGTTCTGGGAGTTTGGGCATGTTCTACTTTATGCACACAGC	39.6667	39.3333	5.1345	4.9961	42	43	34	35	35	48	5.40631	5.22272	4.77448	4.89677	5.09593	4.99559
mmu_circRNA_20715	0.561106	0.76294	1.04433	up	ASCRP4000067	1_121662058_121612524_-49534|19.80|3|3	25714049	chr1	-	119715946	119765481	exonic	NM_019933	Ptpn4	AAAAGGCAAATAAAGACAGGGTATTTGCAAGATTATCCTGTCCTTGTAACACTGCTGCCC	116.667	102.167	6.70901	6.64644	105	137	108	90.5	99	117	6.6711	6.8537	6.60224	6.53512	6.75809	6.64611
mmu_circRNA_45984	0.704961	0.852172	1.03878	up	ASCRP4000070	Y_279360_253084_-26276|20.13|5|5	25714049	chrY	+	916640	942917	exonic	uc009uzc.1	Kdm5d	AAAAGGTGGTTCTGAGTAGAAAGGGAGTGTAAGAGTCCCCCTGAAGCTTTTGGCTTTGAG	51.5	55.5	5.59877	5.54388	43	50.5	61	50	53	63.5	5.44818	5.56702	5.78109	5.43713	5.72991	5.4646
mmu_circRNA_013668	0.545148	0.752051	1.05282	up	ASCRP4000074	mm9_circ_013668	circBase	chrX	+	143709647	143716148	exonic	NM_008778	Pak3	AAAAGTGCCCATGGATACATAGCAGCACATCAGTCGCCAATAAGAAGAAAGAGAAAGAGC	564.333	428	8.9821	8.90784	570	595	528	423	384	477	9.18009	8.87674	8.88947	8.9684	8.80168	8.95344
mmu_circRNA_21700	0.76835	0.886671	1.03547	up	ASCRP4000080	10_16641800_16618626_-23174|17.27|2|2	25714049	chr10	-	16898819	16921994	intergenic			AAAATAAAGGCATATGGAGGGCTTTCATTTCTGTGTATCAGAAACTGGGTGACCACGTTG	37.3333	40.8333	5.07217	5.02188	39	36	37	36.5	32	54	5.3308	4.96566	4.92004	4.87645	4.99559	5.19359
mmu_circRNA_29354	0.605147	0.792932	1.0518	up	ASCRP4000081	16_17026582_17023545_-3037|20.95|8|11	25714049	chr16	+	17023451	17026489	exonic	NM_011949	Mapk1	AAAATAAGGTGCCATGGAACAGGTTGTTCCCAAATGCTGACTCCAAAGATCTGTGACTTT	46	48.1667	5.35817	5.28531	37	49	52	47	40	57.5	5.09944	5.48083	5.49423	5.29463	5.26062	5.30067
mmu_circRNA_30518	0.809273	0.908497	1.02464	up	ASCRP4000083	17_45699349_45698951_-398|15.09|2|2	25714049	chr17	+	45562001	45562400	sense overlapping	NM_008690	Nfkbie	AAAATACCTTTCTCCTTTCTTATTTGCCCTTCGATGACCTGAAAATCTCCGGCAAACCAC	56	58.3333	5.689	5.65388	55	53	60	51	58	66	5.82417	5.55429	5.68855	5.49689	5.87011	5.59465
mmu_circRNA_25847	0.0461508	0.3001	1.26583	up	ASCRP4000084	12_111808978_111782285_-26693|10.30|2|2	25714049	chr12	+	110544074	110570768	exonic	NM_012023	Ppp2r5c	AAAATAGAAAATCTAGCCAAAGCGAATCCCCAGTTTGCAGTTAACATGTTCCGAACCTTG	49.3333	46	5.53503	5.19495	42	49	57	47	34	57	5.44818	5.49423	5.66267	5.29463	4.99559	5.29463
mmu_circRNA_21876	0.030777	0.267167	1.15609	up	ASCRP4000085	10_41227365_41214325_-13040|11.67|18|48	25714049	chr10	+	41494518	41507559	exonic	NM_028430	Ppil6	AAAATATGTGGCTTTTGGACTTTGAAAACCAGCTACCCGTACAGATTTGAAGATCCGGTG	174.5	135	7.29513	7.08588	151	204	168.5	123.5	130	151.5	7.26239	7.39509	7.22792	7.01204	7.14285	7.10274
mmu_circRNA_42316	0.352525	0.609996	1.04089	up	ASCRP4000092	7_134091175_134074147_-17028|17.58|2|4	25714049	chr7	+	126930632	126947661	sense overlapping	NM_172747	Kctd13	AAAATGCCAGGTTGGGTGCTGATTGACCGGAGTGGCCGCCACTTTGGCACAATTCTCAAC	52.6667	54	5.58357	5.52576	50	53	55	54	44	64	5.61931	5.55429	5.57713	5.62663	5.45642	5.49423
mmu_circRNA_36210	0.254463	0.529213	1.26365	up	ASCRP4000093	3_136584881_136544365_-40516|15.78|3|3	25714049	chr3	+	136881400	136921917	exonic	NM_008913	Ppp3ca	AAAATGGCCAGAGTGTTCTCAGTTCTCAGTTAGACCGATTCAAAGAACCACCTGCTTATG	143.833	107.667	7.02709	6.68949	149.5	143.5	138.5	133	81	109	7.24149	6.90326	6.93652	7.14795	6.42749	6.49302
mmu_circRNA_32472	0.110683	0.385146	1.20238	up	ASCRP4000099	19_36690133_36669699_-20434|15.78|10|22	25714049	chr19	+	36595208	36615643	exonic	NM_172637	Hectd2	AAAATTTCAAAGAATGAAACTTCTACTAACTGTCCACGAACAAAAGATGATCTTAGAGCA	88.8333	73.5	6.33692	6.07102	74.5	111	81	70	62	88.5	6.27593	6.57853	6.1563	6.03503	6.03869	6.13934
mmu_circRNA_35973	0.785752	0.896506	1.01256	up	ASCRP4000102	3_108285396_108283894_-1502|16.70|5|8	25714049	chr3	-	108480975	108482478	exonic	NM_001033304	5330417C22Rik	AAACAAAGGAGAAACGTCCTGCCATCCGTGTGATGCTGACAAATACTCAGGTCCAAGTGG	56	59.6667	5.70395	5.68595	51	57	60	57	55	67	5.68621	5.71167	5.71396	5.68621	5.79198	5.57964
mmu_circRNA_39954	0.754008	0.878239	1.0366	up	ASCRP4000104	6_29518993_29501852_-17141|19.07|2|2	25714049	chr6	-	29551851	29568993	exonic	NM_177296	Tnpo3	AAACAACTTACAGATTTCCACAAGCAAGTCACTAGGGAGAACAACCCTACACTTGTGGAG	106	97.3333	6.56882	6.51696	82	136	100	98	89	105	6.38928	6.84432	6.47286	6.60224	6.56081	6.38784
mmu_circRNA_24199	0.662263	0.8272	1.05654	up	ASCRP4000106	11_102369525_102348814_-20711|16.85|4|5	25714049	chr11	-	102487499	102508211	exonic	NM_001159492	Gpatch8	AAACAAGCTGAATGGGAGAACAGACCCTATTCCAATCGTTGTCAAGTATGATGTCATGGG	51.5	52	5.53439	5.45504	40	56.5	58	50	49	57	5.24496	5.69552	5.66267	5.46732	5.59713	5.30067
mmu_circRNA_27659	0.0430495	0.292811	1.3715	up	ASCRP4000108	14_61465340_61406132_-59208|18.56|5|5	25714049	chr14	+	60787294	60846503	exonic	NM_027436	Mipep	AAACACAAGAGCAGTTCTATGGCTTGCCCTATGTTCCTGACACTGGTCTTTTTGGAGTTC	42.8333	36	5.33522	4.87946	39.5	43	46	34	36	38	5.38923	5.32181	5.29463	4.77887	5.18056	4.67897
mmu_circRNA_010522	0.121227	0.39683	1.2525	up	ASCRP4000110	mm9_circ_010522	circBase	chr11	+	53368659	53380672	exonic	NM_033565	Aff4	AAACAGAACCTTCCAAATTCCCTTTTCCAACTAAGCAACATGAACCGTGAAGACCGGAAT	190.167	133.167	7.41863	7.09382	177	219.5	174	150	104.5	145	7.49344	7.48642	7.27603	7.36914	6.85578	7.05653
mmu_circRNA_000767	0.24087	0.516806	1.09845	up	ASCRP4000112	mm9_circ_000767	circBase	chr2	-	139977606	140057499	exonic	NM_175225	Tasp1	AAACAGACTTCATCCAGCTGAAGAGAAGACGACAATCAAGCGCAAAGGTTGACTCCCTTT	1511.17	1138.17	10.4215	10.286	1492	1600.5	1441	1049.5	1188	1177	10.5806	10.3259	10.3579	10.4004	10.2339	10.2237
mmu_circRNA_34258	0.0807729	0.347268	1.12942	up	ASCRP4000114	2_115874934_115747408_-127526|13.51|13|28	25714049	chr2	-	115921671	116049198	exonic	NM_010825	Meis2	AAACAGTTAGCGCAAGACACGGGACTGACAATTCTGCAAGTGAACAACTGAACCCTTCAT	82.5	75.3333	6.27162	6.09603	68.5	94	85	72.5	63	90.5	6.17139	6.38784	6.25562	6.10831	6.01844	6.16134
mmu_circRNA_24519	0.0728678	0.336877	1.30239	up	ASCRP4000115	12_3264749_3252612_-12137|22.39|14|23	25714049	chr12	-	3252611	3264749	exonic	NM_016676	Rab10	AAACATCGAAAAGGCGTTCCTCACATTAGCTGAAGACATCCTCCGAAAGGAATAGACTTT	107.333	82.3333	6.61305	6.23189	88	122	112	93	67	87	6.49968	6.69334	6.64611	6.52471	6.08548	6.08548
mmu_circRNA_37878	0.9971	0.999794	1.00028	up	ASCRP4000119	4_142760091_142732027_-28064|21.12|2|2	25714049	chr4	-	143142123	143170188	exonic	NM_001081355	Prdm2	AAACATGAGGGGCTCTGCAGAAGGTGTACTACCCAAATTTGGGGTGGATGTGCATTGATG	87.8333	87	6.34333	6.34293	75.5	93	95	79	72	110	6.31118	6.32024	6.39857	6.23502	6.25089	6.54287
mmu_circRNA_37142	0.0423975	0.291645	1.09409	up	ASCRP4000122	4_90978354_90947905_-30449|15.29|14|85	25714049	chr4	-	91281213	91311663	exonic	ENSMUST00000107116	Elavl2	AAACCAAAACAATAAAAACGGCAACTCCAAACTAACATGGCAGTCAGACTGTGTGATGTG	721.5	537.167	9.33816	9.20842	659.5	821	684	510	529	572.5	9.4021	9.34668	9.26569	9.24454	9.17781	9.20291
mmu_circRNA_45479	0.673592	0.83352	1.04729	up	ASCRP4000124	X_56504143_56379071_-125072|15.09|3|3	25714049	chrX	-	59125893	59250966	exonic	NM_001290414	Fgf13	AAACCAAGCTGTATTTGGCAATGAACAGCGAGGGATACTTGTACACCTCGTTCTGGATGA	34.8333	37.6667	4.98748	4.92082	33	33.5	38	37	27	49	5.05379	4.943	4.96566	5.02496	4.63806	5.09944
mmu_circRNA_23533	0.297139	0.564984	1.17793	up	ASCRP4000125	11_65569873_65548694_-21179|18.22|7|7	25714049	chr11	-	65735191	65756371	exonic	NM_009157	Map2k4	AAACCAAGTGGGCAGATAATGGCAGTTAAAGTAAGCGCAAAGCACTGAAGTTGAATTTTG	70.5	63.8333	6.03668	5.80042	52	80	79.5	52	56.5	83	5.77232	6.15966	6.17805	5.52326	5.85773	6.02029
mmu_circRNA_005382	0.0384444	0.283612	1.23863	up	ASCRP4000127	mm9_circ_005382	circBase	chr1	-	16463034	16509408	exonic	NM_025303	Stau2	AAACCACCTAAAAGTAATGTCAATAATAACCCAGTTTTGTGGAGCTGTGAGGGATACGGA	1131.67	733.167	9.98611	9.67736	1017	1362	1016	698.5	698	803	10.0138	10.1171	9.82746	9.72648	9.56556	9.74004
mmu_circRNA_19762	0.0739038	0.337292	1.34979	up	ASCRP4000128	1_23898832_23873056_-25776|20.73|3|4	25714049	chr1	-	23866216	23891993	exonic	NM_028534	Smap1	AAACCACTAACAACGGAAAAGGTCCCCGATGGGCTTCCTGGAATATTGGTGTGTTTATTT	42.1667	34.8333	5.25427	4.82153	33	46.5	47	35	32.5	37	4.943	5.45368	5.36612	4.8567	4.95079	4.6571
mmu_circRNA_22742	0.0131763	0.227819	1.40918	up	ASCRP4000131	10_121292582_121260093_-32489|13.34|7|10	25714049	chr10	-	121823036	121855526	exonic	NM_001081037	Srgap1	AAACCCCCTCTTTCCTAAGGAAAGGTTTACTGACCTGATTTCCTGTATCATGCTGTGATC	46.5	37.1667	5.43007	4.93521	38	49.5	52	37.5	34	40	5.28849	5.5075	5.49423	5.0031	5.05017	4.75237
mmu_circRNA_37249	0.154855	0.434882	1.13965	up	ASCRP4000132	4_101039744_101036127_-3617|18.80|2|3	25714049	chr4	+	101363521	101367139	sense overlapping	NR_040640	0610043K17Rik	AAACCGGACAGGGAATACCTCATCACAACTGAAACCAAAGTCTGACAAACTGTGTCTTAT	42	41.6667	5.23923	5.05063	35	47	44	38	38	49	5.05379	5.40631	5.25759	4.99181	5.10992	5.05017
mmu_circRNA_26786	0.163739	0.445647	1.09191	up	ASCRP4000136	13_97400786_97384729_-16057|18.56|7|10	25714049	chr13	+	96614773	96630831	exonic	NM_023420	Col4a3bp	AAACGCACAAGGAAGGTCCAAACAGTCTGATTAATGAGGAAGAGTTCTTTGATGCTGTTG	43.5	42.6667	5.31728	5.19043	41	46	43.5	39	37.5	51.5	5.36904	5.38923	5.19359	5.10992	5.24496	5.2164
mmu_circRNA_31914	0.443266	0.678536	1.12256	up	ASCRP4000140	18_68268011_68165339_-102672|20.27|3|3	25714049	chr18	+	68005684	68108357	sense overlapping	NM_172631	Ldlrad4	AAACTACGTATGGCCCCACTGTAAAAATAACTCTGCTCTGCACGTCTGACTCTACATTTG	51.5	49	5.54494	5.37815	40.5	51	63	42	46	59	5.26062	5.55429	5.81992	5.16743	5.54659	5.42042
mmu_circRNA_002690	0.836654	0.924248	1.02279	up	ASCRP4000143	mm9_circ_002690	circBase	chr2	-	70745933	70750524	exonic	NM_172664	Tlk1	AAACTACTTATTGAAAAGGTTCGACCGAATAGCCCTTCTCCTACTGCATTAGCTTTCGGG	149	133.5	7.07817	7.04565	122	157	168	117	146.5	137	6.97621	7.04246	7.21584	6.91775	7.30445	6.91476
mmu_circRNA_20745	0.541036	0.750067	1.02472	up	ASCRP4000146	1_123334467_123325528_-8939|15.78|2|2	25714049	chr1	+	121428950	121437890	sense overlapping	NM_029955	Ccdc93	AAACTCTACAATCGGTCAGAAAATATCCAGGTCAAAGGCTGTGTCTTCCTGTCTCAAAGG	70.6667	72	6.04484	6.00961	61	73	78	69	66	81	5.99977	6.03869	6.09606	6.01286	6.08548	5.93049
mmu_circRNA_011801	0.518145	0.733134	1.04508	up	ASCRP4000147	mm9_circ_011801	circBase	chr12	+	111592576	111618383	exonic	NM_021516	Mark3	AAACTCTCTACTTAATCATGGAATATGCAAGTGGAGCACATTTCACATGGAGACGGGAGG	95.8333	90.8333	6.4865	6.42289	88.5	104	95	81	86.5	105	6.52536	6.52209	6.41204	6.27127	6.55187	6.44553
mmu_circRNA_43589	0.685579	0.83975	1.06534	up	ASCRP4000151	8_125648376_125648048_-328|19.84|2|2	25714049	chr8	+	123124147	123124476	exonic	NM_170684	Cpne7	AAACTGGATGACAAGATTGTGGCCCAGAAGAAGATGACACGGCCATTGCTGTTGCGATTC	65.6667	62.5	5.89873	5.80742	45	74	78	64.5	49	74	5.52587	6.05506	6.11526	5.95783	5.63391	5.83052
mmu_circRNA_014024	0.434557	0.67288	1.15391	up	ASCRP4000152	mm9_circ_014024	circBase	chr9	-	121126449	121145386	exonic	NM_177589	Ulk4	AAACTGGTCCCGCTCATTTTTGAAGTAATTTTGGTCATGGATTATATTTTGCCGCCCTTG	45.3333	44.6667	5.36074	5.15421	37	53	46	43	47	44	5.18056	5.60703	5.29463	5.14382	5.5075	4.81129
mmu_circRNA_009035	0.444318	0.678944	1.13507	up	ASCRP4000153	mm9_circ_009035	circBase	chr19	-	60543009	60564294	exonic	NM_030197	Cacul1	AAACTGTTTACGGAACATGTTGCAGAGAAGCACATTTACAGCCTAATGCTAATGAATGTT	82	72	6.20336	6.02058	54	108	84	66	62	88	5.82417	6.5589	6.22702	5.95783	6.01844	6.08548
mmu_circRNA_28922	0.223021	0.500375	1.16764	up	ASCRP4000155	15_88927249_88924567_-2682|16.62|10|18	25714049	chr15	+	89094136	89096819	exonic	NM_027905	Selo	AAACTTCTGGAGACCATGCATCTGACTGATTCGGCTCCTTTGAAATTTTTAAGCCTCCTG	36.8333	34.6667	5.02833	4.80473	30	42	38.5	36	31	37	4.83254	5.26062	4.99181	4.89677	4.89677	4.62065
mmu_circRNA_013270	0.0229267	0.254034	1.18867	up	ASCRP4000158	mm9_circ_013270	circBase	chr8	+	46793492	46807751	exonic	NM_008391	Irf2	AAAGAAACCAAAGACAGAAAAAGAAGAGAGAGTTAAGCACATCAAGGGTACCATGCCGGT	295.667	208.667	8.05534	7.80599	283	311	293	203	201.5	221.5	8.18255	7.96765	8.01582	7.85325	7.79055	7.77417
mmu_circRNA_42962	0.0832913	0.352395	1.25838	up	ASCRP4000161	8_67098344_67073694_-24650|20.53|2|3	25714049	chr8	-	64594896	64619547	exonic	NM_013494	Cpe	AAAGAAAGTGGCAGTTCCTTTTAGCCCTGCTGTTGGGGTGAACCTGAATTTAAATACATT	43.3333	38.3333	5.27669	4.94512	33	49	48	36	32	47	4.99935	5.4646	5.36612	4.943	4.89677	4.99559
mmu_circRNA_21241	0.0261065	0.262188	1.38287	up	ASCRP4000162	1_169167779_169157863_-9916|20.96|8|14	25714049	chr1	-	167227731	167237648	exonic	NM_030724	Uck2	AAAGAAATACGCCGATGTGATCATTCCTAGAGGTGCCGACAATCTCGTCTTCCGTTTGTG	80.3333	62.3333	6.22433	5.75667	70	91	80	53.5	62	71.5	6.18136	6.32024	6.17139	5.55429	5.99034	5.72537
mmu_circRNA_33662	0.820901	0.914812	1.01299	up	ASCRP4000163	2_61623616_61598693_-24923|13.53|9|15	25714049	chr2	+	61760635	61785559	exonic	NM_021526	Psmd14	AAAGAAATGTTGGAATTAGCCAAGAATTATAATAAGGGCCCACCTACAGATGCTCCTGCC	47	50.8333	5.44341	5.42479	47	45	49	48	43.5	61	5.59216	5.37194	5.36612	5.40631	5.40347	5.4646
mmu_circRNA_000610	0.437838	0.674699	1.07283	up	ASCRP4000164	mm9_circ_000610	circBase	chr8	+	79118174	79120540	exonic	NM_178267	Zfp827	AAAGAACACAATCACACGAAAGAAAACGCAATGCGGACAACCACCAGCGGAAAGCTACAA	2182.67	1619.67	10.9234	10.822	2156	2408	1984	1586	1481	1792	11.0683	10.8956	10.8063	10.8915	10.6448	10.9296
mmu_circRNA_29796	0.983823	0.99348	1.00155	up	ASCRP4000170	16_50251507_50220558_-30949|14.76|2|2	25714049	chr16	-	50220444	50251394	exonic	NM_027444	Bbx	AAAGAAGAAGACTGGAAACATGTCCTCAGAATCGACTAAAACCAGCAAAGGCATCCTCTG	62.3333	67	5.86485	5.86261	58	62	67	67	51	83	5.87626	5.81565	5.90263	5.94813	5.66267	5.97704
mmu_circRNA_36090	0.225972	0.503177	1.12787	up	ASCRP4000171	3_122293161_122260821_-32340|20.01|2|3	25714049	chr3	-	122557902	122590243	exonic	NM_153118	Fnbp1l	AAAGAAGCCAAAGGATCAGTTCGACAGCTTAGATAAGCATACCCAATGGGGAATTGACTT	36.3333	36.6667	5.02415	4.85055	33	32	44	33.5	30	46.5	4.99935	4.8567	5.2164	4.77887	4.79945	4.97333
mmu_circRNA_28114	0.001022	0.179855	1.26556	up	ASCRP4000172	14_123914995_123795429_-119566|20.07|2|2	25714049	chr14	-	123396206	123515773	exonic	NM_177393	Nalcn	AAAGAAGCTCAAACAAGCACGAGTATATTCACAGTCTATGAGGCTTCATCTCAGGAAGGC	83	67.5	6.25483	5.91506	73	91	85	65	57	80.5	6.22782	6.30967	6.22702	5.90664	5.87011	5.96843
mmu_circRNA_41597	0.0086305	0.213275	1.42514	up	ASCRP4000173	7_71860433_71698533_-161900|18.12|4|8	25714049	chr7	+	64553646	64715547	exonic	NM_007461	Apba2	AAAGAAGGTGGCATCATTTCCAAGCTTTGTGGCTGTTCTCTGGATATTGAGGCACTGTTG	58.3333	46	5.74165	5.23055	55	64	56	46	39	53	5.79956	5.86599	5.55939	5.33229	5.19359	5.16576
mmu_circRNA_006013	0.719237	0.859749	1.06387	up	ASCRP4000179	mm9_circ_006013	circBase	chrX	+	69544408	69545269	exonic	NM_008032	Aff2	AAAGACTAAACTGCCAAAGTTCACAATCCTGCAAACAAGTGAAACAAACAAAGGGGATGC	325	252.5	8.17111	8.08179	334	365	276	279.5	192	286	8.41781	8.18668	7.90883	8.33906	7.7383	8.16799
mmu_circRNA_26634	0.274683	0.54479	1.12672	up	ASCRP4000180	13_84426403_84411776_-14627|19.70|7|11	25714049	chr13	+	84272170	84286798	exonic	NM_175187	Tmem161b	AAAGACTATATCATGAACCCACCGTTGGGTAGAGAGAGTGTCCCTCTCACTGCATTACTT	63.1667	61	5.86613	5.694	54	68	67.5	56	62	65	5.74568	5.95007	5.90263	5.62663	5.92951	5.52587
mmu_circRNA_31322	0.0504392	0.306729	1.05491	up	ASCRP4000181	18_12980801_12978014_-2787|18.70|5|6	25714049	chr18	-	12819504	12822292	intronic	ENSMUST00000121774	Osbpl1a	AAAGACTGTGGTGGGGGAGATGCGCTCTCCAATGGCATCAAAAAGCACAGTGTACTTCTG	106	96	6.61022	6.5331	94	117	107	92	89	107	6.60224	6.64611	6.5823	6.54545	6.56081	6.49302
mmu_circRNA_31207	0.836077	0.924139	1.02427	up	ASCRP4000185	18_5761431_5748692_-12739|12.56|3|5	25714049	chr18	+	5748693	5761433	exonic	NM_011546	Zeb1	AAAGAGCACTTACGGATTCACAGTGTGAAAGACAACGAGTGTGACTCAGATGCAGAAAAT	256.5	209.333	7.81646	7.78187	193	338	238.5	187	191	250	7.65516	8.08608	7.70815	7.69805	7.70901	7.93854
mmu_circRNA_008748	0.302447	0.570293	1.10292	up	ASCRP4000191	mm9_circ_008748	circBase	chr17	+	65810537	65816050	exonic	NM_146081	Ppp4r1	AAAGATGAGAGCAAGAACTCAGAAGACTCCTCGGCAGAAGACAAAGACAGAACCAACTGT	115.167	100.333	6.731	6.58967	122	115	108.5	95	88	118	6.96278	6.62799	6.60224	6.56209	6.56081	6.64611
mmu_circRNA_42401	0.132248	0.410336	1.21173	up	ASCRP4000192	7_139971068_139963261_-7807|20.48|12|50	25714049	chr7	-	132771577	132779385	exonic	NM_175268	Fam53b	AAAGATGAGTCAAGGACCTACCCTCCTTTCCTGTGGAATTATGGGCCGTTGACTACTTTT	145.5	111	7.03765	6.76058	135	161	140.5	101	119	113	7.08558	7.07135	6.95601	6.68636	7.03331	6.56209
mmu_circRNA_010003	0.479735	0.70455	1.0326	up	ASCRP4000194	mm9_circ_010003	circBase	chr10	+	90914695	90923602	exonic	uc033frx.1	Anks1b	AAAGATGCGGTCGTCTGTCTGTGAAATCTGGACCAATCAGAACGCTGGATTTCCTTTCTC	805.5	632.833	9.49388	9.4476	675	922	819.5	587	601	710.5	9.42904	9.5435	9.50909	9.46555	9.35551	9.52174
mmu_circRNA_003429	0.0732556	0.337292	1.16837	up	ASCRP4000195	mm9_circ_003429	circBase	chr15	+	81639740	81641425	exonic	NM_177821	Ep300	AAAGATGCTTGACAAGGCTGTATCAGAACGTATTGTCCATGACTACAAGGATTGCCATCT	53	51.8333	5.64226	5.41776	46	61	52	49	43.5	63	5.55939	5.81565	5.55173	5.40631	5.36612	5.48083
mmu_circRNA_22805	0.146394	0.42725	1.11214	up	ASCRP4000198	11_3079510_3040140_-39370|19.61|2|2	25714049	chr11	-	3140136	3179507	exonic	NM_030207	Sfi1	AAAGCACTGGACAGGGGATTTTCCATGAGCAGAAAATATTACAGAAGGTCTTCGGAGAAT	44	45	5.33237	5.17904	44	41	47	43	36	56	5.4646	5.22272	5.3098	5.18056	5.09593	5.26062
mmu_circRNA_30911	0.0220577	0.252481	1.4839	up	ASCRP4000201	17_74992589_74957241_-35348|19.91|2|3	25714049	chr17	+	74557900	74593249	exonic	NM_007566	Birc6	AAAGCCAATGTGGGCCACAGTTACATTTCATCTTCCTCATCACGTATTGAAGTCTATTGC	85.3333	61.6667	6.31613	5.74674	83	87	86	68	56	61	6.42329	6.24298	6.28213	5.95783	5.81779	5.4646
mmu_circRNA_009202	0.023456	0.254034	1.2603	up	ASCRP4000202	mm9_circ_009202	circBase	chr3	+	36906690	36908249	exonic	NM_172679	4932438A13Rik	AAAGCCACATACCACTTCATCTTTGCACAGAAGAACTTCTTTACAGGTTATACCCCTGCT	46	39.5	5.37767	5.0439	39	49	50	41.5	33	44	5.24496	5.45368	5.43436	5.16743	5.02126	4.943
mmu_circRNA_45232	0.160035	0.44002	1.06602	up	ASCRP4000207	9_117838299_117820998_-17301|16.91|2|2	25714049	chr9	-	117911879	117929181	exonic	uc009rzf.1	Zcwpw2	AAAGCCCGTGGATACATTGCTATCAGAAAAGTTGTCTCTGAGACTGAAGGTTTGCTGAAA	41.8333	40.5	5.17034	5.0781	36	39	50.5	38	34.5	49	5.15399	5.09944	5.25759	5.02496	5.10992	5.09944
mmu_circRNA_29068	0.00104251	0.179855	1.51302	up	ASCRP4000210	15_99576377_99569096_-7281|18.84|15|47	25714049	chr15	-	99738664	99745946	exonic	NM_028015	Cers5	AAAGCCTTGAGCCGGGGAAAGGTGGAGATTCACTTATTATTTATGTATCTTCTGCTACGG	65.3333	47.6667	5.90663	5.3092	58	73.5	64.5	46	42	55	5.87626	6.03869	5.80494	5.33229	5.30067	5.29463
mmu_circRNA_36967	0.0649599	0.326096	1.14309	up	ASCRP4000213	4_75712281_75644405_-67876|16.18|2|2	25714049	chr4	-	75998500	76066377	exonic	NM_011211	Ptprd	AAAGCTAGAAGAAAGGTCGAGGCTGCTTAAGGAGATATCTAGAAAACGCAGAAGCATTCG	99.3333	85.5	6.51987	6.32693	92	111.5	94.5	80	72.5	104	6.56717	6.58606	6.40638	6.28983	6.26347	6.42749
mmu_circRNA_20009	0.124643	0.401305	1.18008	up	ASCRP4000219	1_44027361_44014281_-13080|12.98|4|5	25714049	chr1	+	43957435	43970516	exonic	NM_009418	Tpp2	AAAGCTGACAATATAGAAGTATTTGCCCAAGGACATGGAATTATTCAGATGATAGAAGTT	66.1667	60	5.9286	5.68971	52.5	74	72	54.5	53.5	72	5.69784	6.06766	6.02029	5.6095	5.74568	5.71396
mmu_circRNA_28701	0.851984	0.932898	1.01733	up	ASCRP4000220	15_72783549_72755936_-27613|15.86|2|3	25714049	chr15	-	72925505	72953119	exonic	NM_029640	Trappc9	AAAGCTGGATTTCTCTTGCCAGGAGAATCTTCTCCAGGACCTGAGTGATGGTGCGTGAAG	48	52.5	5.50439	5.4796	48	44	52	53	46.5	58	5.65315	5.33676	5.52326	5.6095	5.5075	5.32181
mmu_circRNA_39447	0.0616077	0.322925	1.12165	up	ASCRP4000225	5_130066680_130055329_-11351|19.12|3|4	25714049	chr5	+	129549453	129560805	exonic	NM_172276	Sfswap	AAAGGACCCGTTCCAGCTTCTTTTGCTCCAATAAGCTTTGCCATCAAAGCCAAAGAAAAT	46.1667	45.3333	5.403	5.23738	44	44.5	50	46.5	39	50.5	5.44818	5.35735	5.40347	5.34561	5.22272	5.14382
mmu_circRNA_44075	0.308768	0.575796	1.06836	up	ASCRP4000228	9_45602512_45602135_-377|19.39|9|28	25714049	chr9	-	45794051	45794429	exonic	NM_001081373	Cep164	AAAGGAGGCTTCTGCCTTGGAGAACACCTCAGATGTCAGTGAGGAGTCTCCAAGAACCAG	77	74.8333	6.16441	6.06902	77	75	79	73	67.5	84	6.30055	6.05506	6.13763	6.117	6.09782	5.99223
mmu_circRNA_28074	0.0155285	0.241402	1.58896	up	ASCRP4000229	14_122393692_122372831_-20861|18.88|2|2	25714049	chr14	+	121973608	121994470	exonic	NM_026861	Ubac2	AAAGGCAGCAGCAGCTTGGCGCCCGTGTTCGCTCTCTTTGTTCCATTTCACTGCTCCATC	84.3333	55.6667	6.26303	5.59495	61	97	95	58	50	59	6.02583	6.36468	6.39857	5.71625	5.70247	5.36612
mmu_circRNA_011831	0.937696	0.973945	1.00681	up	ASCRP4000233	mm9_circ_011831	circBase	chr5	+	32895879	32899064	exonic	NM_177786	Depdc5	AAAGGGAGATTCTATGAGGACTTTTACAAGGGATCTGTACTTTGAGAAAGCTGTGAACGG	43.6667	49.8333	5.34281	5.33301	37	50	44	45	40	64.5	5.24496	5.52587	5.25759	5.25759	5.26062	5.48083
mmu_circRNA_35872	0.809989	0.908974	1.01616	up	ASCRP4000234	3_99743991_99743169_-822|18.76|2|2	25714049	chr3	+	99939245	99940068	exonic	NM_028892	Spag17	AAAGGGGAAAAAGCCCACATCTGTCAATTTACCGTTACATTACGAGAATGATTGGAAGGC	37.3333	42	5.10499	5.08186	35	36	41	43	37	46	5.20015	5.05741	5.05741	5.20667	5.09593	4.943
mmu_circRNA_34347	0.540142	0.749244	1.01249	up	ASCRP4000235	2_120220211_120206503_-13708|19.54|2|2	25714049	chr2	-	120380766	120394475	exonic	NM_173734	Tmem87a	AAAGGGTCCCTATGAATACCTTACTCTTGAAGACTACCCACTGATGATTGCAGATGAAAT	82	81	6.22212	6.20421	78	84	84	77	72	94	6.26503	6.21007	6.19127	6.17805	6.20437	6.23022
mmu_circRNA_27718	0.0178605	0.245028	1.33563	up	ASCRP4000240	14_65626962_65626083_-879|18.68|2|2	25714049	chr14	+	65007245	65008125	exonic	NM_153414	Ints9	AAAGTATCTTACGTCTCTGGATCCTCCTTGCTTACCACACACCCTCAGGCTGCTGCCTTC	67	54.3333	5.96592	5.5484	59	69	73	57	49	57	5.93049	5.96939	5.99789	5.70247	5.59713	5.34561
mmu_circRNA_30686	0.359669	0.614206	1.08718	up	ASCRP4000241	17_58503671_58444921_-58750|18.02|2|2	25714049	chr17	+	58305497	58364248	exonic	NM_001081653	Cntnap5c	AAAGTCACAGCTCCTTCTGAGGTCATATTTGCCATTGATGTTGGAAATGGTCCCATTGAT	62.3333	60.5	5.8522	5.7316	50	70	67	52	52.5	77	5.71396	5.95007	5.89255	5.55429	5.77452	5.86599
mmu_circRNA_19217	0.000317993	0.177972	1.10431	up	ASCRP4000242		25070500	chr19	-	4288591	4294928	sense overlapping	NM_130863	Adrbk1	AAAGTCCTTTCTTTCGTTCCCTGGACTGGCAGATGGTCTTCTTACAGAAGAGCATCCGCA	69.8333	65.6667	6.00221	5.85906	63.5	74	72	63	56	78	5.98845	6.02029	5.99789	5.86805	5.84314	5.86599
mmu_circRNA_31297	0.161153	0.441305	1.19639	up	ASCRP4000245	18_10763320_10749321_-13999|12.72|5|5	25714049	chr18	+	10749322	10763322	exonic	NM_144860	Mib1	AAAGTGGAAGATTTGCTGAAAAGACCAGATGTGGATTCTGATCTCAAGTGTGTCCAGGAT	84.1667	71.8333	6.25212	5.99343	61	102	89.5	70.5	62	83	5.96747	6.47015	6.31873	6.03503	5.99034	5.95493
mmu_circRNA_21799	0.536148	0.746791	1.09188	up	ASCRP4000250	10_28919086_28916032_-3054|17.60|3|3	25714049	chr10	+	29196225	29199280	sense overlapping	NM_026138	Soga3	AAAGTGTTTCAGAAATGATCTCCTGTCCTTTCCCACTTTTCCCCTAATGAGGACGACAAT	171.333	139.667	7.27186	7.14505	139	175	200	136	153	130	7.14625	7.1856	7.48373	7.18477	7.39044	6.85992
mmu_circRNA_23904	0.456405	0.687927	1.14847	up	ASCRP4000251	11_84045263_84006581_-38682|16.46|7|11	25714049	chr11	+	84193078	84231761	exonic	ENSMUST00000103201	Acaca	AAAGTTAACAATGCAGATGACTTCCCTAACCTCTTCAGACAGTTCTTTTTGGAGGCGGAT	153.5	116.333	7.06237	6.86265	114	215.5	131	127.5	108	113.5	6.84849	7.45559	6.88303	7.09441	6.8876	6.60594
mmu_circRNA_25517	0.314645	0.582229	1.0906	up	ASCRP4000255	12_86460294_86459309_-985|13.70|1|3	25714049	chr12	+	85118358	85119344	exonic	NM_030225	Dlst	AAAGTTGAAGGAGGAACTCCTCTGTTCACACTCAGGAAAACTGGTGCATTAACAGTGGTA	40	41	5.17126	5.04614	37	44.5	38.5	43	33.5	46.5	5.20015	5.32181	4.99181	5.14382	5.02126	4.97333
mmu_circRNA_45814	0.46947	0.697103	1.09591	up	ASCRP4000257	X_147840298_147834218_-6080|16.83|11|16	25714049	chrX	+	151399674	151405755	sense overlapping	NM_198105	Fam120c	AAATAAATCCTCCCTTATTTCTTGTCAAGTTGCTTTTGTCAGGTCCGAGCTCATCAGCTG	41	40.8333	5.17316	5.04103	31	47	45	42.5	36	44	4.89677	5.40631	5.2164	5.13039	5.09593	4.89677
mmu_circRNA_016702	0.957251	0.982727	1.00753	up	ASCRP4000258	mm9_circ_016702	circBase	chr4	-	9583811	9610938	exonic	NM_023066	Asph	AAATAAATGTCGCCTCTGTTGAAGAACAGCAAGACACACCACCAGGCCTTAAAGAAAGAT	219.167	185.167	7.62074	7.60991	225	249.5	183	198	156.5	201	7.84804	7.68409	7.33008	7.81372	7.42583	7.5902
mmu_circRNA_19369	0.00749195	0.209338	1.19453	up	ASCRP4000259		25070500	chr5	-	100475688	100485857	sense overlapping	NM_172714	Lin54	AAATAAGATAGCCATCTCACCTTTGAAGTCGCCAAATAAGAGCACCTGGGCATCTCTCTA	206	150	7.52407	7.26762	176.5	239.5	202	148.5	135	166.5	7.48843	7.59736	7.48642	7.31732	7.19793	7.28762
mmu_circRNA_19988	0.101059	0.373832	1.11338	up	ASCRP4000262	1_40071542_40060602_-10940|14.93|4|5	25714049	chr1	+	40003756	40014697	exonic	NM_008696	Map4k4	AAATACAAGAAGAGATTTAACTCAGAGATCCTGTGTGCTGCCTTATGGGGTACAGTGGTC	86	79.6667	6.31452	6.15957	78	90	90	70	72	97	6.34707	6.30359	6.2929	6.02029	6.20437	6.25405
mmu_circRNA_33552	0.827521	0.918423	1.01196	up	ASCRP4000263	2_51954472_51931601_-22871|16.01|2|2	25714049	chr2	+	52076080	52098952	exonic	NM_175238	Rif1	AAATACCAGCCAAAAATCAAATGCTCACATTTCCAGTCAGAACTCAGAACTGAGCAGTGC	34	37.1667	4.90019	4.88303	34	35	33	35.5	32	44	5.02126	4.90482	4.77448	4.92004	4.87235	4.8567
mmu_circRNA_20588	0.0144826	0.234765	1.26587	up	ASCRP4000264	1_99841254_99819671_-21583|19.81|3|5	25714049	chr1	-	97923093	97944677	exonic	NM_013626	Pam	AAATACTTCGTCCTTCAAGTTCACTATGGGGACATCAGTGCTTTTCGAGTCTGACACGTA	62.8333	54.6667	5.90213	5.562	58	70	60.5	54	48	62	5.95202	5.99977	5.75461	5.59465	5.59713	5.49423
mmu_circRNA_37590	0.0448297	0.296171	1.17878	up	ASCRP4000266	4_125371423_125363238_-8185|21.11|1|2	25714049	chr4	+	125685993	125694179	exonic	NM_001081097	Grik3	AAATAGAGTACGGTGCTGTCAAGGACGGGGCCACCATGACCTTCTTCAAGAAAGCAGATC	58.6667	55.3333	5.78312	5.54583	57	61	58	51	50	65	5.89255	5.79415	5.66267	5.46732	5.63391	5.53627
mmu_circRNA_38557	0.155355	0.435343	1.11574	up	ASCRP4000267	5_45060698_44923900_-136798|22.04|4|4	25714049	chr5	-	44532660	44669459	exonic	NM_010698	Ldb2	AAATATCACCAGGATGGGTCTCACAAACTTCACCCTCAACTACCTCAGGGACAGTGACAA	144	116	7.01802	6.86002	142	153	137	118	103	127	7.1648	6.96951	6.91973	6.96133	6.804	6.81472
mmu_circRNA_004752	0.0423138	0.291531	1.27893	up	ASCRP4000268	mm9_circ_004752	circBase	chrX	+	142752039	142834393	exonic	NM_001199357	Tmem164	AAATATCTGCTGGATTTGCTCCGGCTTCCAGCCAAGAAAATAGACTAAAGATCTTCCTCC	44.3333	37.8333	5.3335	4.97856	41	50	42	34	35	44.5	5.36904	5.49423	5.13724	4.89677	5.09593	4.943
mmu_circRNA_19131	0.0489692	0.303813	1.19228	up	ASCRP4000269		25070500	chr15	+	35668698	35674953	sense overlapping	NM_177151	Vps13b	AAATATGACTGGATTGGAGCCATCAACCAAGGCTACAGAGGAGGAAAGCCTTAAACTTAG	104.5	87.1667	6.6008	6.34708	93	114.5	106	87	68.5	106	6.57727	6.63406	6.59106	6.40922	6.17139	6.46063
mmu_circRNA_31030	0.00712944	0.208861	1.52806	up	ASCRP4000273	17_81909676_81907336_-2340|17.36|11|20	25714049	chr17	-	81507995	81510336	intronic	ENSMUST00000086538	Slc8a1	AAATATTTCAATCCTGGTGCAGCTCTAGCAAATTCCCAGCCTTTGCTCAGTGAATACTTC	52.1667	38.6667	5.58414	4.97244	49.5	60	47	37	35	44	5.63391	5.75238	5.36612	5.02496	4.99559	4.89677
mmu_circRNA_32861	0.021097	0.2511	1.22177	up	ASCRP4000281	19_60920197_60914641_-5556|16.35|2|3	25714049	chr19	-	60838737	60844294	sense overlapping	NM_053198	Sfxn4	AAATCATCAAAAGGCTATTAAAGATACAGCGAAATCCAGAGCAGTGCTGTTTGGGACCTC	50.5	47.1667	5.54787	5.25889	44.5	54	53	48.5	41	52	5.50485	5.63391	5.50485	5.34561	5.30067	5.13039
mmu_circRNA_32778	0.726361	0.864084	1.03284	up	ASCRP4000286	19_55705776_55703278_-2498|17.76|2|2	25714049	chr19	+	55628787	55631286	intergenic			AAATCCTCTTCACCTGCAGGGACCTCCATGCCTCCGCAGAAGACATGCTAGAACTATTTT	45.5	49.1667	5.39661	5.34999	39.5	47	50	47	46.5	54	5.26062	5.4646	5.4646	5.3098	5.54659	5.19359
mmu_circRNA_40317	0.825896	0.91719	1.04337	up	ASCRP4000288	6_57740029_57712429_-27600|17.45|10|26	25714049	chr6	-	57762434	57790035	exonic	NM_146168	Vopp1	AAATCCTGCTCCAGTGCACTGAGGCCAAAAAACATTGCTGGTATTTTGAAGGACTCTATC	75.5	72.3333	6.09414	6.03289	62.5	96	68	58	78	81	5.98845	6.40142	5.89255	5.71625	6.42749	5.95493
mmu_circRNA_016254	0.305646	0.573183	1.02297	up	ASCRP4000289	mm9_circ_016254	circBase	chr14	+	35309231	35323434	exonic	NM_008166	Grid1	AAATCCTTGGCACAACCTATAGTGAGACTTTTGGCAAAGACATGCGCAAGGAAATCAGTG	246.167	204	7.77699	7.74423	217	274.5	247	188.5	201	222.5	7.78511	7.80756	7.7383	7.70614	7.76342	7.76314
mmu_circRNA_014586	0.257256	0.53201	1.1188	up	ASCRP4000292	mm9_circ_014586	circBase	chr4	+	132689704	132707123	exonic	NM_010166	Eya3	AAATCTACGACAAGCATAAAAGCAATGTGGGTGCTTCAAGCACAAATGCCAGCCTGATAC	101.333	87.1667	6.52846	6.36651	107	107	90	86	79.5	96	6.72437	6.52209	6.33892	6.42189	6.41416	6.26347
mmu_circRNA_35360	0.472304	0.699059	1.022	up	ASCRP4000293	3_54514394_54505409_-8985|13.17|4|4	25714049	chr3	+	54701486	54710472	exonic	NM_019995	Supt20	AAATCTGACGACTCACAGCCAACAATGTGGCCAGCTCATCAGAAATTAAGAAGAAATGTG	525.667	403.5	8.85904	8.82765	473	605	499	393.5	377.5	439.5	8.86467	8.90836	8.8041	8.87264	8.78406	8.82625
mmu_circRNA_20979	0.680594	0.836964	1.02881	up	ASCRP4000294	1_145546452_145514755_-31697|20.16|8|15	25714049	chr1	-	143667624	143699322	exonic	NM_145991	Cdc73	AAATCTGTAACGGACCGGAAAGGAAGGCCAACCCAGAGAGTACTACACATTGGATTCTAT	77.1667	76.1667	6.14507	6.10409	74.5	84	73	74.5	62	92	6.23502	6.15966	6.04052	6.17805	5.95783	6.17638
mmu_circRNA_20422	0.0362393	0.278245	1.2065	up	ASCRP4000300	1_83277160_83272193_-4967|20.75|2|2	25714049	chr1	-	83275617	83280585	exonic	NM_172430	Sphkap	AAATGAAGACACAGCTCCGAGCACCTGTCAGAGCTCTCGTGCCCTTGGCTACCAGATATC	77.3333	65.6667	6.13631	5.86548	65	90.5	76.5	66	56	75	6.05144	6.28983	6.06766	5.94813	5.83052	5.81779
mmu_circRNA_28138	0.0114434	0.223568	1.27197	up	ASCRP4000302	15_3297601_3283347_-14254|20.51|3|3	25714049	chr15	-	3333346	3347601	exonic	NM_010284	Ghr	AAATGAATCAAAATGGAAAGTGGTTCTTCTGGAAAGCCTCGATTCACCAAGTGTCGTTCC	49.1667	42	5.47341	5.12635	43.5	54	50	39	38	49	5.43158	5.55429	5.43436	5.06101	5.26062	5.05741
mmu_circRNA_28908	0.127552	0.404314	1.20834	up	ASCRP4000304	15_86142271_86130077_-12194|21.88|7|15	25714049	chr15	+	86299646	86311841	exonic	NM_145476	Tbc1d22a	AAATGACCTGGTCACTCCGTTCTTCGTGGTCTTCATTTGCGAGTACACAGGGTTACCTTC	43	40.6667	5.27967	5.00665	46	41	42	37.5	34.5	50	5.55939	5.1837	5.09593	5.0031	5.02126	4.99559
mmu_circRNA_013656	0.423764	0.665062	1.1303	up	ASCRP4000305	mm9_circ_013656	circBase	chr9	-	9743574	9781791	exonic	NM_001033359	Cntn5	AAATGAGGCAGCAAGCATCCTCTGCAGATTTAATGATCAGGAACATCCTTCTGATGCATG	60.8333	57.1667	5.79712	5.62041	50.5	71	61	67.5	43	61	5.69784	5.95007	5.74344	5.98466	5.41197	5.4646
mmu_circRNA_41386	0.142524	0.423707	1.06347	up	ASCRP4000313	7_54070787_54069486_-1301|17.07|1|2	25714049	chr7	+	46814115	46815417	exonic	NM_008186	Gtf2h1	AAATGGAAGCTTACACACCCAAGTTAACTCAGGCAAAGTTGCAGGAGTCCATTGAATATG	38.3333	40.5	5.13843	5.04964	35	38	42	38.5	34	49	5.09944	5.09944	5.2164	5.09593	4.99559	5.05741
mmu_circRNA_19373	0.0662022	0.327097	1.26639	up	ASCRP4000319		25070500	chr5	-	110753802	110756768	sense overlapping	NM_029337	Ep400	AAATGTTTCTGCTGCTTTTTCATCCCAGCAGCAACCGTTTCAGGAGGGGAACAGTACATT	143.333	106	7.03356	6.69284	151.5	150	128.5	104	89.5	124.5	7.27059	6.98002	6.85006	6.7402	6.58356	6.75475
mmu_circRNA_35892	0.817179	0.912943	1.0168	up	ASCRP4000322	3_100436521_100420886_-15635|17.16|8|12	25714049	chr3	-	100616962	100632598	exonic	NM_010763	Man1a2	AAATTATTTAAACCCAAGAACAGGGCGCTGGGGTCAGTATATTCAAGACTAAAGCAGTGC	158.667	137.667	7.16499	7.14096	140	192	144	136	126	151	7.1648	7.32933	7.00082	7.18477	7.1158	7.12229
mmu_circRNA_30302	0.00243453	0.188986	1.48563	up	ASCRP4000325	17_24248084_24230158_-17926|19.49|3|3	25714049	chr17	-	24093190	24111117	exonic	NM_011062	Pdpk1	AAATTCTTCCCTAAGGCTAGAGATCTTGTGGAAAAACTCTTGTATGACGCTGTGCCCATT	118.333	78.6667	6.75629	6.18522	99.5	142	113.5	72	70	94	6.69334	6.90326	6.67228	6.10831	6.20437	6.24298
mmu_circRNA_33053	0.183363	0.46437	1.14821	up	ASCRP4000328	2_18091925_18031409_-60516|19.08|1|2	25714049	chr2	+	18109781	18170298	exonic	NM_010804	Mllt10	AAATTTCCATGCAGTATCGACATGATGGAGCTTGTCCAACAACTAGTTGGGCTCATGTGG	80.6667	73.3333	6.22272	6.02334	73	90	79	64	66	90	6.24931	6.30359	6.11526	5.80816	6.08548	6.17638
mmu_circRNA_018111	0.429431	0.668798	1.07743	up	ASCRP4000329	mm9_circ_018111	circBase	chr3	+	75613079	75623956	exonic	NM_009250	Serpini1	AAATTTGACTGCCATGTCAGACTTGAAACCATCCCATCATGACTTACCTTGAACTGCTTG	38	39.6667	5.09896	4.99136	30	40	44	39	35.5	44.5	4.89677	5.1837	5.2164	4.99181	5.10992	4.87235
mmu_circRNA_31435	0.00515261	0.203551	1.14709	up	ASCRP4000331	18_24781168_24780580_-588|16.51|5|7	25714049	chr18	+	24622078	24622667	exonic	NM_021448	Elp2	AAATTTTAGTGTCATTTCCAGACAGTCACTAAGTCACATGCTCTGTGATAGGCAGTGGGC	61.3333	58.6667	5.85161	5.65364	56	65	63	57	50	69	5.87626	5.88443	5.79415	5.68621	5.61441	5.6603
mmu_circRNA_013636	0.251203	0.526735	1.19036	up	ASCRP4000332	mm9_circ_013636	circBase	chr9	+	8634046	8658377	exonic	NM_013838	Trpc6	AAATTTTCACTTGACAAAAATCAGTTTGTGGCTCATCCAAACTGTCAGCAACAGCTCCTG	1532.33	1062.5	10.4359	10.1845	1469	1854	1274	1115.5	1069	1003	10.5384	10.5716	10.1976	10.464	10.1086	9.98084
mmu_circRNA_19146	0.227101	0.50432	1.09206	up	ASCRP4000337		25070500	chr15	-	82825229	82857286	sense overlapping	NM_013836	Tcf20	AACAAAGGCTGCTCCTTCCGATACCATTACCCATGTGCCATTGACGCAGGAGGAGGGCTG	255.167	198.167	7.83321	7.70615	219	297.5	249	184	176	234.5	7.81958	7.92327	7.75677	7.66704	7.60077	7.85064
mmu_circRNA_000890	0.149065	0.428771	1.10013	up	ASCRP4000338	mm9_circ_000890	circBase	chr15	-	82825230	82857284	exonic	NM_013836	Tcf20	AACAAAGGCTGCTCCTTCCGATACCATTACCCATGTGCCATTGACGCAGGAGGGCTGCTG	246.333	188.833	7.77479	7.63711	199	288	252	178	168	220.5	7.69603	7.85636	7.77197	7.6232	7.53779	7.75036
mmu_circRNA_19412	0.0521741	0.30713	1.33949	up	ASCRP4000339		25070500	chr6	-	35064895	35080228	sense overlapping	NM_016877	Cnot4	AACAAAGTGACACCATTACAAAGGTAGGTCTTCAGAGTTCTATATTTTAGCTCTCAGTGC	39.6667	33.8333	5.17721	4.75553	36	45	38	38	28	35.5	5.18056	5.33676	5.01431	4.99181	4.69603	4.57875
mmu_circRNA_43572	0.0455638	0.298157	1.26653	up	ASCRP4000340	8_124502654_124498327_-4327|21.07|12|17	25714049	chr8	+	121974426	121978754	exonic	NM_016812	Banp	AACAAAGTGCGATGGTGACAGAAACCGCATACCCTGTGACTTCTGGACTCTTGCTGTCAG	49.3333	43	5.48257	5.14169	43	54	51	39	42	48	5.40631	5.60703	5.43436	5.02496	5.3427	5.05741
mmu_circRNA_32210	0.535876	0.746791	1.04731	up	ASCRP4000346	19_7180492_7162093_-18399|15.63|3|4	25714049	chr19	-	7087602	7106002	sense overlapping	NM_201411	Flrt1	AACAACACAAACCAAAGTGCACTCCAAACCGCCCTTTGGCCTCCTTCAATGTGAAGAACC	98.3333	91.6667	6.50917	6.44248	83	101	111	84.5	90	100.5	6.42329	6.47015	6.63406	6.37631	6.5923	6.35884
mmu_circRNA_26717	6.01961e-05	0.126642	1.5127	up	ASCRP4000347	13_94577658_94559994_-17664|17.70|10|21	25714049	chr13	+	93790038	93807703	exonic	NM_009712	Arsb	AACAACACGGTCTTCATCTTCTCCACAGATCCATTTGGGCTTACAGCATTACCTCATCAT	127.667	82	6.84944	6.25231	118	137	128	81	73	92	6.87332	6.83487	6.84012	6.30055	6.26347	6.19291
mmu_circRNA_39851	0.661858	0.826942	1.04171	up	ASCRP4000348	6_15147128_14938323_-208805|18.14|2|2	25714049	chr6	+	14988322	15197128	exonic	NM_053242	Foxp2	AACAACAGCAGACCAAACAAGTAAGAGAACTCTGTTGAAGCTCGATCCTCACCTACTCTC	40.5	43.3333	5.19728	5.13833	36	42.5	43	44	39	47	5.15399	5.26062	5.17724	5.25759	5.26062	4.89677
mmu_circRNA_45073	0.0787899	0.344066	1.14996	up	ASCRP4000349	9_107081495_107010691_-70804|19.04|6|9	25714049	chr9	-	107108359	107179164	exonic	NM_153413	Dock3	AACAACTCTACAAGAGTGGGCCAGTCTGTGGAAACAACTATATGTGTGATATGCAGCTTT	40.8333	39.8333	5.17268	4.9711	35	43.5	44	35	37.5	47	5.05379	5.20667	5.25759	4.8567	5.06101	4.99559
mmu_circRNA_24198	0.0259591	0.262188	1.15496	up	ASCRP4000352	11_101924729_101922810_-1919|16.35|2|2	25714049	chr11	-	102061495	102063415	exonic	NM_016695	Mpp2	AACAAGCTCATTTTGTGGGATCCAGACCGCTACGGCACCACGGTGCCCTGGTGTGACATT	49.3333	47	5.50717	5.29932	47	52	49	45	42	54	5.59216	5.52587	5.40347	5.29463	5.3427	5.26062
mmu_circRNA_45466	0.328856	0.590888	1.09353	up	ASCRP4000353	X_46433928_46404909_-29019|14.54|2|3	25714049	chrX	-	49051731	49080751	exonic	NM_145951	Enox2	AACAAGCTGAGCTGATAATACTAGAACTCTGAATGTAGATTCTGCTGCAATGACGCTGCC	43.3333	44.3333	5.31615	5.18716	38	46	46	46	36	51	5.20015	5.45368	5.29463	5.36612	5.09593	5.09944
mmu_circRNA_45779	0.386097	0.634885	1.19552	up	ASCRP4000355	X_140311884_140298022_-13862|10.73|2|3	25714049	chrX	-	143863478	143877341	sense overlapping	NM_010025	Dcx	AACAAGGCTATTGGTCACCTGTCTCCATGATTTCTTTGGTGATGATGATGTGTTCATTGC	93.8333	78.1667	6.42302	6.16539	72	90.5	119	62	86	86.5	6.206	6.32624	6.73683	5.84104	6.56081	6.0943
mmu_circRNA_28242	0.223908	0.501624	1.05967	up	ASCRP4000357	15_12110695_12066151_-44544|13.36|3|3	25714049	chr15	+	12136395	12180940	exonic	NM_011767	Zfr	AACAATGACTGACCAACAGCGTGAAGACATTACATCCAGTGCACAGCCAGCAGCCAGCTT	86	84	6.32807	6.24445	81	88	89	87	72	93	6.38928	6.28983	6.30511	6.34115	6.1797	6.2125
mmu_circRNA_30422	0.0613376	0.322304	1.14833	up	ASCRP4000360	17_29987633_29986102_-1531|12.93|6|9	25714049	chr17	-	29849156	29850688	exonic	NM_001081160	Mdga1	AACAATGTAGGCAACCCAGCTAAGAAGACCGTCAACCTGCTGGTGCGATACTTGGATGAG	60.6667	57.3333	5.81542	5.61588	59	61	62	58	46	68	5.93049	5.77232	5.74344	5.70247	5.52587	5.61931
mmu_circRNA_34233	0.021136	0.2511	1.37849	up	ASCRP4000363	2_112752560_112726649_-25911|16.52|2|2	25714049	chr2	-	112886491	112912403	exonic	NM_177652	Ryr3	AACACAGATGGACTCTTCTTCCCTGTGATGAGTTTTTCAGCTGGTGTCAATGGAAACAAT	81	62	6.19832	5.73522	67	98	78	58	57	71	6.11873	6.40142	6.07481	5.71625	5.87011	5.61931
mmu_circRNA_45018	0.977369	0.991381	1.00264	up	ASCRP4000364	9_105351218_105341671_-9547|14.34|11|20	25714049	chr9	-	105439340	105448888	exonic	NM_175025	Atp2c1	AACACAGCAGGTATCATCATGTTGGTTGGCTGGTTACTAGGAAAAGACATTCTGGAAATG	197.833	170.833	7.48857	7.48477	204.5	195	194	170	159	183.5	7.71703	7.30825	7.44044	7.55962	7.44975	7.44493
mmu_circRNA_44217	0.954045	0.981532	1.00601	up	ASCRP4000372	9_54748379_54731704_-16675|13.35|9|14	25714049	chr9	+	54883896	54900572	exonic	NM_022655	Ireb2	AACACTAAAAGAGAAAGTAGAGTGCAATACAGAATGCACCAAATCCTGGAGGTGGTGACC	54.6667	58	5.64723	5.63859	58	54	52	60	47.5	66.5	5.89255	5.52587	5.52326	5.77452	5.54659	5.59465
mmu_circRNA_45242	0.233244	0.509631	1.10635	up	ASCRP4000374	9_118448142_118436128_-12014|17.21|3|3	25714049	chr9	+	118527009	118539024	exonic	NM_018748	Golga4	AACAGAAAGAAAAGTCTGAAAGAGCTGTCGGGTGACACACAGACTTTTGCGCAGAAGCTC	42.3333	42	5.25916	5.11336	40	44	43	43	35	48	5.3308	5.33676	5.10992	5.25759	5.05017	5.03232
mmu_circRNA_19660	0.659812	0.825679	1.07185	up	ASCRP4000375	1_11819972_11501999_-317973|20.68|2|2	25714049	chr1	+	11511917	11829891	exonic	NM_177173	A830018L16Rik	AACAGAACCAGAATTAATGACCAAGTTAATAACTGAGACACCTGACCAGCCAATTCCATT	90.6667	86.6667	6.40529	6.30519	82	91	99	87.5	59	113.5	6.4078	6.33521	6.47286	6.42189	5.90263	6.59106
mmu_circRNA_31460	0.14102	0.421947	1.18128	up	ASCRP4000378	18_25558608_25558427_-181|19.68|2|2	25714049	chr18	+	25399925	25400107	exonic	NM_001033532	AW554918	AACAGAATGATATATGCAGACCCCAGAGAGCTTATGGAAGCCAAAATGTGATGGATGGAT	121.667	98.6667	6.80976	6.5694	128	124	113	88	89	119	7.03147	6.72551	6.67228	6.44691	6.57727	6.68402
mmu_circRNA_23522	0.00374004	0.203551	1.18071	up	ASCRP4000379	11_64880658_64866601_-14057|15.36|3|3	25714049	chr11	-	65053098	65067156	exonic	NM_175003	Arhgap44	AACAGAGTGGAGATTTGCCGGAAAAAGTTGCCTCTGACGACTCTGGCGCAGTGCTTGGTG	75.3333	69.3333	6.15458	5.91492	67	79	80	65	59	84	6.16134	6.14105	6.16134	5.92457	5.84314	5.97704
mmu_circRNA_24355	0.0151382	0.238283	1.22506	up	ASCRP4000380	11_107499241_107496294_-2947|17.79|3|3	25714049	chr11	+	107634979	107637927	exonic	NM_198298	Helz	AACAGCACGGCATTCTACAACAATGCAGAGGGTTCTTCACGCACGTTCTCTTAGATGAAG	66.6667	59.3333	5.95229	5.65944	61	70	69	54	54.5	69.5	5.96747	5.98276	5.90664	5.56702	5.79198	5.61931
mmu_circRNA_20419	0.00157324	0.188669	1.43563	up	ASCRP4000382	1_82872899_82871863_-1036|19.14|3|3	25714049	chr1	+	82875287	82876324	exonic	NM_010472	Agfg1	AACAGCTACAGCCAATTTTGCTAACTTTGCACACTTTAACAGTCATGCAGGTATGTTCCG	107.333	75.6667	6.62165	6.09996	96	122	104	76	66	85	6.61701	6.7141	6.53382	6.18797	6.06047	6.05144
mmu_circRNA_010086	0.364851	0.6178	1.09396	up	ASCRP4000383	mm9_circ_010086	circBase	chr9	+	70559036	70562861	exonic	NM_025690	Sltm	AACAGCTCAAGTAAAAAACAAGAAGCAGATGAGTTGAGTGGAGATGCTTCTGTGGAAGAT	73.6667	71.6667	6.10524	5.97569	62	80	79	61	66	88	5.99977	6.15966	6.1563	5.74568	6.07481	6.10657
mmu_circRNA_38943	0.144726	0.426099	1.23375	up	ASCRP4000389	5_90648548_90646542_-2006|21.92|3|3	25714049	chr5	-	90217516	90219523	exonic	NR_028088	Cox18	AACAGTACCCTCGACTCACCTATCTGAAGAACATGCGGAGACTTATCTCAGAGCTGTATG	1104.33	722.333	9.94045	9.6374	787	1279	1247	714	697	756	9.64759	9.98571	10.1881	9.74811	9.56095	9.60314
mmu_circRNA_32307	0.934056	0.972276	1.01221	up	ASCRP4000392	19_21758795_21752843_-5952|17.68|19|40	25714049	chr19	+	21678352	21684305	sense overlapping	NM_146096	Abhd17b	AACAGTTCGTGTCACAGGAACTGAAGATGAATAATCTGTCATTTAGTGAGCTATGTTGCC	36.3333	39.1667	4.98897	4.97145	31	44	34	32	37.5	48	4.8567	5.29463	4.81557	4.72805	5.15399	5.03232
mmu_circRNA_42002	0.148529	0.428412	1.11443	up	ASCRP4000398	7_108347123_108334902_-12221|18.31|10|14	25714049	chr7	+	101186387	101198609	exonic	NM_199012	Fchsd2	AACATCATGAAGGAGTATGTATCCTGTTTGGAAATCTTTTCTCGAGGGAACAATGCAGGT	39	40.3333	5.1681	5.01179	33.5	43.5	40	38	37	46	5.07855	5.28849	5.13724	4.943	5.13382	4.95855
mmu_circRNA_20194	0.270689	0.541964	1.10632	up	ASCRP4000400	1_60203016_60166066_-36950|15.77|2|2	25714049	chr1	+	60109221	60146172	exonic	NM_139150	Carf	AACATCCTCAGAGAGACTGTAACAGTTACATTTGCAGAAGCATCGGACCTGTATGGACTC	39.3333	39.3333	5.11054	4.96477	37	41	40	39	28	51	5.13039	5.14382	5.05741	5.05017	4.74471	5.09944
mmu_circRNA_006689	0.62486	0.803612	1.04628	up	ASCRP4000402	mm9_circ_006689	circBase	chr18	+	61568263	61580487	exonic	uc008fce.1	Csnk1a1	AACATGAAAGGTGGTATGGGCAAGAAAAAGACTATAATGTACTAGTCATGGATCTCCTGG	60.3333	61.6667	5.77377	5.7085	50.5	62	68.5	65	51	69	5.60456	5.79415	5.92259	5.86805	5.59713	5.6603
mmu_circRNA_24151	0.857855	0.935883	1.08491	up	ASCRP4000406	11_97413292_97379924_-33368|22.52|2|2	25714049	chr11	-	97518609	97551978	exonic	NM_018873	Srcin1	AACATGGCAAGCAACGAACGGAATACATGAGGATCCAGGCCCAGCAGCAGATCCGGAGCG	1324.83	894	9.94501	9.82743	680	2502	792.5	546	1405	731	9.44534	10.9192	9.47047	9.35551	10.5716	9.55521
mmu_circRNA_005710	0.158909	0.439098	1.13452	up	ASCRP4000407	mm9_circ_005710	circBase	chr7	-	75136297	75149088	exonic	NM_153579	Sv2b	AACATGGGAAGCTTGTGAACGATAAGCTGGGGCTTCAGCATGGGGACTAATTACCACTTC	505.833	357.333	8.80325	8.62117	499	556.5	462	321.5	332.5	418	8.95271	8.77832	8.67871	8.53004	8.57833	8.75513
mmu_circRNA_22167	0.648225	0.817852	1.05223	up	ASCRP4000411	10_67498699_67480554_-18145|17.23|7|10	25714049	chr10	+	68017805	68035951	exonic	uc007fme.1	Rtkn2	AACATTTCTTTGATCTCAAGGTGCAAAGTACCATTTGCTGGCTCATACCACCCTGACCTT	44.6667	47.3333	5.33653	5.26308	45	45	44	42	36	64	5.48889	5.28849	5.23222	5.18056	5.09593	5.51277
mmu_circRNA_26959	0.0215417	0.252382	1.18027	up	ASCRP4000414	13_110562888_110530595_-32293|20.28|12|38	25714049	chr13	+	109740386	109772680	exonic	NM_011056	Pde4d	AACCAACCATCCATCAACAAAGCCACCATCACAGTTTCGATGTGGACAATGGCACATCAG	113.833	92.6667	6.70647	6.46735	108	122.5	111	93	81	104	6.78013	6.71982	6.61946	6.55699	6.43585	6.40922
mmu_circRNA_31370	0.774306	0.890089	1.02736	up	ASCRP4000415	18_21179500_21169178_-10322|14.79|18|62	25714049	chr18	+	21010676	21020999	exonic	NM_019706	Rnf138	AACCACCTATTTCAGATAGTTCCTGTGATTAAATTCTATCGCATGAGACATCATTACAAA	39.6667	42.3333	5.1733	5.13435	38	42	39	41	40	46	5.24496	5.26062	5.01431	5.14382	5.30067	4.95855
mmu_circRNA_003139	0.00399154	0.203551	1.28678	up	ASCRP4000417	mm9_circ_003139	circBase	chr12	+	3596648	3648389	exonic	NM_007886	Dtnb	AACCAGCACCAGATGAAGGAGCATTCCTCTTGGTTCATCTTGTTGATATCTGGAATATGA	358.667	229.333	8.3107	7.94694	298	387.5	390.5	211	229	248	8.25242	8.25242	8.42727	7.91333	7.97627	7.95122
mmu_circRNA_30398	0.498147	0.718587	1.11463	up	ASCRP4000420	17_28577998_28565297_-12701|19.20|11|21	25714049	chr17	-	28428351	28441053	exonic	NM_010220	Fkbp5	AACCCAAACGAAGGAGCAACGGTAAAAGGTCTTCTACTTACAAAGGACAATGACTACTGA	465.667	333	8.67317	8.51661	487	514.5	395.5	387	296	316	8.91136	8.65698	8.45117	8.84101	8.38168	8.32713
mmu_circRNA_39615	0.0349482	0.275747	1.33074	up	ASCRP4000421	5_143849300_143829996_-19304|19.56|2|2	25714049	chr5	-	143068316	143087621	exonic	NM_080561	Rnf216	AACCCACGCTGCCGAAAGACTTTGTAATTTTCTTCTGGAAAACCCAGATTATCCAAAGAG	73.5	59.3333	6.06571	5.65349	62.5	82	76	64	49.5	64.5	5.94227	6.1962	6.05867	5.86805	5.57964	5.51277
mmu_circRNA_19328	0.192319	0.473149	1.12067	up	ASCRP4000425		25070500	chr4	+	83535785	83554884	sense overlapping	NM_001081012	Ccdc171	AACCCGGCTACAAAAAACTCTACAGACAGACTTTAGTCCATCTAACCTGTAAGTCACAGA	49.6667	49.3333	5.53748	5.37312	41	53	55	50	40	58	5.36904	5.63391	5.6095	5.49689	5.30067	5.32181
mmu_circRNA_35685	0.443313	0.678536	1.12525	up	ASCRP4000426	3_85927254_85911134_-16120|18.08|2|4	25714049	chr3	+	86107211	86123332	exonic	NM_001082414	Sh3d19	AACCCTGCCCAGCGTGGGGATGTCCTTGTGATCCTGAAGCAGGCAGAAAATAATTACTTG	52.3333	52.8333	5.62417	5.45393	42.5	57	57.5	40	48.5	70	5.4646	5.75238	5.65554	5.09593	5.57964	5.68621
mmu_circRNA_30545	0.946483	0.977371	1.00663	up	ASCRP4000427	17_46884493_46880135_-4358|16.64|3|3	25714049	chr17	-	46743185	46747544	exonic	NM_028065	Cnpy3	AACCGGTTTGCCAAGTGTGCAAGTATGTTGCTGTGGAGCTGAAGTCGGCTTTTGAGGAAA	47	53	5.44599	5.43645	45.5	45.5	50	51	39	69	5.57713	5.35735	5.40347	5.46732	5.22272	5.61931
mmu_circRNA_43325	0.505994	0.72485	1.05564	up	ASCRP4000429	8_94046795_93992216_-54579|19.82|5|6	25714049	chr8	+	91468316	91522896	exonic	NM_011936	Fto	AACCTGAGGAAGGAGTGGCATGCCAGATGACCTCAATGCCACCCACCAGCACTGTGTTTT	155.667	131.667	7.14473	7.06661	150	158	159	139	120	136	7.2569	7.03147	7.14583	7.22229	7.04792	6.92963
mmu_circRNA_38270	0.166343	0.4483	1.15039	up	ASCRP4000430	5_24212402_24195198_-17204|16.04|2|2	25714049	chr5	+	24689379	24706584	exonic	NM_016736	Nub1	AACCTGGACGATGCCCTGAAGTTTTACTTTCAAGGATGGCGCAGAAGAAATATCTTCAAG	75.8333	71.5	6.16138	5.95925	72	78	77.5	72	54	88.5	6.22782	6.14105	6.11526	6.07303	5.72991	6.07481
mmu_circRNA_19242	0.104849	0.378403	1.45033	up	ASCRP4000432		25070500	chr2	-	37640848	37647288	sense overlapping	NM_009261	Strbp	AACCTTCCTATTCAGATTCAGGTCAGGTGTATTCCAGAGAACAATTTTGAGATATCTTTG	80.6667	58.1667	6.15955	5.62317	53	115	74	59	52	63.5	5.79198	6.62799	6.05867	5.68621	5.70247	5.48083
mmu_circRNA_21785	0.302784	0.57051	1.08482	up	ASCRP4000433	10_27088962_27083349_-5613|18.54|2|2	25714049	chr10	-	27363542	27369156	exonic	NM_008481	Lama2	AACCTTCCTCACCAAGTCTGAGTGTGAAGATTCACATTTCTTTGATCAATGGGAGACCAA	41	42	5.2167	5.09924	41	40	42	43	37	46	5.36904	5.14382	5.13724	5.14382	5.18056	4.97333
mmu_circRNA_43489	0.445594	0.679896	1.10134	up	ASCRP4000435	8_113725458_113711614_-13844|19.25|5|5	25714049	chr8	-	111187713	111201558	exonic	NM_009149	Glg1	AACCTTGGAATGAACTGCCAACAGGCGCCCGAGAACGAGATTTCTTCAGACTGCAATCAT	49.5	51.1667	5.56644	5.42717	42.5	47	59	57	39.5	57	5.4646	5.4646	5.77012	5.68621	5.30067	5.29463
mmu_circRNA_011823	0.00873766	0.213801	1.63251	up	ASCRP4000438	mm9_circ_011823	circBase	chr18	+	63755035	63760785	exonic	NM_001014981	Wdr7	AACGAACCTTTTGGCTTCTGAGGCCTCTGACAAGGCAAGAGTTCAACACTGCATCTGTTC	62.5	44.5	5.87422	5.16713	54	72.5	61	47.5	35	51	5.82417	6.05506	5.74344	5.36612	4.9695	5.16576
mmu_circRNA_30506	0.220425	0.499614	1.18197	up	ASCRP4000445	17_43177138_43174544_-2594|20.34|12|22	25714049	chr17	+	43037594	43040189	exonic	NM_178589	Tnfrsf21	AACGGCCATGCTTGGATTCCTCAGCACCATCACAGCTCAACCAGAACAAAAGACTCTGAG	99.8333	84.8333	6.52764	6.28646	95	103	101.5	97	71	86.5	6.60224	6.48767	6.49302	6.60224	6.19127	6.06587
mmu_circRNA_31769	0.208257	0.487927	1.15344	up	ASCRP4000446	18_56692248_56691144_-1104|16.94|3|3	25714049	chr18	-	56531489	56532594	exonic	NM_138600	Aldh7a1	AACGTCAATATTCCTACCAGCGGGGCTGAGATTGGTGGTGCGTTTGCCAATATCCTCTAT	43.6667	42.3333	5.27513	5.06919	36	45	50	37	35	55	5.13039	5.26062	5.43436	4.89677	5.05017	5.26062
mmu_circRNA_43940	0.0762057	0.339543	1.16116	up	ASCRP4000447	9_31960709_31937155_-23554|18.35|14|25	25714049	chr9	+	32129569	32153124	exonic	NM_001195632	Arhgap32	AACGTGGAGTTTGGCAGCATACAGAAAGATGAAGTCCTCAATACATTCTGAAGAGGATGA	1034	697.333	9.82299	9.60743	844	1259	999	631	749	712	9.73582	9.95127	9.78189	9.56762	9.73031	9.52436
mmu_circRNA_45859	0.0396792	0.286612	1.61931	up	ASCRP4000448	X_154029487_153996817_-32670|14.85|2|2	25714049	chrX	-	157558884	157591555	exonic	NM_172307	Mbtps2	AACGTTACAACAATTAAGCTTCCCAGTTAGAGGTTCAATTTTGGAATGGTGTTTGGCGTG	65.5	44.6667	5.89964	5.20426	48	72.5	76	53	34	47	5.61931	5.99412	6.08548	5.56702	5.05017	4.99559
mmu_circRNA_26095	0.067883	0.329602	1.22772	up	ASCRP4000449	13_16102395_16000519_-101876|14.17|3|3	25714049	chr13	-	15908685	16010562	sense overlapping	uc007pnu.1	AK045681	AACTAATGACTAGCATGAAGCTGAGAATCCATCTTCTCCAGAACCACCTGAGTATCCCTT	54.6667	48.6667	5.6428	5.34682	44	57	63	49	43	54	5.44818	5.6603	5.81992	5.43713	5.3427	5.26062
mmu_circRNA_014114	0.939841	0.974751	1.01129	up	ASCRP4000450	mm9_circ_014114	circBase	chr10	+	11178733	11185462	exonic	NM_172937	Shprh	AACTACAAGCAACAAACTGACAAGCTGTCTATGTCAGAGAAGTGAATATGCCTTGGCAGC	125.667	114.333	6.82251	6.80632	94	158	125	89	121	133	6.61946	7.04246	6.80561	6.49702	7.03331	6.88862
mmu_circRNA_23885	0.136289	0.415525	1.46973	up	ASCRP4000453	11_83300915_83297791_-3124|21.60|2|3	25714049	chr11	+	83484288	83487413	sense overlapping	NM_027427	Taf15	AACTACAGCCACCACACACAAGCTCTGGTGAAATATTTGTGAGAAATTTTCACAGGAACG	106.167	73.6667	6.55323	5.99767	82.5	141	95	76	78	67	6.36468	6.88862	6.40638	6.10831	6.35884	5.52587
mmu_circRNA_32787	0.288877	0.55776	1.3988	up	ASCRP4000454	19_57158093_57135743_-22350|21.87|2|2	25714049	chr19	-	57061252	57083603	exonic	NM_178688	Ablim1	AACTACGTCTCGCTCGCCCCAGCACTTCCACCGACCTGGCAGGCGACAAGCATTATCATC	397.333	243.5	8.44938	7.96519	442.5	320.5	429	327.5	157	246	8.75263	8.01907	8.57645	8.55135	7.41354	7.93068
mmu_circRNA_38369	0.538241	0.747603	1.03623	up	ASCRP4000456	5_29990382_29964178_-26204|22.21|3|3	25714049	chr5	+	29637637	29663842	exonic	NM_133907	Ube3c	AACTATTCAGATCTTTCAAAGGTTGATTTATGCTGATAAGCAAGAAGTTCAAGGCGATGG	58.3333	60.6667	5.76014	5.7088	53	61	61	59	56	67	5.77232	5.79415	5.71396	5.71625	5.83052	5.57964
mmu_circRNA_39701	0.218322	0.498008	1.08232	up	ASCRP4000458	5_149323578_149318022_-5556|18.47|14|58	25714049	chr5	-	148506445	148512002	exonic	NM_011908	Ubl3	AACTCACAAGATTAATTTGCGCCTCATCTTGGTGAGTGGGAAGACGAAAGAGTTCCTCTT	262.833	204.5	7.87081	7.75668	230	308	250.5	191.5	187	235	7.88563	7.96476	7.76204	7.72842	7.68526	7.85636
mmu_circRNA_35581	0.259514	0.533314	1.10658	up	ASCRP4000459	3_69547550_69533260_-14290|10.62|2|3	25714049	chr3	+	69729337	69743628	exonic	NM_133787	Nmd3	AACTCACTTGGGACATCTTTTAAATCCTGGAGACCTGGTGCTGGGGTTCGGCTTGTCGAT	62.6667	62.5	5.87823	5.73212	53	66	69	60	47.5	80	5.79956	5.90464	5.93049	5.68621	5.57964	5.93049
mmu_circRNA_22225	0.0294509	0.265918	1.59461	up	ASCRP4000465	10_74724702_74707824_-16878|15.23|14|35	25714049	chr10	+	75245078	75261957	exonic	NM_153406	Specc1l	AACTCCCACAGTAAAAACCCTCATCAAGTCTTTCGACAGTGCATCTCAAGGCACTAGTTC	186	108.167	7.39691	6.72371	197	203	158	120	92.5	112	7.67471	7.38685	7.12918	6.97621	6.63285	6.56209
mmu_circRNA_24992	0.185726	0.46654	1.146	up	ASCRP4000468	12_41526337_41429448_-96889|18.68|6|6	25714049	chr12	+	40702860	40799750	exonic	NM_172803	Dock4	AACTCTACGATCTGCATCTCAAGGCGCAGAACTTCACAGGTGAAATGAGGAATGATTTAT	51.8333	50.6667	5.56115	5.36454	52	52	51.5	49	40	63	5.71396	5.59465	5.37484	5.40631	5.22272	5.4646
mmu_circRNA_19577	0.0793024	0.344406	1.14052	up	ASCRP4000473	1_5126018_5085696_-40322|20.68|9|13	25714049	chr1	+	5095614	5135937	exonic	NM_133826	Atp6v1h	AACTCTTGAAGAAAATCACCAGCGTGTCAGCATTTTCTTTGACTATGCGAAACGAAGCAA	313	225	8.11282	7.92313	257	390	292	210	225	240	8.05161	8.27103	8.01582	7.92351	7.94758	7.89829
mmu_circRNA_35029	0.0195861	0.249504	1.15067	up	ASCRP4000474	2_173521500_173513648_-7852|15.67|11|17	25714049	chr2	+	173688146	173695999	exonic	NM_024436	Rab22a	AACTCTTTATAGAAATTAGGCATCTTTTATGACCAAGACTGTCCAGTACCAAAATGAGCT	63.6667	57.8333	5.84349	5.64101	59	63	69	54	48.5	71	5.85149	5.77232	5.90664	5.59465	5.61441	5.71396
mmu_circRNA_22164	0.9381	0.974028	1.00693	up	ASCRP4000476	10_67054075_67040864_-13211|17.45|2|2	25714049	chr10	+	67578115	67591327	sense overlapping	TCONS_00002188	XLOC_001752	AACTGAGAAAACAAGAAGAGAGGCCAGAAGAAAAGGAGAGAGGCGTAAACTTGAGCCCAT	75	78.1667	6.13979	6.12982	76	75	74	74	62	98.5	6.31118	6.06766	6.04052	6.117	5.99034	6.28213
mmu_circRNA_33122	0.0368968	0.279231	1.41887	up	ASCRP4000478	2_22955284_22949809_-5475|11.61|2|2	25714049	chr2	+	23094288	23099764	exonic	NM_028793	Acbd5	AACTGCTTCGCAGTATTATTTAGGTGGTGATCCTACTCAGCACTTGGAAAGTTCTGGTTT	59.6667	46.5	5.80511	5.30037	49	73	57	47	44	48.5	5.71396	6.03869	5.66267	5.36612	5.45642	5.07855
mmu_circRNA_19427	0.327176	0.589941	1.05721	up	ASCRP4000487		25070500	chr6	+	113149551	113150191	sense overlapping	NM_028385	Setd5	AACTGTTTACAGCCCTTCCAGATATAGCTACCAGGCAGGATGGTTCCTACATCAGTTGAA	47	49.3333	5.42185	5.34158	45	46	50	46	44	58	5.44818	5.37194	5.44543	5.22272	5.45642	5.34561
mmu_circRNA_36380	0.8456	0.929164	1.01186	up	ASCRP4000488	3_158115753_157861081_-254672|20.64|7|10	25714049	chr3	-	158198116	158452789	exonic	NM_001081358	Lrrc7	AACTTACAATGCTACCCAACACAATTGGAAAGATGGAGAGCCTAATACGGGGAAGGAATC	176.333	152.333	7.31324	7.29623	144	198	187	151	131	175	7.21826	7.35085	7.3706	7.35526	7.16355	7.36987
mmu_circRNA_38048	0.458972	0.688293	1.02227	up	ASCRP4000489	5_4092507_4091845_-662|14.60|6|6	25714049	chr5	-	4091844	4092507	exonic	NM_020010	Cyp51	AACTTACGACCAGGCGCAGGGATAGAGCCCATCGAGAGATCAAGAATATTTTCTATAAGG	36.6667	41	5.0649	5.03313	33	37	40	40	35	48	4.99935	5.09944	5.09593	4.99181	5.05017	5.05741
mmu_circRNA_21172	0.654948	0.822172	1.04965	up	ASCRP4000491	1_164621364_164618247_-3117|20.31|2|2	25714049	chr1	-	162688115	162691233	exonic	NM_001081290	Prrc2c	AACTTCAGTTCCTCCCACTACTTTCAGCCTCACCTTTAAGGAGTCTGTAACAGACTACAC	81	76.3333	6.19942	6.12952	63	80	100	75	68	86	5.99977	6.12563	6.47286	6.16302	6.15966	6.06587
mmu_circRNA_27759	0.185944	0.46656	1.23225	up	ASCRP4000493	14_70667313_70636285_-31028|18.84|5|6	25714049	chr14	-	70236477	70267506	exonic	NM_008915	Ppp3cc	AACTTCATGGATGTTTTCACGTGGTCTTTGCCTTTTGTTGGAGAGAAAGCTGTCCCCTTT	55.5	49.5	5.67741	5.37611	42	63.5	61	44	49.5	55	5.43158	5.83052	5.77012	5.18056	5.65315	5.29463
mmu_circRNA_008622	0.173189	0.454512	1.193	up	ASCRP4000494	mm9_circ_008622	circBase	chr3	+	88346444	88349444	exonic	NM_178246	Smg5	AACTTCATGTACCTACAAAGCCTGTTACAGCCCAAAAGTAGCACGCTATCAGAATGAGTT	98.5	82.6667	6.50401	6.24942	107	102	86.5	83	76	89	6.75029	6.47961	6.28213	6.34115	6.30055	6.10657
mmu_circRNA_26651	0.699212	0.848011	1.06186	up	ASCRP4000496	13_90080714_90051121_-29593|14.02|1|2	25714049	chr13	-	89911515	89941109	sense overlapping	NM_028012	Xrcc4	AACTTGAGAACGGTGTGCAGTGGAGAACAATGACAAGCACTACCAAGAAACTCTTCATAA	43.6667	45.1667	5.32536	5.23876	47	41	43	35.5	37.5	62.5	5.59216	5.20667	5.17724	4.95855	5.24496	5.51277
mmu_circRNA_39004	0.249975	0.525671	1.11867	up	ASCRP4000499	5_96571369_96557962_-13407|17.86|2|2	25714049	chr5	-	96128942	96142350	intronic	AK139952		AACTTGGCCGGCTCTTCCAGCTACAAACTCTAGGTTTAACAGTGAGGAATCATTTAAAGT	217	163.333	7.56025	7.39846	161	240	250	152	152	186	7.34013	7.6054	7.7352	7.35526	7.38145	7.45866
mmu_circRNA_33130	0.790843	0.8988	1.0182	up	ASCRP4000500	2_23401099_23370525_-30574|14.07|2|2	25714049	chr2	-	23515004	23545579	exonic	NM_029773	Spopl	AACTTGGGTGTAAGGATGGGAAAAACTGGAACAACAACTAAATTATTCAAGTTTGTGGGA	63.3333	65	5.84445	5.81842	52	67	71	59	57	79	5.68621	5.91663	5.93049	5.74568	5.80494	5.90464
mmu_circRNA_21649	0.713373	0.856684	1.02452	up	ASCRP4000501	10_10656376_10502357_-154019|16.11|2|3	25714049	chr10	-	10782558	10936578	exonic	NM_016976	Grm1	AACTTTAAAAAAGTCTGCACAGGGAATTACGGCGAGAGTGGAATGGATGCTTTCAAAGAG	72.3333	72.3333	6.0608	6.02586	64	81	72	65	67	85	6.05144	6.15966	5.97131	5.8976	6.13763	6.04235
mmu_circRNA_36624	0.00230004	0.188669	1.6132	up	ASCRP4000502	4_34032380_34030527_-1853|17.98|3|3	25714049	chr4	+	33943551	33945405	sense overlapping	NM_007726	Cnr1	AACTTTAATGATGCTGTGTCTGTCCATAGTATAAAAGGGTTCCCTCCTGGCACCTCTTTC	307	163.667	8.09985	7.40993	288	348	285	171	145	175	8.20879	8.11975	7.97101	7.54938	7.31052	7.36987
mmu_circRNA_002489	0.184569	0.46535	1.19775	up	ASCRP4000506	mm9_circ_002489	circBase	chr16	+	91782160	91785351	exonic	NM_010587	Itsn1	AACTTTTTTTTCCAATCTGGGTTACCTCAGCCTGTCTTAGCACAAATATGGCGTCGATCA	101.333	84.6667	6.54605	6.28572	109	109	86	84.5	73.5	96	6.804	6.57853	6.25562	6.35223	6.25089	6.25405
mmu_circRNA_011820	0.0119261	0.223568	1.22759	up	ASCRP4000507	mm9_circ_011820	circBase	chr3	+	54279862	54302294	exonic	NM_016984	Trpc4	AAGAAAAAAATGAGAAGGAAGCCAGAAAGCTTCGGGACAATTGGGGTTTTATATGGGGAG	190.5	138.333	7.4344	7.13858	181.5	208	182	132	132	151	7.55643	7.41671	7.33008	7.12488	7.16857	7.12229
mmu_circRNA_45363	0.861338	0.937799	1.03288	up	ASCRP4000508	X_13164091_13121640_-42451|21.66|1|2	25714049	chrX	-	13544513	13586965	exonic	NM_009806	Cask	AAGAAAAAGAAGCAGTACAAAGATAAATATTTGGCAAAGCACAACGCAGGAGCCGTCTCT	44.3333	57.1667	5.35629	5.30962	40	45	48	61	34.5	76	5.3308	5.37194	5.36612	5.80816	5.02126	5.09944
mmu_circRNA_008797	0.934878	0.972348	1.00841	up	ASCRP4000510	mm9_circ_008797	circBase	chr5	-	123744954	123745589	exonic	uc008zom.2	Rsrc2	AAGAAAACGAAAATCAGCCCAGAGCATAAATACGGAGAGGCAGAACATGTTTTGCTGTAC	609.667	490	9.10367	9.09159	632	624	573	494	467	509	9.35459	8.96575	8.99067	9.20943	9.04254	9.0228
mmu_circRNA_34157	0.581374	0.777007	1.06855	up	ASCRP4000511	2_104610337_104602968_-7369|18.49|5|5	25714049	chr2	-	104762810	104770180	exonic	NM_001123327	Qser1	AAGAAAACTCTAAGGACTTCTAAAACAACCACTAAGTCTGCACAGGCTTTGAGCCTCCAG	58.6667	57	5.73912	5.64347	55	58	63	65	44	62	5.82417	5.71167	5.68154	5.94813	5.45642	5.52587
mmu_circRNA_37330	0.498774	0.719048	1.06284	up	ASCRP4000512	4_106344353_106343054_-1299|17.55|3|3	25714049	chr4	-	106670448	106671748	exonic	NM_028209	Ttc4	AAGAAAAGAAGGAACAGCATCAGAATGAGGCTCTGCTCCAGGCCATCAAGGTGCCCTGTG	50.6667	51.8333	5.54097	5.45305	48	49.5	54.5	52.5	40	63	5.59216	5.5075	5.52326	5.58215	5.22272	5.55429
mmu_circRNA_012843	0.927775	0.970637	1.01002	up	ASCRP4000516	mm9_circ_012843	circBase	chr5	+	103501366	103501912	exonic	NM_011204	Ptpn13	AAGAAACTTCAGGTTCTGAGAGAAGCCATGAATGTAGAAGGAAGAAGCTCCACTTCAGAC	58	60	5.74276	5.72837	62	59	53	60	53	67	5.97513	5.77232	5.48083	5.80816	5.70247	5.67449
mmu_circRNA_19996	0.269535	0.541271	1.08203	up	ASCRP4000518	1_42723848_42723686_-162|18.66|2|2	25714049	chr1	-	42666840	42667003	exonic	NR_027826	Pantr1	AAGAAAGAAGAGAAATGGAGAAGGAACTCAGTGAATATTGCCCTGGGTCCTGGTAATTCC	71.6667	70.6667	6.08464	5.97091	67	76	72	62	63	87	6.13934	6.0943	6.02029	5.80816	6.03869	6.06587
mmu_circRNA_32073	0.00282141	0.18958	1.31936	up	ASCRP4000519	18_82827598_82826341_-1257|14.07|5|6	25714049	chr18	-	82656948	82658206	exonic	NM_177832	Zfp236	AAGAAAGAGAAAAAACTTCTGAAGAAGAAATCCCCGTTCCTACCTGGCCACGATCTTTCA	132.667	95.6667	6.91981	6.51997	116	152	130	89.5	91	106.5	6.89469	6.99141	6.87332	6.4579	6.61701	6.48499
mmu_circRNA_41708	0.422479	0.664094	1.11195	up	ASCRP4000520	7_82369717_82350976_-18741|19.68|3|3	25714049	chr7	-	75206089	75224831	sense overlapping	NM_153579	Sv2b	AAGAAAGGAATGCTTGGTCTGGTGATAGGGGTCAAAGCTTAAGAGAGCTTACTGCTCTTA	34.1667	34.8333	4.85378	4.70069	30	38.5	34	29	27	48.5	4.77008	4.99181	4.79945	4.51588	4.57373	5.01245
mmu_circRNA_36532	0.683159	0.838551	1.03077	up	ASCRP4000524	4_21796762_21781494_-15268|14.03|2|2	25714049	chr4	+	21854346	21869615	exonic	NM_025669	Pnisr	AAGAAATTTATTACGTGGCTAAAGATGCGCATCGGAAAGCAACGAAAGGAGCTTAAAGGA	50.1667	49	5.37188	5.32815	43	40.5	67	47.5	39	60.5	5.48889	5.26062	5.36612	5.38348	5.18056	5.42042
mmu_circRNA_31194	0.350683	0.608307	1.05682	up	ASCRP4000526	18_5214917_5213117_-1800|19.33|3|4	25714049	chr18	-	5213118	5214919	exonic	NM_178722	Zfp438	AAGAACAGAGATCCTGGTATGCAAGGACCTGACAACTCACTGGAGAGGTGAATCAAACAT	100	91.3333	6.51917	6.43945	97	107	96	83	81	110	6.62799	6.50763	6.42189	6.36614	6.42749	6.52471
mmu_circRNA_40750	0.169148	0.451054	1.30761	up	ASCRP4000528	6_112638032_112615272_-22760|22.27|2|2	25714049	chr6	-	112665277	112688038	exonic	NM_021385	Rad18	AAGAACCAAACAGAGAAGGAAATTGAGGAAGTTCACAGTGAATATCATTGTTCACTCTGT	53.1667	44.8333	5.52048	5.13356	40	69.5	50	45.5	37	52	5.20015	5.95783	5.40347	5.20667	5.05017	5.14382
mmu_circRNA_36776	0.00838706	0.213275	1.57127	up	ASCRP4000530	4_49784338_49783291_-1047|18.01|10|28	25714049	chr4	-	49770418	49771466	exonic	NM_001033351	Grin3a	AAGAACTTTCTGGAATCCATGACCCTAAGGTTTTTAGCCAACACCACTTTCAGAGGTCTC	80.5	54	6.19485	5.54292	67.5	100	74	53	48	61	6.11873	6.44553	6.02029	5.56702	5.59713	5.4646
mmu_circRNA_20616	0.538831	0.748091	1.06771	up	ASCRP4000539	1_107554427_107534087_-20340|16.42|3|3	25714049	chr1	-	105637509	105657850	exonic	NM_013784	Pign	AAGAAGCCACTTTACCGTTTTTGTTTACACCATTTAACTTCTCTTGCAGGTAGCCCAGTG	45.6667	47.1667	5.40229	5.30778	45	48	44	49	42.5	50	5.52587	5.4646	5.2164	5.42042	5.40347	5.09944
mmu_circRNA_44397	0.681958	0.837899	1.03242	up	ASCRP4000543	9_62767292_62743638_-23654|18.31|4|5	25714049	chr9	-	62895830	62919485	exonic	NM_019663	Pias1	AAGAAGGCCCCATATGAACACCTTATTATTGACGGGGTTACCTTCCACCTACTAAAAACG	69.3333	71.1667	6.01859	5.97256	61	72	75	74	64	75.5	5.90464	6.05506	6.09606	6.0943	6.01844	5.80494
mmu_circRNA_35682	0.146746	0.42725	1.16994	up	ASCRP4000549	3_85920799_85897612_-23187|14.40|5|6	25714049	chr3	+	86093689	86116877	exonic	NM_001082414	Sh3d19	AAGAAGTGGAAAAAGAGAATCCTTTTCATCTCACTGTGCTAAATCCCTTTCAGCTCCCCA	89.8333	77.5	6.36119	6.13476	78.5	99	92	72	78.5	82	6.34707	6.38353	6.35297	6.07303	6.37631	5.95493
mmu_circRNA_42898	0.27712	0.547056	1.09024	up	ASCRP4000550	8_55789292_55766699_-22593|14.18|1|2	25714049	chr8	-	54681345	54703939	exonic	NM_028220	Wdr17	AAGAAGTGGGATTTTCTTAGAGAACTGGCGCTGACTGTTCTCCAGCTGACTTGATTAAAG	93.5	86	6.4216	6.29695	81	97.5	102	78	73	107	6.38928	6.38784	6.48767	6.16302	6.25089	6.47692
mmu_circRNA_37705	0.313791	0.581327	1.14528	up	ASCRP4000558	4_130015828_130004437_-11391|21.33|22|96	25714049	chr4	-	130327192	130338584	exonic	NM_153160	Zcchc17	AAGAATTCTTCCAGGAAGAGAAAGAAGGTCTGGTCCATCGAACTCACATGTCGTCCTGTC	193.167	148.333	7.45602	7.26032	212.5	196	171	153.5	135.5	156	7.76701	7.35085	7.2502	7.38362	7.21381	7.18353
mmu_circRNA_32624	0.02074	0.250439	1.34926	up	ASCRP4000559	19_42650691_42637042_-13649|21.04|20|93	25714049	chr19	+	42562551	42576201	exonic	NM_177464	R3hcc1l	AAGAATTTCGTACAGAAGACCTTTTGCGGATTTTCTGCAGTTACCAATTGAAGTGGTGCC	80.5	61	6.20661	5.77444	67.5	93	81	61	57	65	6.10831	6.32024	6.19127	5.84104	5.90263	5.57964
mmu_circRNA_26144	0.0923401	0.364029	1.27583	up	ASCRP4000562	13_24270126_24246547_-23579|22.53|3|3	25714049	chr13	-	24154677	24178257	exonic	NM_026825	Lrrc16a	AAGACACCAGGGAATTAAATTTACAGGACTTCAGTCATCTCGAGCACAGGTGCTCACATC	83.6667	68.6667	6.27952	5.92809	87	92	72	70	62	74	6.52078	6.29749	6.02029	5.99977	5.99034	5.79415
mmu_circRNA_45822	0.111676	0.385418	1.11116	up	ASCRP4000564	X_148034127_147999915_-34212|13.73|6|6	25714049	chrX	+	151565371	151599584	exonic	NM_177201	Phf8	AAGACAGCTTGGGAGCATGCTTCAAGGATGCTGAGTATAGATGGATACATGCTGTGTTAA	40.3333	40.1667	5.19143	5.03937	34	42.5	44.5	39.5	33	48	5.07855	5.22272	5.27303	5.10992	4.95079	5.05741
mmu_circRNA_37248	0.699904	0.848356	1.04997	up	ASCRP4000565	4_100866468_100854385_-12083|20.46|1|2	25714049	chr4	-	101181779	101193863	exonic	NM_146145	Jak1	AAGACATCAGATCAGCTCTGAATGGGCTTTGGAAGGTAAAGAAGAAAATCCAGTCTGCTT	37.3333	40	5.04906	4.9787	33	37	42	36	28	56	4.99935	5.01058	5.13724	4.89677	4.74471	5.29463
mmu_circRNA_37621	0.752836	0.877618	1.0511	up	ASCRP4000570	4_126588528_126559459_-29069|17.39|9|12	25714049	chr4	-	126882214	126911284	exonic	NM_001114399	Zmym4	AAGACCATGCCCTCTCTCAAGAATCCTCAGAGCAAGGCTGTAAAGAGACATTTTAAATCC	232	186.667	7.69906	7.62716	185	218	293	190	197	173	7.5902	7.48373	8.02324	7.75315	7.77087	7.35746
mmu_circRNA_016530	0.00727406	0.208861	1.42127	up	ASCRP4000571	mm9_circ_016530	circBase	chr2	+	32182457	32183300	exonic	NM_172661	Prrc2b	AAGACCCAAAGAGGCAAATCGGGAGCGGTGCCGAGAAAATTTCCTTACTAGATGACATTT	99.3333	71.1667	6.51093	6.00375	97	102	99	75	57.5	81	6.61701	6.4579	6.4579	6.15377	5.85773	5.99977
mmu_circRNA_41233	0.326025	0.589167	1.07241	up	ASCRP4000572	7_27998080_27997331_-749|15.30|1|2	25714049	chr7	-	27212311	27213061	exonic	NM_181593	Itpkc	AAGACCTCCGAGAGACTCTGGAAAATTCTCCCTTCTTCAAGACCCACGAGAAGGCTGATG	67	64.3333	5.93453	5.83367	56.5	66	78.5	64	58	71	5.85149	5.88443	6.06766	5.88443	5.90263	5.71396
mmu_circRNA_001192	0.0192215	0.248525	1.19181	up	ASCRP4000574	mm9_circ_001192	circBase	chr14	+	32526148	32526878	exonic	NM_001081221	Ercc6	AAGACGATGGAGATGAGGATTATTATAAGCAGCGGTTAAGAGCCAGGGCCATCATGTCTT	87	74.6667	6.34139	6.08823	77	98	86	70	63	91	6.33967	6.42889	6.25562	6.04962	6.03869	6.17638
mmu_circRNA_005200	0.595996	0.786979	1.0799	up	ASCRP4000580	mm9_circ_005200	circBase	chr5	-	120487429	120491223	exonic	NM_023625	Plbd2	AAGACTGCAGAGCTCTACAAAACGACCTACTGGGCTAGCTACAACATCCCAGGAGTACCC	86.1667	80.5	6.33976	6.22886	98.5	80	80	85	72.5	84	6.66163	6.16638	6.19127	6.40922	6.23502	6.04235
mmu_circRNA_36702	0.964516	0.985674	1.00213	up	ASCRP4000582	4_44073099_44065643_-7456|13.12|2|2	25714049	chr4	-	44052770	44060227	exonic	NM_015828	Gne	AAGAGAAACCGAAACACATACCGCATGATTGAGCAAGATGACTTTGACATTAACACCAGG	59.6667	65	5.83761	5.83455	57	59	63	65	54	76	5.9206	5.77232	5.81992	5.92457	5.76128	5.81779
mmu_circRNA_40370	0.408067	0.652721	1.02479	up	ASCRP4000583	6_67024020_67013389_-10631|12.73|7|11	25714049	chr6	+	67063394	67074026	exonic	uc009cfe.1	E230016M11Rik	AAGAGAAAGCACCATGAGACAAGACTGGGTAACTGACTTGTCTGCACTCAAAACTCAGAG	56.5	60	5.71412	5.67879	53	59	57.5	59	51	70	5.73443	5.75238	5.65554	5.71625	5.63391	5.68621
mmu_circRNA_34834	0.751435	0.87713	1.0431	up	ASCRP4000584	2_155802294_155801407_-887|16.11|2|3	25714049	chr2	+	155975670	155976558	exonic	NM_008383	Cep250	AAGAGAAATGGGCACATCACCAGCAAGAAACAGCTACAGCTCACCTAGAACAGCTGCATC	81.1667	78.5	6.22795	6.16706	88.5	80	75	86	64.5	85	6.48365	6.15966	6.04052	6.40922	6.04962	6.04235
mmu_circRNA_44381	0.1994	0.480277	1.11173	up	ASCRP4000586	9_60528509_60469376_-59133|12.66|2|2	25714049	chr9	-	60621568	60680702	exonic	NM_145616	Lrrc49	AAGAGAATCACGGAGACGGAAGAGTAATAAGTCCTTCGCCTCGTAATAAGTCATCATGCA	54.1667	54	5.64667	5.49386	51	53.5	58	55	42	65	5.65315	5.62419	5.66267	5.62663	5.30067	5.55429
mmu_circRNA_004670	0.744108	0.873715	1.06161	up	ASCRP4000588	mm9_circ_004670	circBase	chr9	+	113761589	113773777	exonic	NM_001114347	Clasp2	AAGAGACATTCCCCCTGCTAGGTATCGTTGTTAGGATTGGAGATTTTAAGTGCCTTTGTG	52	50.1667	5.49998	5.41372	35	61	60	47	49.5	54	5.05379	5.73217	5.71396	5.36612	5.61441	5.26062
mmu_circRNA_41662	0.299154	0.566918	1.35383	up	ASCRP4000589	7_80664594_80586472_-78122|15.32|2|2	25714049	chr7	-	73441585	73519708	exonic	NM_001081345	Chd2	AAGAGATAACTACAGTCACCCCAACAAGAGACACTTTAGTAACGCAGTCGTTCAGCTTCT	108.667	76.3333	6.50753	6.07048	69	167	90	68	85	76	6.09606	7.12143	6.30511	5.94813	6.44553	5.81779
mmu_circRNA_29146	0.188869	0.469187	1.06766	up	ASCRP4000592	16_4956032_4953912_-2120|17.81|1|2	25714049	chr16	-	4953818	4955939	exonic	NM_028301	Anks3	AAGAGCCTCTACCGTAGCCCAGGGAGCCTGTATATGGATACACTCCTTTGATGGAAGCAG	60.1667	60.5	5.80672	5.71227	53.5	63	64	62.5	49.5	69.5	5.79956	5.81565	5.80494	5.81992	5.61441	5.70247
mmu_circRNA_38762	0.223682	0.501449	1.12243	up	ASCRP4000593	5_72845745_72813264_-32481|21.23|3|3	25714049	chr5	-	72422024	72454506	exonic	NM_016869	Corin	AAGAGCTGCTTCTCACTGCAGCAGGAACATGGAAAGCAATGAACATTAAAAAGGGTTTAT	36.1667	35.8333	4.97984	4.81322	34	34.5	40	35	27	45.5	5.05379	4.82832	5.05741	4.89677	4.63806	4.90482
mmu_circRNA_38037	0.924175	0.968988	1.01036	up	ASCRP4000594	5_4003782_3954792_-48990|10.24|2|2	25714049	chr5	+	3954791	4003782	exonic	NM_194462	Akap9	AAGAGGAAATCAAGAGACTCAACGAGCAGCTAGCCCAGGAAGAAGAATTTTCACTTGATG	41.3333	45	5.18677	5.17191	37	38	49	49	35	51	5.09944	5.05741	5.40347	5.36612	5.05017	5.09944
mmu_circRNA_38824	0.889834	0.952561	1.01605	up	ASCRP4000595	5_76990545_76989355_-1190|13.87|2|3	25714049	chr5	+	76560329	76561520	exonic	NM_027270	Exoc1	AAGAGGAACTTTGACAAATGCATTACTGAAGCAGAAGACCTGGATGGAGGCTCGTTATTA	37	42.6667	5.04561	5.02264	34	37	40	37	32	59	4.9695	5.05741	5.10992	4.89677	4.84932	5.32181
mmu_circRNA_35058	0.298256	0.566074	1.15247	up	ASCRP4000597	2_179893824_179871684_-22140|18.57|5|7	25714049	chr2	+	180136978	180159119	exonic	NM_144500	Osbpl2	AAGAGGACGCAGAGTGGCGGACCAGATTTCCAGGATCCACACAACTTCAACATAAATATA	48.1667	46.8333	5.47272	5.268	40.5	50	54	55	36.5	49	5.36904	5.52587	5.52326	5.59465	5.10992	5.09944
mmu_circRNA_38565	0.108194	0.383115	1.19989	up	ASCRP4000598	5_45974175_45964443_-9732|15.92|12|23	25714049	chr5	-	45573203	45582936	exonic	NM_021416	Fam184b	AAGAGGAGAAAGCTGCCCTCAGTACGAAGCTCCAGAATTCTCTACTTGAGGATCTCGATG	53.6667	50.3333	5.6604	5.39749	47	58	56	51	47	53	5.61931	5.75238	5.6095	5.46732	5.55939	5.16576
mmu_circRNA_29612	0.0474883	0.302194	1.21402	up	ASCRP4000601	16_34392195_34294204_-97991|22.13|8|9	25714049	chr16	-	34294117	34392109	exonic	NM_177357	Kalrn	AAGAGGCATGATGACTTTGAAGAAGTGGCACAGGATCTTTTCGGAATGATGGTTTGAAAG	84.5	70.8333	6.27042	5.99063	70.5	106	77	66.5	63	83	6.21574	6.4579	6.13763	5.94813	6.02399	5.99977
mmu_circRNA_23899	0.0470873	0.301503	1.32783	up	ASCRP4000603	11_83907149_83900613_-6536|14.77|1|2	25714049	chr11	-	84087110	84093647	exonic	NM_172562	Tada2a	AAGAGGCTCCAAGAATATAGGACAGCAGGCATTACCAATTTTTGTACTCTGAAGATGGCT	41.3333	35.5	5.21325	4.80417	41	44	39	33.5	26	47	5.3308	5.29463	5.01431	4.77887	4.63806	4.99559
mmu_circRNA_21913	0.512038	0.728618	1.07341	up	ASCRP4000604	10_43065780_43065334_-446|17.15|1|3	25714049	chr10	+	43345527	43345974	sense overlapping	NM_027772	Pdss2	AAGAGGCTGCTGATCAGGAGTTCAAGTCAAAGAAGTTTGGCAGAGATCACAGAACTTATC	38	39.3333	5.09835	4.99614	31	37	46	42	30	46	4.943	5.05741	5.29463	5.18056	4.84932	4.95855
mmu_circRNA_28047	0.112653	0.385737	1.22269	up	ASCRP4000607	14_120724634_120724016_-618|16.50|17|64	25714049	chr14	+	120324793	120325412	exonic	NM_175341	Mbnl2	AAGAGTAATTGCCTGCTTTGATTCCCTCAAGAATTTAAAGAGGACGAAGGAAGGAAAGCG	159.167	118.167	7.184	6.89394	162	164	151.5	127.5	102	125	7.38793	7.08647	7.0776	7.09441	6.804	6.78341
mmu_circRNA_35138	0.124714	0.401305	1.1439	up	ASCRP4000608	3_19976584_19963818_-12766|17.12|2|2	25714049	chr3	+	20063817	20076584	exonic	NM_009210	Hltf	AAGAGTAGCTGTACTCTGTCGCAGCTGTCTAGCGTCTGCCCTAAGAGGTAAATAATAATG	90	79.8333	6.38639	6.19243	89.5	93	87.5	81	70.5	88	6.53771	6.34707	6.27438	6.30055	6.19127	6.08548
mmu_circRNA_38319	0.799936	0.904024	1.05245	up	ASCRP4000610	5_28102219_28075354_-26865|20.86|3|3	25714049	chr5	-	27748813	27775679	exonic	NM_018878	Paxip1	AAGAGTCCTTAAAGCGAGCCCATGTCTCTCCCCTCTTTAAGGTGTCATCTGAAGACAGAA	2307.17	1704.5	10.9727	10.8989	1638	2307.5	2976	1389	2086	1638.5	10.6804	10.854	11.3837	10.7608	11.24	10.6959
mmu_circRNA_24496	0.36608	0.619283	1.15765	up	ASCRP4000614	11_120835283_120829309_-5974|19.80|8|17	25714049	chr11	-	120967994	120973969	exonic	NM_027874	Csnk1d	AAGATACCTCTCGCATGTCCACCTCACAGTGGGCATCCCTACCATCAGATGGTGTGGGGC	81.6667	73.5	6.25874	6.04753	72	87	86	81	70	69.5	6.24931	6.27127	6.25562	6.32174	6.1797	5.64116
mmu_circRNA_004899	0.33641	0.597678	1.02899	up	ASCRP4000615	mm9_circ_004899	circBase	chr4	-	123382608	123382695	sense overlapping	NM_001199136	Macf1	AAGATCAGTTAAATGAGATGAAGGTCTATAACACTGTGATCAAGCTCTGCACCATGCCCC	41.3333	44.1667	5.24326	5.20202	38	41	45	42	37	53.5	5.28849	5.1837	5.25759	5.18056	5.18056	5.24496
mmu_circRNA_34261	0.437234	0.674229	1.04939	up	ASCRP4000617	2_116997822_116978728_-19094|19.10|22|121	25714049	chr2	+	117152991	117172086	exonic	NM_033524	Spred1	AAGATCTGAATGCCAGAAGAGTCTACTTGCAAAGCCAAGTCAGCCAGTAATAGTTATGCA	178.667	151.5	7.34493	7.27538	164	203.5	168.5	134	148.5	172	7.40044	7.39723	7.23711	7.15556	7.32933	7.34124
mmu_circRNA_26835	0.713621	0.856684	1.02293	up	ASCRP4000622	13_100862282_100835832_-26450|16.74|1|2	25714049	chr13	-	100065876	100092327	exonic	NM_001081061	Bdp1	AAGATGAATCCTGTGTTGTGTTTAACTGTAGAAGTTTTGAGAACAAAAGGCCCCTGCGTC	46	50	5.42352	5.3908	38	51	49	51	41	58	5.3308	5.53627	5.40347	5.49689	5.30067	5.37484
mmu_circRNA_40255	0.47875	0.704007	1.06399	up	ASCRP4000625	6_50130658_50093718_-36940|14.78|6|7	25714049	chr6	+	50143718	50180659	exonic	NM_019939	Mpp6	AAGATGATGTACCTCACAACCAGGAATGCAGTAACACAAGGCACATTAACATCAGGAAGA	159.5	134.333	7.17824	7.08875	141	180	157.5	138	108	157	7.1648	7.23432	7.1356	7.2061	6.86715	7.19301
mmu_circRNA_013251	0.0528322	0.307875	1.27542	up	ASCRP4000626	mm9_circ_013251	circBase	chr9	-	89601041	89603394	exonic	NM_153509	AF529169	AAGATGCAGGCCCAGCCAATAACAAAGATTGGCATCGGAAATCTAAGGAGGATAGAACTG	154.333	110.833	7.12787	6.7769	124	172	167	91.5	104	137	7.01391	7.15387	7.21584	6.55699	6.83329	6.94044
mmu_circRNA_19269	0.200534	0.481142	1.12639	up	ASCRP4000627		25070500	chr2	+	157325921	157325988	sense overlapping	NM_019642	Rpn2	AAGATGCTGTGAATATCCCAGGCTACCCAGATCCCAGATTGTCTGTCCCTTTGTCTTGAT	57.6667	56	5.71572	5.54401	49	63	61	53	54	61	5.59216	5.84104	5.71396	5.52326	5.70247	5.40631
mmu_circRNA_40385	0.354574	0.611237	1.01114	up	ASCRP4000630	6_71557600_71543869_-13731|17.34|2|2	25714049	chr6	-	71593874	71607606	exonic	NM_173001	Kdm3a	AAGATGTACAATGCTTATGCCCCAGCCCGGAAGTCAGTTTTGACAGACCCAGATAAAGTC	205.333	175.333	7.53523	7.51925	182	227	207	168	165	193	7.54682	7.54424	7.51463	7.53584	7.49777	7.52413
mmu_circRNA_28233	0.0122234	0.223568	1.36246	up	ASCRP4000633	15_10393735_10377451_-16284|15.25|2|2	25714049	chr15	-	10447695	10463980	exonic	NM_030046	Dnajc21	AAGATGTGAAAAAATCTGTCAAAGCACCTGCTGAAGCACAGCCAGTGATAAAAATCTGGA	51	43.8333	5.5832	5.13699	49	51	53	47	34.5	50	5.61931	5.60703	5.52326	5.33229	5.02126	5.05741
mmu_circRNA_37855	0.21165	0.491125	1.12116	up	ASCRP4000640	4_140126317_140118629_-7688|17.25|8|15	25714049	chr4	-	140562713	140570402	exonic	NM_172415	Arhgef10l	AAGATTTCCTGGGTCAACAGATTACACTTGGCAAAGATTGGACTAACTGTTGACCTCTGG	52.8333	51.8333	5.5714	5.40641	52	56	50.5	48.5	47	60	5.65315	5.68621	5.37484	5.36612	5.5075	5.34561
mmu_circRNA_20892	0.748038	0.875782	1.06938	up	ASCRP4000641	1_136510588_136499027_-11561|19.08|2|2	25714049	chr1	+	134602449	134614011	exonic	NM_152895	Kdm5b	AAGCAAAGATCAATAAGAAGAAAAATGGTTCCCACAGAGCTGGTGGAGAAGGAGTTTTGG	50.3333	49.3333	5.44761	5.35083	35	44	72	44	41	63	5.09944	5.26062	5.98276	5.25759	5.30067	5.49423
mmu_circRNA_45705	0.674682	0.834096	1.02968	up	ASCRP4000645	X_108736056_108702804_-33252|14.39|2|2	25714049	chrX	-	111589194	111622447	exonic	NM_001080549	Hdx	AAGCAATTCTGAGGTAGAACAAGAAAATTCTCTCCTGGATTACAAGCTACAGGACCGCAC	76	75.1667	6.12933	6.08713	66	89.5	72.5	71.5	67	87	6.07481	6.30967	6.00352	6.08548	6.11005	6.06587
mmu_circRNA_36606	0.953904	0.981532	1.00858	up	ASCRP4000646	4_33132174_33127708_-4466|15.63|3|3	25714049	chr4	+	33040732	33045199	exonic	NM_019586	Ube2j1	AAGCACATCGGCTAATGGACGATTTGAAGTAGGCAAGAAGATCTGTTTAAGCATCTCAGG	46.1667	51.1667	5.41383	5.40151	38	47	53.5	40.5	50	63	5.24496	5.43713	5.55939	5.06101	5.66267	5.48083
mmu_circRNA_31042	0.858098	0.935984	1.0192	up	ASCRP4000647	17_84175110_84153194_-21916|18.53|2|2	25714049	chr17	+	83753853	83775770	exonic	NM_054082	Mta3	AAGCACTGGAAAAATACGGCAAAGATTTCAACGACATTCGTCAGGACTTTGGGGAAGTGC	152.333	135.333	7.12037	7.09293	146	164	147	150	109	147	7.21017	7.10667	7.04428	7.34383	6.87844	7.05653
mmu_circRNA_19553	0.489354	0.712482	1.05058	up	ASCRP4000654		25070500	chrX	-	166411813	166428637	sense overlapping	NM_177429	Ofd1	AAGCATATGAAAGAAGTTGAGGTAGGTTTTCTTATGAGTTTCTTAAAGGAGTTGGCAGAA	37.6667	39.6667	5.07969	5.0085	37	35	41	36	35	48	5.20015	4.943	5.09593	4.89677	5.05017	5.07855
mmu_circRNA_21650	0.319187	0.585357	1.06165	up	ASCRP4000657	10_10568645_10568248_-397|15.47|5|6	25714049	chr10	-	10848449	10848847	intronic	ENSMUST00000044306	Grm1	AAGCATGGAGAAGGATCTGGAAAAGAGGAAAGTTCATACACATCCAGAGTTTTCACACCA	62	63.3333	5.85437	5.76805	61	59	66	59	57	74	5.95202	5.71854	5.89255	5.71625	5.81779	5.77012
mmu_circRNA_44165	0.218442	0.498011	1.12068	up	ASCRP4000658	9_53037356_52957608_-79748|10.76|3|3	25714049	chr9	-	53149502	53229251	exonic	NM_029936	Ddx10	AAGCCAACAAAAGACAAGCAAAGCACCCCTGCTACGTTGGAACAGAACTATATAATTTGT	41.5	40.3333	5.18795	5.02357	33.5	46	45	39	34	48	4.9695	5.33676	5.25759	5.02496	4.99559	5.05017
mmu_circRNA_35622	0.027392	0.264547	1.27302	up	ASCRP4000659	3_78978971_78976830_-2141|20.60|2|3	25714049	chr3	-	79172907	79175049	sense overlapping	uc008pnn.1	Rapgef2	AAGCCACCTTTACCTAGAGGCTACCATACGTTTTGGCAAGCGTTCTGCAGGAAGCTTTAG	56	50.5	5.7153	5.36704	54	57	57	53	38	60.5	5.74568	5.71167	5.68855	5.52848	5.18056	5.39209
mmu_circRNA_31433	0.111523	0.385418	1.20094	up	ASCRP4000665	18_24668423_24665335_-3088|12.40|8|8	25714049	chr18	-	24506833	24509922	exonic	NM_144861	Rprd1a	AAGCCCTTGCAGAGAAAGAACATAAATTGGAACCAAACCCAACAGGAAGCTTACTTTTCT	71.6667	62.5	6.02625	5.76208	55	84	76	61.5	56	70	5.79956	6.20437	6.07481	5.80816	5.81779	5.6603
mmu_circRNA_27895	0.511713	0.728512	1.05336	up	ASCRP4000666	14_81790918_81769852_-21066|16.96|3|3	25714049	chr14	-	81370044	81391111	intergenic			AAGCCTCCTCTTAAATGTGGTCCTCAATAGTTCTATTCCCCATCCCAAAACCAATCAAGT	87.1667	81.1667	6.30256	6.22756	74.5	94	93	81	77.5	85	6.23502	6.30359	6.36905	6.27127	6.36905	6.04235
mmu_circRNA_21928	0.694986	0.845923	1.06791	up	ASCRP4000667	10_45397069_45308186_-88883|18.72|2|2	25714049	chr10	+	45588379	45677263	exonic	NM_172473	Hace1	AAGCCTGGGGGTGGAAGTATTCTTGTGACACAAAATAACAAAATAATGAGACTGCTGTTT	72.3333	71.1667	6.0327	5.93791	58	85	74	53	71.5	89	5.82417	6.23342	6.04052	5.56702	6.20437	6.04235
mmu_circRNA_22058	0.970022	0.988449	1.00249	up	ASCRP4000668	10_58001158_57961917_-39241|15.84|2|3	25714049	chr10	+	58499168	58538410	exonic	NM_001162956	Ccdc138	AAGCCTTCCCAGAGAAGTGACATTCAAGAGAAATGTGTAAAGGAAAACGACATGACTGGT	56	62	5.68563	5.68204	48	58	62	60	49	77	5.65315	5.6603	5.74344	5.70247	5.52587	5.81779
mmu_circRNA_21570	0.0176048	0.244472	1.39854	up	ASCRP4000669	1_193961371_193949747_-11624|15.05|1|2	25714049	chr1	-	192125865	192137489	exonic	NM_144814	Rcor3	AAGCCTTTAGTTTTCATGGGAAGAGCTTTCACAGGATTCAGCAAATGATGTTGGGATGAG	130.5	91.3333	6.92259	6.43867	131	133	127.5	97	78	99	7.09705	6.82642	6.84432	6.61087	6.3864	6.31873
mmu_circRNA_31307	0.0825809	0.350576	1.29616	up	ASCRP4000671	18_12084873_12064434_-20439|21.02|4|5	25714049	chr18	+	11905924	11926364	exonic	NM_001146287	Cables1	AAGCGAGTTCTGACCTTCCCTTCATACATGAATAGTCCTTATCAGTGGCAGAAGATCCTT	72.8333	59.3333	6.06379	5.68954	54	77.5	87	53	57	68	5.81565	6.10132	6.27438	5.56702	5.87011	5.63149
mmu_circRNA_23201	0.401213	0.646471	1.13341	up	ASCRP4000676	11_35048410_34985075_-63335|15.22|3|3	25714049	chr11	+	35171572	35234908	exonic	NM_011412	Slit3	AAGCTCACCAGACTTGACCTGGACAGAAATAACATCACCAGGATCACCAAAATGGACTTC	46.1667	45.3333	5.37071	5.19004	41	42	55.5	40.5	45.5	50	5.36904	5.1837	5.55939	5.05017	5.5075	5.01245
mmu_circRNA_42241	0.122187	0.398301	1.1257	up	ASCRP4000678	7_127799691_127794348_-5343|19.13|2|2	25714049	chr7	+	120650833	120656177	exonic	NM_025899	Uqcrc2	AAGCTGCCAAGTGTGAGTCATTCTGTCTTAAAGCAGGTGGCTGAACAATTTCTCAACATG	41.1667	41.5	5.18539	5.01457	39	40	44.5	39	32	53.5	5.09944	5.1837	5.27303	5.0031	4.89677	5.14382
mmu_circRNA_33521	0.374703	0.626511	1.08705	up	ASCRP4000679	2_49169245_49127561_-41684|20.62|5|10	25714049	chr2	+	49272040	49313725	exonic	NM_029924	Mbd5	AAGCTGCTATTCACGAGGCCATGAGCGAACTGGACAAAATGTCTGGGACTGTGGTTCAAG	56.5	56.3333	5.71209	5.59167	52	61.5	56	57	43	69	5.74568	5.78109	5.6095	5.68621	5.37484	5.71396
mmu_circRNA_35989	0.961959	0.98485	1.00655	up	ASCRP4000682	3_109460927_109309314_-151613|16.21|3|3	25714049	chr3	+	109506395	109658009	exonic	NM_020505	Vav3	AAGCTTAATGTATTTCATGGCACCATTGAAAAGATTTCTGACGGCGGCGGAATTTGATTC	38.6667	43.6667	5.16009	5.15067	35	42	39	38	30	63	5.20015	5.22272	5.05741	5.06101	4.89677	5.49423
mmu_circRNA_45655	0.444902	0.679422	1.06379	up	ASCRP4000686	X_101284345_101278493_-5852|13.83|11|14	25714049	chrX	-	104083153	104089006	sense overlapping	NM_001077354	C77370	AAGCTTTGTGGTTGGACAACATTTGAAATTGGAATGAAACAGTAAGAGGCTACATTCATG	38.3333	41	5.09105	5.00184	36	36	43	37	33	53	4.99935	5.05741	5.2164	4.943	4.89677	5.16576
mmu_circRNA_35900	0.743377	0.873661	1.03561	up	ASCRP4000689	3_101399031_101398921_-110|22.48|2|2	25714049	chr3	-	101594997	101595108	exonic	NM_144900	Atp1a1	AAGGAAAGGGATATGGATGAGCTCAAGAAGGAAGTGTCTATGGTTGGACGAGACAAGTAT	557.667	431.167	8.93199	8.8815	447	677	549	344	422	527.5	8.77763	9.07523	8.9431	8.66973	8.90836	9.0664
mmu_circRNA_006797	0.326031	0.589167	1.11841	up	ASCRP4000690	mm9_circ_006797	circBase	chr5	+	16299928	16333825	exonic	NM_009784	Cacna2d1	AAGGAAATCGAACATACACATGGACGCCTGTCAATGGCACAGATTACAGTTTAACAGCAA	210.333	163.167	7.55685	7.3954	176.5	266	188.5	167.5	136.5	185.5	7.51365	7.76646	7.39044	7.5313	7.21826	7.43663
mmu_circRNA_34111	0.921792	0.968037	1.00804	up	ASCRP4000691	2_102221098_102197574_-23524|18.59|2|4	25714049	chr2	-	102357416	102380941	exonic	NM_020267	Trim44	AAGGAACAACTTGATACCTCTAATGAATCAGCTGAGCCAAAGGCAGAGAGCAAAGATTCC	53	57.6667	5.63589	5.62434	49	50	60	61	50	62	5.68621	5.5075	5.71396	5.77452	5.63391	5.4646
mmu_circRNA_34734	0.39044	0.638652	1.10749	up	ASCRP4000697	2_146261742_146235909_-25833|18.43|2|2	25714049	chr2	-	146410172	146436006	exonic	NM_001033348	Ralgapa2	AAGGACATGTGACTCATGAACATGAAGGAATAACAGCATTTTTGTTGCCTTCCTGTGAGA	37.3333	37.3333	5.04596	4.89867	32	41	39	37	35	40	4.89677	5.1837	5.05741	4.943	5.09593	4.6571
mmu_circRNA_36284	0.361292	0.615348	1.07054	up	ASCRP4000700	3_146624728_146564288_-60440|16.29|2|2	25714049	chr3	+	146901323	146961764	exonic	NM_001302957	Ttll7	AAGGACTGTGGAGCTGTTTCTGTGATTCAGGAATGATCAAGTCTCGGCCTATGGATTATA	39.1667	39	5.12773	5.02939	33	41.5	43	38	30	49	4.99935	5.16743	5.2164	5.06101	4.89677	5.13039
mmu_circRNA_38457	0.054575	0.311151	1.1583	up	ASCRP4000702	5_34809096_34773781_-35315|14.21|2|2	25714049	chr5	+	34431131	34466447	exonic	NM_001243123	Fam193a	AAGGAGACAGAACCAGCAGTTCACTTGGAAAATGAACATTTGAAAAAGTTCCAGGTGACA	45.3333	43.6667	5.32744	5.11544	39	45	52	41	38	52	5.20015	5.33676	5.44543	5.13039	5.05017	5.16576
mmu_circRNA_39215	0.695632	0.84628	1.04452	up	ASCRP4000703	5_116113895_116105910_-7985|21.86|4|4	25714049	chr5	-	115655900	115663886	exonic	NM_001080808	Ccdc64	AAGGAGCAGCTTCAGAAGGCCATCAGGGACCGGGACGAGGCCATTGCCAACTGCACCAAA	86.1667	81	6.30852	6.24568	93.5	84.5	80.5	84	74	85	6.55571	6.22541	6.14445	6.34115	6.31043	6.08548
mmu_circRNA_002776	0.119236	0.394677	1.09216	up	ASCRP4000706	mm9_circ_002776	circBase	chr1	-	25126640	25131401	exonic	NM_175642	Adgrb3	AAGGAGGACTGCTCTATGCCTTCGTTGGACCTGCAGCGGCTGTTGTCCTGAGCATCTGCA	93	83.6667	6.43144	6.30425	83	98	98	75	79	97	6.43654	6.42889	6.42889	6.21088	6.42749	6.27438
mmu_circRNA_006613	0.159356	0.439329	1.24224	up	ASCRP4000709	mm9_circ_006613	circBase	chr8	-	67882980	67908889	exonic	NM_030263	Psd3	AAGGAGTAAATGAAGGTGGGGATTTCTCCAAGGATCTTCTGAAATAGGGACCGTTGCTTT	180.833	130.833	7.33374	7.02079	134.5	206	202	107.5	139	146	7.10055	7.41425	7.48642	6.77794	7.25296	7.03147
mmu_circRNA_28594	0.546553	0.752755	1.04965	up	ASCRP4000713	15_50654254_50653651_-603|18.69|2|2	25714049	chr15	-	50822104	50822708	exonic	NM_032000	Trps1	AAGGATGAATCCCAGTCGCTGTTACGGGAGAGCACACAGCTGCTATAAATGTCGTCAGTG	45.6667	47.3333	5.33913	5.26922	40	47	50	41	41	60	5.24496	5.40631	5.36612	5.10992	5.26062	5.43713
mmu_circRNA_19703	0.402376	0.647637	1.1073	up	ASCRP4000714	1_16430539_16356160_-74379|19.91|6|6	25714049	chr1	-	16366078	16440458	exonic	NM_025303	Stau2	AAGGATGGAGTGGTCCAAAGCCTGGGTTTCCTGAACCAACAAATAACAGTAGTATAACTC	168.667	136.167	7.23271	7.08566	133	201	172	138	106	164.5	7.07225	7.37567	7.2502	7.19466	6.82642	7.23592
mmu_circRNA_004592	0.39822	0.644624	1.05181	up	ASCRP4000716	mm9_circ_004592	circBase	chrX	+	151376747	151399803	exonic	NM_198105	Fam120c	AAGGATGTCTTCAAACAATCTCAGGTCTTTCAGAGCCTTGAAGACCACCATTTGGAAGTG	35	36.5	4.94057	4.8677	33	34	38	33	29.5	47	4.99935	4.8567	4.96566	4.80805	4.79945	4.99559
mmu_circRNA_23399	0.104528	0.377789	1.14779	up	ASCRP4000717	11_57056621_57031274_-25347|22.53|4|4	25714049	chr11	+	57217771	57243119	exonic	NM_008165	Gria1	AAGGATGTGACATTTCCCCCAGGGCTTCATGGACATTGACTTAAATAAGTTCAAGGAGAG	72	66.8333	6.07668	5.87782	65.5	79	71.5	70	55	75.5	6.08548	6.14105	6.00352	6.04962	5.80494	5.7789
mmu_circRNA_45283	0.00359715	0.203426	1.43237	up	ASCRP4000721	9_121379438_121378103_-1335|15.69|1|2	25714049	chr9	+	121468984	121470320	exonic	uc009sdd.1	Trak1	AAGGCAGGGGCGCACCACCCTGGGAAGTGCATGTCACAGACCAACTCAACTTTCACCTTT	47	38	5.45169	4.93328	44	45	52	36	29	49	5.48889	5.37194	5.49423	4.943	4.79945	5.05741
mmu_circRNA_31866	0.051503	0.306734	1.17274	up	ASCRP4000722	18_65842661_65816005_-26656|17.85|2|2	25714049	chr18	+	65656350	65683007	exonic	uc008fff.2	Zfp532	AAGGCATCAGGAAAGTTTACGCCTGCTCTCTATGCATGGAACATTGAAAAGTATTGAAGG	62	58.3333	5.88274	5.65286	51	66	69	58	51	66	5.74568	5.90464	5.99789	5.71625	5.66267	5.57964
mmu_circRNA_40537	0.683587	0.838746	1.02027	up	ASCRP4000724	6_87238833_87232681_-6152|13.65|2|3	25714049	chr6	-	87282686	87288839	exonic	NM_054041	Antxr1	AAGGCATTATCCACTCAGGAACAGATCCGACAAGGCCTAGAAGAGCTCCAGAAAGTTCTG	45.5	48.1667	5.34625	5.3173	40.5	47	49	47.5	44	53	5.30067	5.37194	5.36612	5.38348	5.37484	5.19359
mmu_circRNA_32456	0.941741	0.975378	1.00457	up	ASCRP4000725	19_32892550_32872561_-19989|17.02|4|6	25714049	chr19	+	32798070	32818060	exonic	NM_008960	Pten	AAGGCCAACCGATACTTCTCTCCAAATTTTAAGATGTGCTGAGAGACATTATGACACCGC	103.167	96.5	6.56204	6.55546	82.5	112	115	95	85	109.5	6.42329	6.56717	6.69567	6.61701	6.53122	6.51816
mmu_circRNA_32455	0.220196	0.499277	1.13518	up	ASCRP4000726	19_32892550_32867039_-25511|18.97|11|19	25714049	chr19	+	32792548	32818060	exonic	NM_008960	Pten	AAGGCCAACCGATACTTCTCTCCAAATTTTAAGGTTTTTGGATTCAAAGCATAAAAACCA	98	86	6.49448	6.31156	82	113	99	89.5	80.5	88	6.42329	6.60224	6.4579	6.44139	6.4078	6.08548
mmu_circRNA_36268	0.439002	0.675363	1.03704	up	ASCRP4000729	3_145516240_145508669_-7571|18.09|6|9	25714049	chr3	+	145845704	145853276	exonic	NM_026993	Ddah1	AAGGCCCTCAAGGTTGACATGATGAAAGAGGCTTTGGAAAAACTTCAGCTCAACATAGTA	41.8333	46.1667	5.28177	5.2293	39.5	40	46	43	42	53.5	5.3308	5.1837	5.3308	5.20667	5.30067	5.18056
mmu_circRNA_37064	0.980001	0.991986	1.00239	up	ASCRP4000731	4_86248867_86240645_-8222|19.02|4|4	25714049	chr4	-	86594740	86602963	exonic	NM_173400	Haus6	AAGGCTTTCTTGGCCTGTCTCCTTTCAGACTAATTAAAGACAGACCTGCAATTCTCTACA	51.1667	54.5	5.55831	5.55487	42.5	53	58	51	53.5	59	5.43158	5.60703	5.63633	5.52848	5.76128	5.37484
mmu_circRNA_001327	0.432534	0.671464	1.10415	up	ASCRP4000736	mm9_circ_001327	circBase	chr11	+	70874745	70887171	exonic	NM_019400	Rabep1	AAGGTCAAGAGGAAGAAAATTTAGAAAATGAAATGAAAAAGTTTCTCTTCAGCAACGGGT	47.3333	47.6667	5.38963	5.24669	40	53.5	48.5	47	41	55	5.09944	5.6603	5.40914	5.29463	5.22272	5.22272
mmu_circRNA_42478	0.891343	0.953195	1.01456	up	ASCRP4000737	7_149316003_149299709_-16294|17.93|2|4	25714049	chr7	+	142113803	142130098	intergenic			AAGGTCCTCCAGGATGAGAACCTTACTGTGTGGCTTTCTGTACACTGGAACCCCCTTTTA	35.8333	37	4.93159	4.91074	30	36	41.5	39	35	37	4.83254	4.90482	5.05741	5.02496	5.05017	4.6571
mmu_circRNA_016732	0.0873458	0.355465	1.2784	up	ASCRP4000741	mm9_circ_016732	circBase	chr19	-	45885951	45892148	exonic	NM_198296	9130011E15Rik	AAGGTGACACACGCACTGGTGAATATCAGCCTTGATAAACTTGCTGAAGTTCCTTATGTC	49	45.1667	5.5147	5.16036	47	55	45	43	42.5	50	5.55939	5.71167	5.27303	5.14382	5.32482	5.01245
mmu_circRNA_25336	0.064432	0.325712	1.2238	up	ASCRP4000746	12_75263863_75256164_-7699|21.20|8|17	25714049	chr12	+	74155176	74162876	intronic	ENSMUST00000110451	Syt16	AAGGTTAATGGAAGAAAGCAAGCTCTGGGTTTACAAGTATGTGTTGCTATGCATGGCAAT	97	78.5	6.47382	6.18245	83	118	90	69.5	71	95	6.42329	6.65925	6.33892	6.06047	6.2125	6.27438
mmu_circRNA_015638	0.158299	0.43842	1.17423	up	ASCRP4000748	mm9_circ_015638	circBase	chr19	-	4784723	4788042	intronic	ENSMUST00000178353	Gm21992	AAGGTTTGAGGAAGAAGAGGTAGCTTTCATCTTTGGGAAAAATGAAGGCAAACGAATGCA	589.167	413.833	9.03968	8.80797	552.5	684	531	389	360	492.5	9.1314	9.08655	8.90109	8.84101	8.59662	8.98629
mmu_circRNA_21107	0.0150225	0.238189	1.45883	up	ASCRP4000755	1_160530640_160503083_-27557|16.51|2|2	25714049	chr1	+	158572951	158600509	exonic	NM_007495	Astn1	AAGTAGCCACTGGACAGGTGCTAAAAGGAACATTCAGGCCTTGGCCTTACACGATATTTC	55.1667	42.1667	5.67068	5.12587	57	57.5	51	41.5	34.5	50.5	5.86599	5.71167	5.43436	5.20667	5.06101	5.10992
mmu_circRNA_27523	0.789429	0.89792	1.04842	up	ASCRP4000756	14_48127121_48120469_-6652|18.30|3|5	25714049	chr14	+	47500793	47507446	exonic	uc007tih.2	Fbxo34	AAGTAGCCTCCGGATCCCATGACCCCTGCTGTCTTCCTCCATGCTCTTGACATGTCCCAT	733	550.5	9.30537	9.23714	521	701	977	533	598	520.5	9.03958	9.13269	9.74384	9.3086	9.34668	9.05616
mmu_circRNA_39352	0.217337	0.496557	1.3656	up	ASCRP4000761	5_124106095_124053608_-52487|21.17|2|2	25714049	chr5	-	123603598	123656086	exonic	NM_019765	Clip1	AAGTCACCAGAAGATTTGACCGAGAGGCTGAGTTCTCTATAGGAACACCCACATTTGTAT	78.5	64.5	6.21202	5.76248	84	79	72.5	79.5	44	70	6.47286	6.15966	6.00352	6.28983	5.36612	5.63149
mmu_circRNA_37547	0.881332	0.949314	1.01757	up	ASCRP4000762	4_122525778_122521238_-4540|21.60|4|4	25714049	chr4	+	122843994	122848535	exonic	NM_008917	Ppt1	AAGTCACTTAATGCCGGTGCTTACTCCAAACTTGTGCAAGAACGGGGACAGCTGTTGTAA	84.3333	84	6.2839	6.25877	73	89	91	67.5	80	104.5	6.24931	6.26347	6.33892	5.94813	6.42749	6.4007
mmu_circRNA_42041	0.0481532	0.303031	1.05307	up	ASCRP4000763	7_109534715_109531864_-2851|21.31|2|5	25714049	chr7	+	102383349	102386201	sense overlapping	NM_009287	Stim1	AAGTCATCAGAAGGACTCCACACTGCTTGGGATGGTCTTTGTGCTACCTCATGGAAGATC	36.1667	38.5	5.0562	4.98161	33	36.5	39	34	34.5	47	5.05379	5.05741	5.05741	4.943	4.9695	5.03232
mmu_circRNA_21453	0.0580866	0.316685	1.34818	up	ASCRP4000767	1_182668768_182663297_-5471|17.29|12|18	25714049	chr1	+	180733165	180738637	exonic	NM_133225	Acbd3	AAGTCCAGCTTGCACAACAACAGTAAAAGATGGCAAAGCCTTTCATCCAACTTATGAAGA	50.6667	43.6667	5.56143	5.13042	46	55	51	50	34	47	5.55939	5.6603	5.4646	5.43713	4.99559	4.95855
mmu_circRNA_24538	0.0414192	0.289517	1.24078	up	ASCRP4000768	12_3496936_3484445_-12491|18.20|2|3	25714049	chr12	+	3484444	3496936	exonic	NM_172421	Asxl2	AAGTCCCACCTCTCAAGGACAGATGAAAAGGACTAAATGTGCTGACATTGATGTTGAGAC	102.167	80.6667	6.54188	6.23063	96	115	95.5	83	72	87	6.61701	6.60224	6.40638	6.34115	6.27593	6.07481
mmu_circRNA_003801	0.00220601	0.188669	1.38879	up	ASCRP4000770	mm9_circ_003801	circBase	chr18	+	23583083	23602674	exonic	NM_010087	Dtna	AAGTCCTTTCATCACCAGGAGGGAAGGCCATGGAAAAATCTCAGTATTTGCTGTCAAAAT	308	187.667	8.09762	7.6238	285.5	354	284.5	179	178.5	205.5	8.18668	8.14142	7.96476	7.6232	7.6177	7.6305
mmu_circRNA_40180	0.395201	0.6424	1.08337	up	ASCRP4000771	6_38541431_38509170_-32261|16.63|1|2	25714049	chr6	+	38559169	38591431	sense overlapping	NM_138680	Luc7l2	AAGTCGAGAAAGCACGGGCAAAGAAAAGAGAAGCAGAGAAAACACTCTATTGACCCATAT	102.667	91	6.55893	6.44341	85	109.5	113.5	90	71	112	6.43654	6.56209	6.67816	6.49702	6.25089	6.5823
mmu_circRNA_31439	0.0211952	0.251325	1.33858	up	ASCRP4000772	18_25249408_25186566_-62842|18.78|2|2	25714049	chr18	+	25028064	25090907	exonic	NM_175276	Fhod3	AAGTCTAAGGAGCTGTCTGTCACCAAGATACAGCAATTTCAGCAGCAACTCTTTCCAATC	47	39.3333	5.41986	4.99916	44	53	44	38	34	46	5.48889	5.55429	5.2164	4.943	5.09593	4.95855
mmu_circRNA_35231	0.382517	0.632273	1.08967	up	ASCRP4000774	3_32804386_32793686_-10700|16.08|3|3	25714049	chr3	+	32894763	32905464	exonic	NM_001013024	Usp13	AAGTCTGCAGGGGTCAACCTCAGCAGAATGGGATCTCTCCACGCATGTTCAAGGCCTTTG	73.5	69.8333	6.08874	5.96485	59	82	79.5	70	66.5	73	5.93049	6.19127	6.14445	6.04962	6.07481	5.77012
mmu_circRNA_014678	0.202807	0.482888	1.09035	up	ASCRP4000779	mm9_circ_014678	circBase	chr9	-	42437114	42443075	exonic	NM_173038	Tbcel	AAGTGCCATTCAGGTTGGAGGAGCTCTTCCTGTGCCTTAATGACTATGAAACAGTGTCTT	344.167	258.833	8.25595	8.13116	315	401.5	316	239.5	271	266	8.32263	8.3134	8.1318	8.10433	8.23437	8.05477
mmu_circRNA_34967	0.765272	0.88518	1.02276	up	ASCRP4000780	2_166438760_166435238_-3522|19.72|8|8	25714049	chr2	-	166609737	166613260	exonic	NM_177782	Prex1	AAGTGCTTCCTTGGCAAGGTCACTGGGAGCAAGAAATCTACCAAAAGGACCAAGTCCATC	63	64.5	5.88748	5.85501	61	60	68	67	52	74.5	5.99977	5.73217	5.93049	5.97322	5.76128	5.83052
mmu_circRNA_44688	0.0163932	0.241976	1.17407	up	ASCRP4000781	9_78426514_78405264_-21250|18.30|3|4	25714049	chr9	-	78557456	78578707	exonic	NM_172773	Slc17a5	AAGTGGAACTTTTCAACTATAAGCGTTCGGAGAATTTTTAGCCTCGTAGCTCCAGTGTGC	47.5	44.5	5.43507	5.20355	43.5	48	51	43	40.5	50	5.4646	5.43713	5.40347	5.22272	5.28849	5.09944
mmu_circRNA_016901	0.0171091	0.241976	1.19112	up	ASCRP4000784	mm9_circ_016901	circBase	chr17	+	83221789	83222230	exonic	NM_134117	Pkdcc	AAGTGGGCAGTACCTGCAGAACTCTACAAGCAGCAGGGCTGGTTCTTCTTCACATACCTC	38.5	35	5.0702	4.81788	34.5	41	40	34	31	40	4.9695	5.1837	5.05741	4.80805	4.84932	4.79627
mmu_circRNA_008996	0.00135406	0.188669	1.40976	up	ASCRP4000795	mm9_circ_008996	circBase	chr11	+	23414735	23420144	exonic	NM_001190401	Usp34	AAGTTAGTGGACAACATACACATAAAGGACGCTAGTCAGGTGTTTCTTGTGCTTGTCCAA	60.1667	47.8333	5.81726	5.32181	56.5	63	61	48	44	51.5	5.86599	5.81565	5.77012	5.40631	5.3427	5.2164
mmu_circRNA_004259	0.164383	0.446439	1.07902	up	ASCRP4000799	mm9_circ_004259	circBase	chr2	+	119946171	119961970	exonic	NM_013720	Mga	AAGTTGCAAGCAGTACTATGTCTCAGTCTGAAAATGCCCCTCAAATTCCAGTGACTACTC	68	65.8333	5.99777	5.88805	61	72	71	60	57	80.5	5.97513	6.02029	5.99789	5.80816	5.84314	6.01286
mmu_circRNA_32565	0.0021118	0.188669	1.65559	up	ASCRP4000800	19_38985585_38982262_-3323|20.68|7|13	25714049	chr19	+	38907771	38911095	exonic	NM_145952	Tbc1d12	AAGTTGGACATATCCCGTACATTTCCATCTCTCTACATCTTTCAGAAGAACTTTATGAAA	121	74.1667	6.78846	6.06112	102.5	136.5	124	77	66.5	79	6.70607	6.8537	6.80561	6.20111	6.09782	5.88443
mmu_circRNA_001194	0.0546649	0.311151	1.24569	up	ASCRP4000802	mm9_circ_001194	circBase	chr9	+	113944847	113951684	exonic	NM_013699	Ubp1	AAGTTGGTAAAGTGATGTGTTGGCATTGCCCATTTTCAAGCAAGAAGATTCCAGTCTTTC	101.333	82	6.553	6.23606	92	114	98	84	77	85	6.57727	6.61701	6.46472	6.36614	6.32174	6.02029
mmu_circRNA_010432	0.156819	0.43697	1.05849	up	ASCRP4000804	mm9_circ_010432	circBase	chr4	-	151830417	151835883	exonic	NM_001081557	Camta1	AAGTTTACCCAAAGAGAGGCACCGCTGGAACACTAATGAGAGCGTTTCCCAAAGTGTATT	283.5	221.333	7.98105	7.89905	249.5	322	279	199	226	239	8.00088	8.0121	7.93018	7.82754	7.96404	7.90558
mmu_circRNA_34648	0.270365	0.54177	1.14309	up	ASCRP4000805	2_139810944_139736269_-74675|14.40|1|2	25714049	chr2	-	139910532	139985208	exonic	NM_175225	Tasp1	AAGTTTATCACTTTTTAGTTGGAGAAGGAGCCTACAGATGGGCAGTGGATCATGGGATAC	647.833	458	9.17983	8.98689	689	687	567.5	423.5	440	510.5	9.47047	9.09405	8.97498	8.9684	8.96118	9.0311
mmu_circRNA_30848	0.0668596	0.327913	1.15756	up	ASCRP4000806	17_71624627_71622714_-1913|22.20|4|6	25714049	chr17	-	71273373	71275287	exonic	NM_145158	Emilin2	AAGTTTCAGCCATCAGCAAATACAGATCCAAGCCAAGTTTCTCAGCCTAAGAAAACGTTG	44	44	5.34551	5.13443	44	43	45	45	35	52	5.44818	5.37194	5.2164	5.22272	5.05017	5.13039
mmu_circRNA_36534	0.0565601	0.314365	1.12734	up	ASCRP4000808	4_21823854_21819956_-3898|15.33|3|5	25714049	chr4	+	21892808	21896707	exonic	NM_172687	Coq3	AAGTTTGCGCCTCTTCATTCTATGAATGACCTACGGGTGCCATTCATTAGCTTACTCAGG	42.5	42.3333	5.28663	5.11371	38	45.5	44	40	38	49	5.24496	5.35735	5.25759	5.06101	5.22272	5.05741
mmu_circRNA_013932	0.949204	0.978646	1.00713	up	ASCRP4000810	mm9_circ_013932	circBase	chr10	+	80803582	80803888	exonic	NM_013651	Sf3a2	AAGTTTTGGACCCACTGGAACAGAGAAACCAAGCAGATTGACTACCCTGAGATCGCAGAG	118.167	109.667	6.76452	6.75427	129.5	113	112	108	95	126	7.05698	6.57853	6.65806	6.78722	6.69218	6.78341
mmu_circRNA_22447	0.115934	0.390429	1.23805	up	ASCRP4000811	10_91599435_91545502_-53933|18.64|5|5	25714049	chr10	-	92082756	92136690	exonic	ENSMUST00000182033	Rmst	AATAAATCCTGATACTCAGGTTGATGGAGTCAGGGACGAAGTGGCTTATCAACAACACAG	483.833	312.833	8.72611	8.41803	485	566.5	400	329.5	285	324	8.90033	8.81161	8.46637	8.5714	8.3117	8.37101
mmu_circRNA_38119	0.0116159	0.223568	1.28386	up	ASCRP4000813	5_14723324_14712417_-10907|14.17|7|14	25714049	chr5	+	14712416	14723324	exonic	NM_011995	Pclo	AATAACCAGAGACTCTAAGGATCACACAGTTTCAGGCTAAAGGTTCCCAAACAACCTCTG	107.333	82.3333	6.61239	6.2519	96	120	106	86	67	94	6.59106	6.68402	6.56209	6.38784	6.13763	6.23022
mmu_circRNA_43224	0.808693	0.908497	1.0096	up	ASCRP4000815	8_88264277_88246530_-17747|14.79|2|2	25714049	chr8	-	85722630	85740378	exonic	NM_028007	Itfg1	AATAATCGCCATTTTACATTGGCAGGAAAAGCAATCAGCAAGCCTTTTTACTGGAGAACG	36.6667	40.5	5.01873	5.00494	36	34	40	40.5	34	47	5.05379	5.01058	4.99181	5.09593	4.99559	4.92332
mmu_circRNA_19431	0.210433	0.490409	1.17085	up	ASCRP4000816		25070500	chr6	-	116042870	116043808	sense overlapping	NM_177412	Tmcc1	AATAATGCAGACCTTACAGGAAGAGCGGTATAGTAGATCGAGCGTTTGGAAGTAAGCAGC	351.5	247.167	8.2853	8.05774	378	374	302.5	246	230.5	265	8.56601	8.21447	8.07542	8.13971	7.98531	8.0482
mmu_circRNA_34295	0.863281	0.938852	1.01375	up	ASCRP4000818	2_119272795_119258927_-13868|14.98|2|4	25714049	chr2	-	119433190	119447059	exonic	NM_026574	Ino80	AATACATGGTACTGGATGAAGCTCAGGCACTGAAGAGCAGTTCCAGCTTGCCCATCAATG	42.3333	47	5.26924	5.24954	42	40	45	44	37	60	5.40631	5.14382	5.25759	5.22272	5.13382	5.39209
mmu_circRNA_011148	0.00220634	0.188669	1.24052	up	ASCRP4000820	mm9_circ_011148	circBase	chr1	-	121221873	121312325	sense overlapping	NM_133748	Insig2	AATACCCAGAACTTAAGTAAAACTCCAACAGCACTTAGCTGTGATTGGGCTGTTGTACCC	105.667	84.3333	6.62092	6.30998	95	114	108	81.5	78	93.5	6.64371	6.62799	6.59106	6.30055	6.3864	6.24298
mmu_circRNA_42158	0.221972	0.500375	1.0796	up	ASCRP4000824	7_122945123_122845210_-99913|19.40|2|2	25714049	chr7	-	115701695	115801609	exonic	NM_011445	Sox6	AATACGAGTGAACTTCTTGGAGAAATCAAAGAAGAATGTCTTCCAAGCAAGCCACCTCTC	39.5	40.6667	5.14608	5.03559	33	41	44.5	39.5	34.5	48	4.99935	5.20667	5.23222	5.06101	5.05017	4.99559
mmu_circRNA_37589	0.909631	0.962663	1.00954	up	ASCRP4000831	4_125337046_125309512_-27534|17.98|2|3	25714049	chr4	+	125632267	125659802	exonic	NM_001081097	Grik3	AATAGGTCACTCATCGTCACCACTGTGCTGCCTGTGACCAGTTGGCACTGGGTGTTGTAG	42.1667	46.5	5.26899	5.25529	43	43.5	40	41.5	43	55	5.38923	5.32181	5.09593	5.13039	5.37484	5.26062
mmu_circRNA_43618	0.192683	0.473301	1.08556	up	ASCRP4000832	8_127997501_127992075_-5426|16.38|4|4	25714049	chr8	-	125468174	125473601	exonic	NM_001081337	Sipa1l2	AATAGTGCAACGACTGCTACGGATTCCACAGGGACTCACTCCCTCTATACCACATATAAA	275	213	7.94765	7.82921	255	291	279	207	217	215	8.03383	7.88513	7.92401	7.88054	7.8998	7.70729
mmu_circRNA_44042	0.162902	0.444083	1.13237	up	ASCRP4000836	9_43602324_43599120_-3204|17.88|1|2	25714049	chr9	+	43791036	43794241	exonic	NM_021424	Pvrl1	AATATCACAGGCACTCACACGCAGGTGGTGCAGGTGAACGACTCCATGTATGGCTTCATC	64.3333	59.8333	5.87308	5.69373	56	74	63	53	52	74.5	5.79956	5.99977	5.81992	5.56702	5.66267	5.85149
mmu_circRNA_36884	0.706667	0.853043	1.04286	up	ASCRP4000838	4_59907549_59899279_-8270|14.40|5|9	25714049	chr4	+	59886406	59894677	exonic	NM_172468	Snx30	AATATCCAGTATTATGAGAAGAGTACCTGGTAGAGCTGAGGGAGTACGGGCCTGTGTATT	56.3333	60.1667	5.72034	5.65979	55	58	56	49.5	53	78	5.77232	5.75238	5.63633	5.38348	5.72991	5.86599
mmu_circRNA_35046	0.0720022	0.336168	1.08593	up	ASCRP4000839	2_179661035_179658684_-2351|18.32|5|5	25714049	chr2	-	179923978	179926330	exonic	NM_001081092	Taf4a	AATATCTGAAACGGCTCAGCAGAAAAACTTCTCTTATAAGTCCCTGTGGTGAAACCCACC	81.8333	78.1667	6.26583	6.1469	71	93	81.5	77	68.5	89	6.24931	6.34707	6.20111	6.18797	6.14615	6.10657
mmu_circRNA_19548	0.00794655	0.211311	1.3481	up	ASCRP4000840		25070500	chrX	+	142752037	142834393	sense overlapping	NM_177592	Tmem164	AATATCTGCTGGATTTGCTCCGGCTTCCAGCCAAGAAAATAGACTAAAGAGATCTTCCTC	42.6667	36	5.2545	4.82357	40	45	43	36	29	43	5.3308	5.33676	5.09593	4.89677	4.79945	4.77448
mmu_circRNA_25309	0.354354	0.610941	1.2307	up	ASCRP4000841	12_73324526_73317758_-6768|20.79|6|11	25714049	chr12	-	72216770	72223539	exonic	NM_153457	Rtn1	AATATCTGGGACTTGTGAGGACTCACATAAACACCGTCGTGGCAAACTATTGACCTTCTG	84	73.5	6.29271	5.99323	80	85	87	93	47	80.5	6.35444	6.24931	6.27438	6.50763	5.52587	5.94618
mmu_circRNA_37267	0.0470024	0.301503	1.11864	up	ASCRP4000843	4_102769380_102720815_-48565|18.40|2|2	25714049	chr4	-	103048209	103096775	exonic	NM_146254	Wdr78	AATATGCCTACTGCTTCTGACACTAGCCGGGTGCTTGATTCAAAAGGAGTTGATGTCACA	74.8333	70.3333	6.10945	5.9477	65.5	77	82	68	58	85	6.06227	6.07481	6.19127	5.97322	5.87011	5.99977
mmu_circRNA_22182	0.124962	0.401485	1.23626	up	ASCRP4000847	10_69443142_69395157_-47985|13.56|4|5	25714049	chr10	+	69932408	69980394	exonic	ENSMUST00000182269	Ank3	AATATTACTCTGCCGGCACATAAAAAGTTCGGATAGGTCCTACACCTTGAACAGAAGCTC	115.667	91.1667	6.7353	6.42932	124	121	102	93.5	76	104	7.0027	6.68636	6.51685	6.55699	6.32174	6.40922
mmu_circRNA_004102	0.978868	0.991723	1.00242	up	ASCRP4000848	mm9_circ_004102	circBase	chr8	-	24978427	24982122	exonic	NM_007404	Adam9	AATATTATGACGCGCAGTGTCAGGTCATCTTTGGTTCAACGGGTCCAGAAACTTTAGCAG	109.333	103.667	6.63594	6.63246	109	119	100	92	102	117	6.78886	6.64611	6.47286	6.48767	6.77685	6.63285
mmu_circRNA_33111	0.207214	0.487127	1.11408	up	ASCRP4000849	2_21570652_21474926_-95726|21.03|3|3	25714049	chr2	+	21553298	21649025	exonic	NM_001004761	Gpr158	AATATTGTTTGGTTCTCTGCTCCTATACTTTCCGTGTATGCCAATCAAAGGCCTGGGATT	38.3333	37.3333	5.08303	4.92718	34	42	39	34	34	44	5.09944	5.20667	4.943	4.80805	5.05017	4.92332
mmu_circRNA_40573	0.0752289	0.338571	1.1455	up	ASCRP4000851	6_93723683_93644002_-79681|12.25|2|2	25714049	chr6	-	93694007	93773689	exonic	NR_104594	Magi1	AATCAAAGAAGCGGGCAACACAGTGACTCTCCGCATCATCCCCGGGGATGCCACAACACG	104.667	89	6.59312	6.39715	101	103	110	90	80	97	6.68519	6.47961	6.61456	6.48767	6.4078	6.29596
mmu_circRNA_41629	0.985556	0.994223	1.00135	up	ASCRP4000860	7_74461868_74461678_-190|19.48|2|2	25714049	chr7	-	67316791	67316982	exonic	NM_001033713	Mef2a	AATCACACGCATAATGGATGAGAGGAACCGACAGATTTTTAAGACAATTTCAACGGCAGC	49.8333	53.6667	5.50225	5.5003	44	54.5	51	49	44	68	5.44818	5.62419	5.43436	5.43713	5.40347	5.6603
mmu_circRNA_31815	0.19724	0.478569	1.13648	up	ASCRP4000861	18_62680479_62670364_-10115|17.20|2|2	25714049	chr18	-	62510709	62520825	exonic	NM_134136	Fbxo38	AATCACAGATCTAGTACTGAAAGACTGCCCCAAGATGATGTTCATCCATGACCACTCGAG	91	80.6667	6.37753	6.19296	85	91	97	87	71	84	6.43654	6.29749	6.39857	6.38784	6.19127	5.99977
mmu_circRNA_34079	0.54143	0.750366	1.08422	up	ASCRP4000862	2_92070881_92061629_-9252|17.72|14|21	25714049	chr2	+	92221471	92230724	exonic	NM_138755	Phf21a	AATCACAGCTTTGAGTGAGAAACAGCTGCAGCAACAAGAGGAGCTTGTAATTTTAAACGG	224.833	179.5	7.6571	7.54044	218	260.5	196	165	200.5	173	7.81372	7.73351	7.42408	7.48776	7.78457	7.34901
mmu_circRNA_008718	0.101563	0.373832	1.14433	up	ASCRP4000865	mm9_circ_008718	circBase	chr2	-	32310450	32328047	exonic	NM_001301737	Dnm1	AATCACTATCAGTGACCCCTGAGGAGTGTCAGCTACGCTGCAGCAATACCCGCGTCTGCG	67.8333	63.6667	5.98392	5.78941	69	67.5	67	64.5	53.5	73	6.15123	5.93246	5.86805	5.85253	5.77452	5.74119
mmu_circRNA_28368	0.161857	0.442452	1.12151	up	ASCRP4000869	15_33179888_33163419_-16469|18.16|2|2	25714049	chr15	+	33233663	33250133	sense overlapping	NM_018755	Cpq	AATCAGTAGCTTCCTTTTCCATCTACAGGACCTTGAGATCACCTCTGGATCACAGATGAG	44.5	44	5.35063	5.1852	39.5	47	47	43	40	49	5.30067	5.42042	5.3308	5.18056	5.3427	5.03232
mmu_circRNA_27506	0.35831	0.61394	1.0528	up	ASCRP4000874	14_45963402_45954328_-9074|12.04|16|29	25714049	chr14	+	45334652	45343727	exonic	NM_025959	Psmc6	AATCCACGCAGGACCTATTACAAAGCATGGTGAAATAGCTTGACAAAAGTAAGCTGAAGC	48.8333	52	5.51617	5.44194	47	48	51.5	51	42	63	5.61931	5.4646	5.4646	5.48889	5.3427	5.49423
mmu_circRNA_27705	0.0155661	0.24167	1.19507	up	ASCRP4000875	14_65073730_64903901_-169829|17.70|2|2	25714049	chr14	-	64285063	64454893	exonic	NM_026322	Msra	AATCCCACCTACAAAGAGGTCTGCTCAGGCTGTGGAAGTCTATCTGCTGTTCTGAAATGG	52.3333	48.5	5.56743	5.31034	50	54	53	48.5	42	55	5.65315	5.52587	5.52326	5.38348	5.32482	5.22272
mmu_circRNA_006940	0.59204	0.784408	1.04623	up	ASCRP4000877	mm9_circ_006940	circBase	chr19	-	45974966	45975275	exonic	NM_198296	9130011E15Rik	AATCCGAGTTGTCAACGCCTTGCAGACGGAGGACCCCAGTAAGTGTAGTCCACGGTTTTG	51	52.6667	5.5317	5.4665	45	59	49	50	47	61	5.44818	5.74344	5.40347	5.46732	5.52587	5.40631
mmu_circRNA_21613	0.458212	0.688195	1.06726	up	ASCRP4000879	10_7534609_7524754_-9855|17.47|3|4	25714049	chr10	+	7804955	7814811	exonic	NM_026141	Ppil4	AATCCTAATCAGTTGTGAAGTTATCCGGGATTGGAAAACAGGAGAGTCCCTCTGTTATGC	44.5	46.1667	5.33446	5.24056	37.5	49	47	42	37	59.5	5.20015	5.43713	5.36612	5.16743	5.13382	5.42042
mmu_circRNA_016773	0.225273	0.502824	1.2551	up	ASCRP4000881	mm9_circ_016773	circBase	chr17	+	35834970	35835050	antisense	NM_011655	Tubb5	AATCCTCTTCCTCTTCCGCGGTGGCATCCTGGTACTGCTGGGCTCTCTGCCTTAGGCCTC	153	110.167	7.08047	6.75267	106	167	186	103	120	107.5	6.76252	7.12143	7.35746	6.70837	7.03147	6.51816
mmu_circRNA_36121	0.111949	0.385418	1.21998	up	ASCRP4000882	3_125618379_125617556_-823|16.38|9|11	25714049	chr3	-	125914637	125915461	exonic	NM_011674	Ugt8a	AATCCTGACAAAGCCGGCCAGCCCACTGCCAGAACTATGAAGTCTTACACTCCATATTTC	65.6667	58.8333	5.95692	5.67006	62	74	61	57	56	63.5	6.02583	6.07481	5.77012	5.68621	5.84314	5.48083
mmu_circRNA_23792	0.384814	0.633871	1.05972	up	ASCRP4000886	11_78150332_78148929_-1403|21.92|4|6	25714049	chr11	+	78335426	78336830	exonic	NM_201406	Pigs	AATCGCCTCAGTGTTGCGGGCAATTTCTCTGTGGACTCTCAGGACATGATGAGCTACATT	40.6667	43	5.2162	5.13251	37.5	39.5	45	38	35	56	5.26062	5.13039	5.25759	5.0031	5.13382	5.26062
mmu_circRNA_36880	0.167236	0.449408	1.04032	up	ASCRP4000889	4_59605190_59599192_-5998|22.57|2|2	25714049	chr4	+	59586319	59592318	exonic	NM_001301367	Hsdl2	AATCTACACGGCTGCTGAAGAAAGTGGAGTCTCCAACCCAGCCTGGAACTTACTGTATAT	43.3333	45.3333	5.26861	5.21159	40	45	45	43	39	54	5.22272	5.28849	5.29463	5.18056	5.26062	5.19359
mmu_circRNA_31634	0.322114	0.587301	1.25823	up	ASCRP4000891	18_38620304_38611209_-9095|17.32|4|4	25714049	chr18	+	38451554	38460650	exonic	NM_022996	Ndfip1	AATCTCCCCAGGACCAGAGTTCTCTTTATTTATTAAAGGATGAAGATTTTGTGGGCCGGG	95.6667	74.8333	6.41064	6.07925	61	96	130	71	76.5	77	5.98845	6.37631	6.86715	6.04962	6.34707	5.84104
mmu_circRNA_007560	0.760157	0.881876	1.02446	up	ASCRP4000892	mm9_circ_007560	circBase	chr5	-	110673108	110676938	exonic	NM_029337	Ep400	AATCTCCTGCACAGATCAAAGCTGTGAGCAAGCTAGGACCGTGGAATCAACTATGACAAG	80	81.1667	6.24304	6.20817	80	76	84	78	68	97.5	6.4078	6.0943	6.22702	6.21088	6.11005	6.30359
mmu_circRNA_29033	0.491022	0.713829	1.06655	up	ASCRP4000896	15_95780387_95778703_-1684|13.19|2|2	25714049	chr15	+	95948271	95949956	exonic	NM_175344	Ano6	AATCTGGAACAACATACAAGAAGTCTTGCTCCCATCCTGCTCATCATCGCCTCTGTGATC	96.6667	88	6.45309	6.36014	82	108	100	90	84	90	6.33967	6.54674	6.47286	6.44691	6.48566	6.14784
mmu_circRNA_20855	0.409147	0.65371	1.13237	up	ASCRP4000898	1_132604778_132603003_-1775|20.99|4|7	25714049	chr1	-	130706425	130708201	exonic	NM_008825	Pfkfb2	AATCTGTCTGTGATGATCCTGATGTCATTGCTGCCAATATTCTGCATGGGCTTCCTATAT	49.3333	48	5.48748	5.30813	40	56.5	51.5	41.5	49	53.5	5.3308	5.68621	5.44543	5.10992	5.63391	5.18056
mmu_circRNA_38649	0.42804	0.6682	1.1001	up	ASCRP4000908	5_64185572_64182683_-2889|14.87|6|14	25714049	chr5	+	63791443	63794333	exonic	NM_177006	Nwd2	AATGAAGCAAAGTCAGGCTAAGAGGTACCTGTTCTCAGGGCCTCTTAGGTGAAAAATATG	42	42	5.23875	5.10112	32.5	43.5	50	45	34	47	5.02126	5.26062	5.43436	5.29463	5.05017	4.95855
mmu_circRNA_42806	0.0399427	0.286986	1.12567	up	ASCRP4000909	8_40250217_40159979_-90238|15.96|2|2	25714049	chr8	+	39096924	39164863	sense overlapping	NM_030254	Tusc3	AATGAAGCCAAATGGGATTTGCGTAAATGTATAGTCTTTGCTATGACGTCTGGCCAGATG	49.6667	49.1667	5.53597	5.36519	46	51	52	44	45	58.5	5.55939	5.55429	5.49423	5.27303	5.45642	5.36612
mmu_circRNA_33007	0.416455	0.658618	1.10401	up	ASCRP4000910	2_16487032_16433649_-53383|20.32|4|5	25714049	chr2	+	16512021	16565405	exonic	NM_026162	Plxdc2	AATGAAGTCACTGTGGCAACTGGGGATTGGATTTATGAAGTTACAAACGCTTTTCCTTGG	32.5	32.6667	4.82338	4.68063	26.5	35	36	28	31	39	4.61581	4.88868	4.96566	4.45684	4.84932	4.73572
mmu_circRNA_002658	0.206211	0.486269	1.12854	up	ASCRP4000912	mm9_circ_002658	circBase	chr7	-	81893798	81905636	exonic	NM_013886	Hdgfrp3	AATGACACGAGAAACACGACTGCAGACTTGCAGAAAGCCGGTGAAGGGATTGATGAACTC	2167.83	1562.5	10.916	10.7415	1994.5	2623	1886	1599	1500.5	1588	11.0062	10.9881	10.7537	10.9046	10.6804	10.6396
mmu_circRNA_26067	0.0723726	0.336241	1.21199	up	ASCRP4000915	13_14404057_14329158_-74899|16.72|3|4	25714049	chr13	-	14236890	14311790	exonic	NM_001081348	Hecw1	AATGACTGGAGGAATAACACAGAGTACCGGGGAGGTGAATGTCCTATACTCCATAATTCC	64.3333	57.8333	5.90814	5.63076	59	72	62	49	53.5	71	5.93049	5.99977	5.79415	5.43713	5.71396	5.74119
mmu_circRNA_42981	0.0866821	0.354514	1.20524	up	ASCRP4000919	8_69411774_69401566_-10208|19.20|3|4	25714049	chr8	+	66877666	66887875	exonic	NM_001163564	Naf1	AATGAGTCAGGAACTACCTTCTGTTGAAGAACTCACTGTAATTCTGCCTGAAGACATTGC	51.5	47.8333	5.58187	5.31255	41	55.5	58	43	44	56.5	5.40631	5.65076	5.68855	5.18056	5.45642	5.30067
mmu_circRNA_40378	0.682321	0.838181	1.03318	up	ASCRP4000920	6_71349287_71343097_-6190|17.23|3|3	25714049	chr6	-	71393102	71399293	exonic	uc009cgt.2	Rmnd5a	AATGAGTTTGTTTGCAATTTGTGGGCAGTATCAAACCGAGAAATGCTCATAGCCCAAAAC	70	70.6667	6.00035	5.95326	71	73	66	70	60	82	6.18136	5.99977	5.81992	5.99977	5.92951	5.93049
mmu_circRNA_25122	0.0918584	0.362846	1.15496	up	ASCRP4000921	12_56778252_56730791_-47461|15.60|2|2	25714049	chr12	-	55629803	55677265	intronic	AK158858		AATGATACATTGAAAACTCAGATGCAACAAGGATTAATCTCTATAGCAGCCCGTACTGTT	181.333	138.833	7.36317	7.15533	175	204	165	127.5	128	161	7.48843	7.4015	7.19957	7.09441	7.14285	7.22872
mmu_circRNA_011137	0.746102	0.874663	1.05538	up	ASCRP4000923	mm9_circ_011137	circBase	chr19	+	42562551	42564341	exonic	NM_177464	R3hcc1l	AATGATGATGGTGATTGTGTAGATCCACGTCTTCTACTAGAGATTGAAGTGGTGCCATGC	180	148	7.29686	7.21909	127	245	168	122	151	171	7.01391	7.65277	7.2239	6.97621	7.36149	7.31958
mmu_circRNA_30008	0.18565	0.466476	1.14989	up	ASCRP4000924	16_90252695_90252120_-575|12.87|2|2	25714049	chr16	-	90251874	90252450	exonic	NM_178923	Scaf4	AATGATGCCAATACAGCAGGATACGATGCACCATCAGAAGCTGCTTGATAGATTCGATTA	35.3333	33.6667	4.98854	4.78704	37	35	34	33	27	41	5.18056	5.01058	4.77448	4.83254	4.69603	4.83254
mmu_circRNA_32206	0.488666	0.712144	1.06029	up	ASCRP4000925	19_6473756_6472258_-1498|12.92|10|15	25714049	chr19	+	6472257	6473756	exonic	NM_020253	Nrxn2	AATGATGGTGAATGGTGCCACGTGGACTTCCAGAGGGACGGGCGCAAAGGTGACCATCTC	199.5	165.667	7.48689	7.40243	168	224.5	206	147	146.5	203.5	7.42163	7.5287	7.51035	7.2768	7.3177	7.61279
mmu_circRNA_35189	0.581625	0.77709	1.03193	up	ASCRP4000926	3_27948214_27930159_-18055|10.69|3|3	25714049	chr3	+	28031236	28049292	exonic	NM_008875	Pld1	AATGCAATGGAAGAGGCATCGGAAGAGATTTTTATCACAGATTGGTGAAGCAACTGGAAG	47.1667	51.1667	5.4595	5.41415	45.5	43	53	49	44.5	60	5.57713	5.33676	5.4646	5.36612	5.47002	5.40631
mmu_circRNA_35768	0.338376	0.599232	1.10691	up	ASCRP4000928	3_88847565_88826953_-20612|13.15|5|6	25714049	chr3	+	89023030	89043643	exonic	NM_138679	Ash1l	AATGCAGAAATGCTTTATAGAAACACCAGTTGAAATTCCCAGTCCTCTTGAAACGCCTGC	223.333	172.667	7.64393	7.4974	213	266	191	172	152	194	7.77142	7.76314	7.39723	7.56914	7.39044	7.5326
mmu_circRNA_26672	0.289876	0.559228	1.11929	up	ASCRP4000929	13_91810069_91803723_-6346|17.77|2|3	25714049	chr13	+	91664117	91670464	exonic	NM_024186	Ssbp2	AATGCAGAGAATGACTCCCCCAAGAGGAATGGTGCCCTTAGGACCACAGCCTTTTATGTC	95.5	83.8333	6.44321	6.28063	77.5	97	112	78	82	91.5	6.28213	6.41345	6.63406	6.23502	6.44553	6.16134
mmu_circRNA_004998	0.0685619	0.330545	1.11751	up	ASCRP4000931	mm9_circ_004998	circBase	chr9	-	86422840	86440754	exonic	NM_027394	Ube2cbp	AATGCCATCAAAGTCCTCTACCAGCCCTGTATCAAAAGCAGGAATAAAGAGAAACTCCTC	410.667	296.333	8.50535	8.34505	392.5	456	383.5	281	292	316	8.61957	8.49848	8.39799	8.3485	8.35952	8.32713
mmu_circRNA_41181	0.890163	0.95275	1.03456	up	ASCRP4000932	7_15194688_15164085_-30603|23.33|26|372	25714049	chr7	-	14578735	14609339	exonic	NR_045119	Nlrp5-ps	AATGCCCTGTCTCTAACCTGGGGATAATTGGAAAGAAAAATGACTCCTGCAGAAAACAAC	364	267.333	8.2233	8.17429	190.5	544.5	357	243	277	282	7.6131	8.74396	8.31284	8.11672	8.27219	8.13395
mmu_circRNA_41491	0.234091	0.51032	1.05409	up	ASCRP4000933	7_66597858_66585930_-11928|20.19|3|4	25714049	chr7	-	59330559	59342488	sense overlapping	ENSMUST00000104427	Gm25499	AATGCTCCTAGGAAAATAGCAAGATATAAAGTCAACACAAAAAGGAAAGATATTCTTCAA	175.5	146	7.31238	7.23639	156.5	199	171	132	142	164	7.31128	7.37567	7.2502	7.15556	7.27835	7.27525
mmu_circRNA_40886	0.0148591	0.237176	1.14612	up	ASCRP4000934	6_119942578_119940110_-2468|19.27|8|12	25714049	chr6	-	119990091	119992560	exonic	NM_198703	Wnk1	AATGCTGCGCAGATCTACCGTCGAGTGACCAGTGTACTTAAAAAGGTTTAAAGTGATGAA	64.6667	61.1667	5.93352	5.73676	58.5	65.5	70	61	53	69.5	5.93049	5.87217	5.99789	5.77452	5.76128	5.67449
mmu_circRNA_45970	0.797089	0.902357	1.02683	up	ASCRP4000938	X_163812118_163801477_-10641|15.42|2|2	25714049	chrX	-	167363544	167374186	exonic	NM_026662	Prps2	AATGGAGAAACTGTATTATTGTTTCTCCAGATGCTGGAGGAGCCAAAAGTGTCGAGATCG	44	46.6667	5.33084	5.29264	37	53	42	46	40	54	5.26062	5.59465	5.13724	5.33229	5.30067	5.24496
mmu_circRNA_31698	0.323198	0.58782	1.18122	up	ASCRP4000942	18_43493691_43492526_-1165|17.25|2|3	25714049	chr18	-	43332871	43334037	exonic	NM_009468	Dpysl3	AATGGCGTGGAGGAGCGTATGTCTGTCATCTGGGACAAGGCTGTGGAAATGTGGTCTTTG	91.6667	78.1667	6.3878	6.14752	67	100	108	64	63.5	107	6.13934	6.44553	6.57853	5.8976	6.07481	6.47015
mmu_circRNA_36156	0.0268203	0.262983	1.21307	up	ASCRP4000943	3_132415633_132357347_-58286|19.35|2|3	25714049	chr3	+	132694382	132752669	exonic	NM_001163455	Tbck	AATGGCTTCAATGAATGCATCCTTCTCTTCTCTGACTTACCAGAAAGACTGGTGGTGGTG	159.333	117.667	7.16461	6.88594	136	185	157	123.5	102.5	127	7.10536	7.24902	7.13945	7.02318	6.804	6.83065
mmu_circRNA_34936	0.674424	0.834096	1.02831	up	ASCRP4000948	2_163890780_163880437_-10343|16.93|1|2	25714049	chr2	-	164054700	164065044	exonic	NM_025996	Tomm34	AATGTAAAGGCGTTTTACAGACGGGCTCAAGCCTACAAGGCACTCAAGCGCGCTGGCCTT	36.6667	39.6667	5.03495	4.99468	36.5	33	40.5	39	33	47	5.13039	4.90482	5.06963	5.10992	4.95079	4.92332
mmu_circRNA_45298	0.0564026	0.314135	1.14737	up	ASCRP4000949	9_122766756_122765817_-939|18.40|9|14	25714049	chr9	-	122856698	122857638	exonic	NM_173364	Zfp445	AATGTAGTTTCTGTGGGATCCATGTCTTACTCAGAATCCAGATGTGCATTGGATAGGCAC	58	55.1667	5.79022	5.59189	49	61	64	56	48.5	61	5.71396	5.81565	5.84104	5.65792	5.65315	5.4646
mmu_circRNA_005856	0.242356	0.518126	1.09816	up	ASCRP4000954	mm9_circ_005856	circBase	chr1	-	181923559	181961919	exonic	NM_008680	Enah	AATGTCCAATGCTGTGAACAGAGTATCTGTCAGGCAAGAGCTGCTGTGATGGTCTATGAT	135	112	6.92392	6.78883	109	158	138	101	105	130	6.78886	7.04246	6.94044	6.65806	6.84849	6.85992
mmu_circRNA_23262	0.00441835	0.203551	1.31191	up	ASCRP4000955	11_46075105_46053506_-21599|17.39|5|7	25714049	chr11	-	46240003	46261603	exonic	NM_133769	Cyfip2	AATGTCCAGCCTTATTACCTCTATGGATCCAAGGTGATTGCCATGATCAAGGGTTTGCAG	61	52.8333	5.88091	5.48925	51.5	64.5	67	52	42	64.5	5.81565	5.89659	5.93049	5.56702	5.37484	5.52587
mmu_circRNA_41259	0.0441832	0.295079	1.40296	up	ASCRP4000957	7_29964234_29962085_-2149|15.80|3|4	25714049	chr7	-	29177065	29179215	exonic	NM_026545	Psmd8	AATGTCTACATCAAACACCCTGTTTCCCTCGAGCAATTGGTTCTGCTTGAGCTCAATTTC	44	34.6667	5.28466	4.79619	36	48	48	38	30	36	5.07855	5.37194	5.40347	5.02496	4.79945	4.56415
mmu_circRNA_009375	0.0558413	0.313445	1.19103	up	ASCRP4000958	mm9_circ_009375	circBase	chr6	+	31277847	31285120	exonic	NR_040257	2210408F21Rik	AATGTGGACGCTTTCAACCAGAGGATTCTGTACGACGGTGTCGGCACACAGGTTTCCTCA	68.6667	63.8333	6.02041	5.7682	69	69	68	58	54.5	79	6.16134	5.96939	5.93049	5.65792	5.77452	5.87217
mmu_circRNA_25044	0.117517	0.392177	1.08044	up	ASCRP4000959	12_52730494_52728097_-2397|19.02|4|4	25714049	chr12	-	51627109	51629507	exonic	NM_052973	Strn3	AATGTGGATCCCTATGATACATATGCTGAACCAATAACGTTTCCATCTGGAGGAGGCAAG	65.8333	65.3333	5.95173	5.84011	62	71	64.5	65	56	75	5.99977	5.99977	5.85565	5.8976	5.81779	5.80494
mmu_circRNA_31809	0.461505	0.6906	1.08695	up	ASCRP4000960	18_62242477_62240092_-2385|14.64|2|4	25714049	chr18	-	62080437	62082823	intergenic			AATGTGTTTCAATCATTTCCCTCCACAGCAGAGCCATTCCTGAGGTACCGAGGAGGAGTG	56.3333	58	5.69173	5.57146	55	60	54	62	47	65	5.79956	5.75238	5.52326	5.80816	5.41197	5.49423
mmu_circRNA_21717	0.652722	0.820236	1.04268	up	ASCRP4000961	10_18538652_18522956_-15696|18.56|2|5	25714049	chr10	-	18803149	18818846	exonic	NR_038035	4930444F02Rik	AATGTTAAAGCTGTGATTTCACTGTGAAAGGCTTCCTCCACAGACTGAGCATCATCAATG	43.3333	45.8333	5.31332	5.25303	38	42	50	48.5	41	48	5.24496	5.26062	5.43436	5.42042	5.28849	5.05017
mmu_circRNA_44904	0.53688	0.746791	1.04072	up	ASCRP4000962	9_99164228_99154674_-9554|18.42|2|2	25714049	chr9	+	99254254	99263809	exonic	NM_023873	Cep70	AATGTTACAGGGAAGTCAAATATTTTTATTGCCGATCTCTACTTCAGATTCTACAAAAGA	37.6667	39.6667	5.02974	4.97216	38	36	39	38	35	46	5.18056	4.943	4.96566	4.943	5.05017	4.92332
mmu_circRNA_015487	0.546949	0.752755	1.0803	up	ASCRP4000963	mm9_circ_015487	circBase	chr7	+	45219143	45220701	exonic	NM_011565	Tead2	AATGTTCCAGAGTCTCCAGCCATATTCAGGTTTTGGCTCGAAGGAAATCGAGAGAAATTC	47.6667	47.5	5.396	5.28458	39	51	53	40.5	47	55	5.20015	5.4646	5.52326	5.05017	5.52587	5.27769
mmu_circRNA_011852	0.444871	0.679422	1.13691	up	ASCRP4000966	mm9_circ_011852	circBase	chr9	+	32151921	32208265	exonic	NM_001195632	Arhgap32	AATTAACCAGAAAGTTCCTCAGTCAGTAACCAACTCAGTGCCAAAACCAGGCAAGAGGAG	5053.83	3586.83	12.1746	11.9894	5876	5092.5	4193	3384.5	3594	3782	12.5865	11.8935	12.0436	12.1036	11.9591	11.9057
mmu_circRNA_000040	0.157376	0.437202	1.25212	up	ASCRP4000969	mm9_circ_000040	circBase	chr1	-	16440322	16463194	exonic	NM_025303	Stau2	AATTATAGAGCTAACTACAACTTCCGGGGCATGTACAATCAGAGATGTTTTCGGTGCAGC	2822.5	1715.33	11.259	10.9346	2615.5	3114	2738	1905	1424	1817	11.2165	11.2837	11.2766	11.2467	10.6048	10.9522
mmu_circRNA_28236	0.366966	0.619741	1.12397	up	ASCRP4000972	15_10539848_10521827_-18021|17.56|3|3	25714049	chr15	-	10592071	10610093	exonic	NM_030690	Rai14	AATTCAAAACCTTCTATTATCAAAAATCTCTCAGGATGCTGTTTCCACCTTGCCGCTGCG	40.3333	41.6667	5.19886	5.03026	43	41	37	43	36	46	5.43158	5.24496	4.92004	5.14382	5.05017	4.89677
mmu_circRNA_34711	0.231007	0.507226	1.14467	up	ASCRP4000973	2_144351432_144348149_-3283|13.26|3|4	25714049	chr2	-	144522412	144525696	exonic	NM_172859	Dzank1	AATTCAAGTTAAAGCTGTTGCTGTCTCTAAGAGAAAACATGACTGCTGGCTCAGTGTGTG	49.8333	47.3333	5.49789	5.30295	52.5	49	48	43	39	60	5.73443	5.4646	5.29463	5.25759	5.24496	5.40631
mmu_circRNA_19832	0.514267	0.730722	1.02649	up	ASCRP4000976	1_25589484_25513837_-75647|15.48|2|4	25714049	chr1	-	25456991	25532639	exonic	NM_175642	Adgrb3	AATTCATACCTAATGACTGGAAATGTAGTTGACGGACAGTGGCAGGAATGGAGTTCATGG	118.667	107.667	6.75995	6.72223	108	133	115	98.5	100.5	124	6.78013	6.81044	6.68927	6.64611	6.76584	6.75475
mmu_circRNA_007168	0.451207	0.683289	1.05316	up	ASCRP4000982	mm9_circ_007168	circBase	chr4	-	130327192	130329674	exonic	NM_153160	Zcchc17	AATTCTTCCAGGAAGAGAAAGAAGGCAAGAAGAGAGGCGCAGACGGTCCTTCCAGGATTA	94.3333	87.8333	6.45871	6.38398	95	93	95	83.5	80.5	99.5	6.61701	6.34707	6.41204	6.33521	6.4579	6.35884
mmu_circRNA_24796	0.380024	0.630666	1.0427	up	ASCRP4000984	12_21338071_21334915_-3156|17.25|3|3	25714049	chr12	-	21329053	21332210	exonic	NM_009615	Adam17	AATTGAGCGATTTTGGGATTTCATTGACCAGCTGAGCATCAACACTTTTGGGAATAGCAG	48.3333	50.8333	5.49251	5.43218	44	51	50	46	43.5	63	5.48889	5.55429	5.43436	5.33229	5.47002	5.49423
mmu_circRNA_20231	0.242353	0.518126	1.08976	up	ASCRP4000987	1_62285526_62056881_-228645|16.62|2|2	25714049	chr1	+	62010306	62238952	exonic	NM_001081050	Pard3b	AATTGATTAACCTTAAAGCCTCCAAGAGCATGGACCTTGCTGATTGCTGTGTTTGACGAA	34.5	36.6667	4.98869	4.86468	31	34	38.5	32	32.5	45.5	4.943	4.96566	5.05741	4.70066	4.92004	4.97333
mmu_circRNA_34372	0.238654	0.514469	1.04807	up	ASCRP4000994	2_120648344_120609431_-38913|20.62|1|2	25714049	chr2	-	120783694	120822608	exonic	NM_080788	Ttbk2	AATTTACTAATTCCTGTGGTGACGTCAGACCAGTTAAATGGAATCCACCCTTGGGAGCTA	120	106.333	6.77248	6.70474	110	133	117	106	98	115	6.804	6.80507	6.70837	6.75586	6.72551	6.63285
mmu_circRNA_35541	0.00246838	0.189437	1.32885	up	ASCRP4000996	3_67278898_67271729_-7169|14.56|2|2	25714049	chr3	+	67467806	67474976	sense overlapping	NM_138591	Gfm1	AATTTAGGAGCCCCTGCTGGCCCACGTTCAGGAGCTTCTGTTTGATTTTACACATAAAAA	69.1667	56.3333	6.01284	5.60266	60	73.5	74	58.5	46.5	64	5.95202	6.04599	6.04052	5.70247	5.57964	5.52587
mmu_circRNA_009295	0.560595	0.762716	1.0697	up	ASCRP4001001	mm9_circ_009295	circBase	chr1	+	165478220	165479578	exonic	NM_027430	Mpc2	AATTTCTTTGTGGGGTCAGCAGGAGCCTCTCAGCTGTTTCGGATTTGGAGGGATTGGTGT	43.5	45.1667	5.29198	5.19478	42	47	41.5	37	44	54.5	5.34561	5.42042	5.10992	4.99181	5.41197	5.18056
mmu_circRNA_41462	0.440655	0.676657	1.13969	up	ASCRP4001005	7_64746231_64708315_-37916|15.62|4|13	25714049	chr7	-	57452944	57490861	exonic	NM_176942	Gabra5	AATTTGGCAGTTCTTTTCGCAAATGCCAACTAGTTCTGTACAAGACGAGACCAATGACAA	74.5	79.3333	6.14245	5.9538	77	71.5	75	85	56	97	6.33967	6.01286	6.07481	6.34115	5.81779	5.70247
mmu_circRNA_41362	0.857359	0.935587	1.01214	up	ASCRP4001007	7_53683649_53682716_-933|18.66|7|11	25714049	chr7	+	46427345	46428279	exonic	NM_001112739	Kcnc1	AATTTTAGAAATTAACAGAGCAGTATGTGGCCTTTGCCTCCCTCTTCTTCATCCTGGTCT	505.667	392	8.79908	8.78167	414	562	541	384	401	391	8.68442	8.79276	8.92007	8.82863	8.85406	8.66234
mmu_circRNA_26770	0.293141	0.56131	1.19698	up	ASCRP4001014	13_96516469_96477833_-38636|17.17|2|3	25714049	chr13	-	95707877	95746514	exonic	NM_027711	Iqgap2	ACAAAATCCCAGAAACTCGGGATATTTTATCCAGAAACAACAGATGTCTACGATCGGAAA	79.6667	68.8333	6.20308	5.94368	94	72	73	73	60	73.5	6.59106	6.02029	5.99789	6.0943	5.95783	5.7789
mmu_circRNA_27205	0.979303	0.991841	1.00222	up	ASCRP4001016	14_24205575_24128262_-77313|13.42|4|4	25714049	chr14	-	23309039	23386353	exonic	NM_010610	Kcnma1	ACAAACAGAATTGAAGATGAGCAGCCGCCAACCCTGTCACCAAAAAAAAAACAACGTAAT	261.833	220.667	7.87872	7.87552	258	281	246.5	193	210.5	258.5	8.05432	7.84071	7.74112	7.76812	7.85195	8.0065
mmu_circRNA_24045	0.352865	0.609996	1.06404	up	ASCRP4001017	11_87330276_87324927_-5349|18.82|2|2	25714049	chr11	+	87511424	87516774	exonic	NM_031386	Tex14	ACAAACCAAAATAGTAGGAGACAGTATACCCTGGAATGGCTTGGATGGCTCACTTGTTAA	38.6667	40	5.07881	4.98925	35	39.5	41.5	40	31	49	4.99935	5.16743	5.06963	5.06101	4.84932	5.05741
mmu_circRNA_30864	0.688825	0.841538	1.02003	up	ASCRP4001021	17_71983066_71974693_-8373|22.27|2|2	25714049	chr17	+	71625352	71633726	exonic	NM_175639	Wdr43	ACAAAGAAGAGGAAAGTCATCAAAGGAAAAAAAGGAAATCGGAAGTTACAGGAACAAAGG	61.5	65.8333	5.85672	5.82811	58	64	62.5	61	54.5	82	5.90464	5.88443	5.78109	5.80816	5.74568	5.93049
mmu_circRNA_001877	0.023444	0.254034	1.22571	up	ASCRP4001022	mm9_circ_001877	circBase	chr10	+	75246305	75246377	sense overlapping	NM_153406	Specc1l	ACAAAGAAGCTCAAGAAATGATAGGTGTGCAGCAGCATTTAAGCAACACTTTGAAGATGG	68.8333	61.3333	6.03793	5.74432	67	71	68.5	56.5	53	74.5	6.15123	6.02029	5.94227	5.64116	5.76128	5.83052
mmu_circRNA_36299	0.608991	0.795377	1.0552	up	ASCRP4001024	3_151891209_151882648_-8561|10.63|8|10	25714049	chr3	+	152219683	152228245	exonic	NM_057172	Fubp1	ACAAAGGCTTGGGAAGAATACTACAAGAAAATGGATCAGCAAAAAGATTATTGGACCAGA	68	66.6667	5.93955	5.86203	59	78	67	61	57	82	5.97513	6.14105	5.70247	5.77452	5.84314	5.96843
mmu_circRNA_22757	0.0395841	0.286442	1.22884	up	ASCRP4001028	10_122618856_122590097_-28759|19.21|5|8	25714049	chr10	-	123153040	123181800	exonic	NM_027604	Usp15	ACAACAGAAAGTATCTAGTAGATAGTCGGTGGTTCAAACAGTGGAAAAAATATGTTGGCT	128.333	97.6667	6.85119	6.55389	103	155	127	98	83	112	6.70952	7.01762	6.82642	6.62799	6.48566	6.54802
mmu_circRNA_000380	0.58434	0.778717	1.08849	up	ASCRP4001030	mm9_circ_000380	circBase	chr3	+	152738185	152747773	exonic	NM_025662	Pigk	ACAACAGAGAAGATCAGTTTGCAGTGGGATTCACAAGTCGTGGACAGCAGTCACATTGTC	151.167	126.5	7.11537	6.99305	168	148.5	137	102	127	150.5	7.42827	6.95601	6.96181	6.72551	7.12574	7.12789
mmu_circRNA_43369	0.207074	0.486996	1.1439	up	ASCRP4001037	8_101803601_101622730_-180871|18.56|2|2	25714049	chr8	-	99098829	99279701	exonic	NM_007667	Cdh8	ACAACCCAAATTTCACCATCAAGAAAAATGAAGTTACACACAGATCTGGATCCTGGAAGC	50.6667	49.6667	5.51445	5.32049	48	51	53	54	39	56	5.52587	5.49423	5.52326	5.56702	5.13382	5.26062
mmu_circRNA_31695	0.0983173	0.371032	1.12756	up	ASCRP4001039	18_42900847_42891441_-9406|21.82|10|12	25714049	chr18	-	42731786	42741193	exonic	NM_028392	Ppp2r2b	ACAACCCTGCGGCTGACATTATCTCTACGGTAGAATTCAACCACACGGGAGAGTTACTAG	49.6667	48.6667	5.53973	5.36652	43	53	53	48	43	55	5.48889	5.60703	5.52326	5.42042	5.45642	5.22272
mmu_circRNA_20045	0.491559	0.713989	1.0697	up	ASCRP4001042	1_51920278_51876985_-43293|20.81|2|2	25714049	chr1	-	51820140	51863434	exonic	NM_010863	Myo1b	ACAACTCATCTAGATTCACATACATTGGGAGCGTGGTTATATCTGTTAACCCCTACCGGT	40.8333	44.3333	5.26328	5.16608	39	42.5	41	36	39	58	5.3308	5.32181	5.13724	4.943	5.26062	5.29463
mmu_circRNA_36658	0.0126063	0.225032	1.20871	up	ASCRP4001043	4_36356816_36355185_-1631|14.41|2|2	25714049	chr4	-	36408151	36409783	intronic	ENSMUST00000108122	Lingo2	ACAACTCTGCCTGGCTCAGGACTCATAATACTCTACAGATGAATTTGCAAATTGCCCTAA	59	54.1667	5.76891	5.49544	52	60	65	55	45	62.5	5.73443	5.75238	5.81992	5.6095	5.45642	5.42042
mmu_circRNA_24927	0.0121541	0.223568	1.44792	up	ASCRP4001044	12_35797176_35767541_-29635|20.56|2|2	25714049	chr12	+	35082868	35112504	exonic	NM_001014973	Snx13	ACAACTTCATGCCTACATTTCAGACACTGGGGTTTAGTGGTTACTCTTCTGTATGGGAAA	81.6667	59.5	6.21853	5.68455	65	100	80	62.5	48	68	6.09606	6.42189	6.13763	5.81992	5.61441	5.61931
mmu_circRNA_24571	0.970566	0.988646	1.00242	up	ASCRP4001047	12_4217322_4209289_-8033|18.87|2|2	25714049	chr12	-	4209288	4217322	sense overlapping	NM_134046	Cenpo	ACAAGAACAGTGTTCGGGCCAGTTTTTCCACCTACAACATAGGTCAGGTTAAAGAACCTC	38.8333	43.5	5.1426	5.13911	35.5	38	43	37	38	55.5	5.15399	5.05741	5.2164	4.99181	5.18056	5.24496
mmu_circRNA_44541	0.0780462	0.342676	1.10297	up	ASCRP4001049	9_67764261_67749252_-15009|14.59|2|2	25714049	chr9	+	67901444	67916454	exonic	NM_177184	Vps13c	ACAAGAGAGAGATTTAAAGTGTCAGGAGGACTGCCTTTGATGCATGTGAGGATTTCTGAC	38.6667	40	5.18065	5.03926	35	37	44	35	35	50	5.15399	5.13039	5.25759	4.99181	4.99559	5.13039
mmu_circRNA_41529	0.232717	0.508657	1.09582	up	ASCRP4001050	7_68959076_68859532_-99544|14.80|2|2	25714049	chr7	-	61714645	61814190	intronic	TCONS_00029425	XLOC_022800	ACAAGATCAATCTTCAGCTTTTGACAGAGACTAGAGTAACATTAATCCCGCAACATGGCT	41.5	43.3333	5.25961	5.1276	33.5	41	50	40	35	55	5.13039	5.24496	5.40347	5.10992	5.05017	5.22272
mmu_circRNA_36354	0.996579	0.999687	1.00033	up	ASCRP4001052	3_157638258_157635196_-3062|17.58|10|24	25714049	chr3	+	157972231	157975294	exonic	NM_001013806	Ankrd13c	ACAAGCAAGGTATCAACATCAGTCACAGCTCTTCTAAGGAAACTCAAGCAGCAATCTAGG	47.6667	51.3333	5.44942	5.44895	46	44	53	53	41	60	5.55939	5.29463	5.49423	5.56702	5.3427	5.43713
mmu_circRNA_35838	0.214321	0.493345	1.08081	up	ASCRP4001058	3_95591307_95584338_-6969|20.99|2|3	25714049	chr3	-	95780414	95787384	exonic	NM_001081293	Rprd2	ACAAGGAAGTGAAAGTGGTCGCTAACGGATCCATCCGTCTCTAAGTCTATAGAACGAATC	38.5	40.3333	5.16646	5.05436	37.5	37	41	42	34	45	5.22272	5.09944	5.17724	5.14382	5.09593	4.92332
mmu_circRNA_20755	0.27164	0.542932	1.23776	up	ASCRP4001059	1_125341898_125295098_-46800|16.85|2|2	25714049	chr1	-	123398520	123445321	exonic	NM_199021	Dpp10	ACAAGGTGGAAGAGGAGAATTCCACCACATAGCTATGTTCCTGGTCCAGATTTATATTTT	51	44.8333	5.51687	5.20914	39	62	52	35	45.5	54	5.24496	5.84104	5.4646	4.89677	5.47002	5.26062
mmu_circRNA_22812	0.383426	0.632783	1.07658	up	ASCRP4001062	11_3136356_3133991_-2365|18.86|3|4	25714049	chr11	+	3233987	3236353	exonic	NM_023743	Eif4enif1	ACAAGTGGACAGAACCAGAGATGGGCTCAGAAACAGCGAAACGTTGAAAGTCACTTATTG	40.5	42.3333	5.207	5.10055	39	39	43.5	38.5	31	57.5	5.24496	5.14382	5.23222	5.05017	4.95079	5.30067
mmu_circRNA_34552	0.00622789	0.204008	1.53208	up	ASCRP4001065	2_130345244_130329210_-16034|19.86|7|9	25714049	chr2	+	130503473	130519508	exonic	NM_008980	Ptpra	ACAATAAGCTCTTCAGAGAAGAATTCAACGTCAGCATGGATTCCTGGTTCATTCTTGTCC	42	32.1667	5.2741	4.65862	41	45	40	32	27	37.5	5.36904	5.35735	5.09593	4.75237	4.50907	4.71442
mmu_circRNA_44811	0.575834	0.773514	1.03191	up	ASCRP4001066	9_95677027_95673937_-3090|17.16|1|2	25714049	chr9	-	95773517	95776608	exonic	NM_001033210	Pls1	ACAATAATGACATTGATCTCAACTTACTGGAAGCCTTGATCGCGTTGCTAAAAGATGGCG	40.1667	44.6667	5.20614	5.16083	36.5	42	42	43	41	50	5.18056	5.26062	5.17724	5.14382	5.28849	5.05017
mmu_circRNA_19492	0.0169363	0.241976	1.3707	up	ASCRP4001070		25070500	chr8	-	84771782	84772316	sense overlapping	NM_010906	Nfix	ACAATCAAAGAACTGGACCTTTATCTGGCTTACTTTGTCCACACTCCGGGGGATGAGTTC	1528	886.833	10.4369	9.98202	1489	1765	1330	868	933.5	859	10.5716	10.4832	10.256	10.1018	9.97404	9.87022
mmu_circRNA_41977	0.963387	0.985223	1.005	up	ASCRP4001071	7_106165184_106128146_-37038|16.43|4|5	25714049	chr7	-	98979635	99016674	exonic	NM_178635	Uvrag	ACAATCAAAGATAACATCAACGACAAGCTGACAGAAAAGGAGCGAGAGCTTCATAGAGCC	174.333	153.5	7.30916	7.30196	183	183	157	158	137	165.5	7.56344	7.2565	7.10755	7.42093	7.21826	7.26669
mmu_circRNA_25157	0.369334	0.621433	1.08938	up	ASCRP4001072	12_58465221_58404332_-60889|16.58|6|12	25714049	chr12	+	57303344	57364234	exonic	NM_001164370	Mipol1	ACAATCAGGAACGTGCTCTGAAGATATAGCCATATTTGTCTTGCACAAGAGAGCTCAGTG	38.6667	40	5.14887	5.02536	38	40	38	39	30	51	5.28849	5.14382	5.01431	5.06101	4.84932	5.16576
mmu_circRNA_36116	0.97154	0.988787	1.00382	up	ASCRP4001073	3_125314551_125264341_-50210|14.27|2|2	25714049	chr3	+	125561422	125611633	exonic	NM_022565	Ndst4	ACAATCCTTCTAAATCCAGCATTACTAGAGACTCAAAATTTACTGCGCACTCAGGTTGCA	41	45	5.21986	5.21436	43	38	42	45	36	54	5.44818	5.05741	5.15399	5.33229	5.05017	5.26062
mmu_circRNA_44096	0.384233	0.633435	1.06019	up	ASCRP4001074	9_46477410_46435424_-41986|14.57|2|2	25714049	chr9	+	46627340	46669327	antisense	ENSMUST00000082739	Gm22805	ACAATGCAGGGGAGATGAACTTGAGTCACCGTGACAACTGTCCCTGAGGATATTGAACAG	63.1667	63.8333	5.91163	5.82731	58.5	58	73	62.5	56	73	5.94227	5.77232	6.02029	5.8976	5.84314	5.74119
mmu_circRNA_27796	0.994055	0.999006	1.00057	up	ASCRP4001076	14_73968831_73968441_-390|17.99|4|6	25714049	chr14	+	73568633	73569024	exonic	NM_011506	Sucla2	ACAATGGAGAGGTCATTTCAAGATCAAAGGATGTTGTGATAAAGGCACAGGTTTTGGCTG	39.8333	43.8333	5.17256	5.17173	34.5	41	44	36	38	57.5	5.07855	5.22272	5.2164	4.99181	5.22272	5.30067
mmu_circRNA_19495	0.401342	0.646471	1.06765	up	ASCRP4001078		25070500	chr8	+	85875631	85922243	sense overlapping	NM_199446	Phkb	ACAATGGTAGTACCGAACTGCACTCAAGGAGGCTCAGTTTATGAACCTCTTAAAAGCATT	140	120	6.99019	6.89575	114	159.5	146.5	105.5	113.5	141	6.85578	7.06688	7.04792	6.74861	6.9463	6.99235
mmu_circRNA_27498	0.805835	0.907566	1.03487	up	ASCRP4001080	14_41634124_41629033_-5091|13.93|7|22	25714049	chr14	-	40815743	40820835	sense overlapping	NM_177816	Sh2d4b	ACAATTATATTAGAATTATTAGCCGAGAGAGTGCAGAAGACCTTCTGGAGAATATGACCG	65.3333	67	5.91933	5.86988	62	75	59	55	60	86	5.97513	6.0943	5.68855	5.59465	5.92951	6.08548
mmu_circRNA_41732	0.0146529	0.236605	1.61131	up	ASCRP4001081	7_85519248_85500913_-18335|18.31|1|2	25714049	chr7	-	78356026	78374362	intronic	uc029wmd.1	Ntrk3	ACAATTGCCACAAGCCAGACACATGACAAGGAATCTGTTTCTGCAGTATCCCCAGCTCTC	138.833	86.5	6.98003	6.2918	143	147	126.5	93.5	70	96	7.18601	6.94044	6.81365	6.53512	6.11005	6.23022
mmu_circRNA_42072	0.0676235	0.3292	1.14322	up	ASCRP4001085	7_117190661_117184120_-6541|15.33|1|2	25714049	chr7	+	110040605	110047147	exonic	NM_181517	Ipo7	ACACAACATCTGGAAACACTTCAAGTTGAAGAAGATGATAGACCTGAGTTACCCTGGTGG	59.1667	51.8333	5.62198	5.42887	48.5	59	70	46	47	62.5	5.57713	5.71167	5.57713	5.3098	5.52587	5.45093
mmu_circRNA_32258	0.565523	0.765671	1.02562	up	ASCRP4001088	19_16294262_16251248_-43014|20.57|2|2	25714049	chr19	+	16176757	16219772	sense overlapping	NM_008139	Gnaq	ACACAATAAGAATAGAATCCACACTTTACCTTTCTTTTCTCCATGGGACAAATGGCAGGG	63.3333	64	5.86358	5.82709	60.5	61.5	68	62	58	72	5.9206	5.76349	5.90664	5.84104	5.87011	5.77012
mmu_circRNA_21896	0.0180388	0.246932	1.28728	up	ASCRP4001089	10_42536275_42503248_-33027|20.54|2|2	25714049	chr10	+	42783441	42816469	exonic	NM_153055	Sec63	ACACACCCTGTCTATAGTCTCTACTTTCCTGAGAGCAAATTCGATTAAAGAATATCAGAA	43.1667	39.8333	5.33451	4.97019	39	45.5	45	37.5	38	44	5.28849	5.42042	5.29463	4.92004	5.13382	4.8567
mmu_circRNA_25241	0.345603	0.604124	1.07768	up	ASCRP4001092	12_70370865_70351740_-19125|20.77|10|12	25714049	chr12	+	69250752	69269878	exonic	NM_178253	Klhdc1	ACACAGCCCTATTCACTGCTCAGTCTATTGAAGACAATGAGGTATATTTGCCAAATGATG	41.6667	43	5.25845	5.15052	34	46	45	38	34	57	5.13039	5.37194	5.27303	5.06101	5.09593	5.29463
mmu_circRNA_33504	0.999539	1	1.00004	up	ASCRP4001101	2_48795920_48782616_-13304|23.61|16|37	25714049	chr2	-	48927095	48940400	exonic	NM_011958	Orc4	ACACCAGTAGCAGTTATTGGACTTACATGTAGATTGGATTTGAATTAATCGAGATGAGCA	43	46.6667	5.25444	5.25439	36	47	46	45	39	56	5.09944	5.40631	5.25759	5.25759	5.24496	5.26062
mmu_circRNA_35591	0.00219184	0.188669	1.2685	up	ASCRP4001102	3_73143066_73127067_-15999|18.45|1|3	25714049	chr3	+	73323144	73339144	intronic	AK044425		ACACCATCAGGTCAAGCCACTACATTTTATACACAGCTAAGAAATAAAGGTTCTGCAGGA	57.6667	50.6667	5.75392	5.4108	55	59	59	48	43	61	5.84104	5.73217	5.68855	5.43713	5.37484	5.42042
mmu_circRNA_23164	0.998063	0.999992	1.00024	up	ASCRP4001103	11_30929066_30898313_-30753|13.54|3|3	25714049	chr11	+	30998312	31029066	exonic	NM_023906	Asb3	ACACCATTGTTTTTAGACTGATCAAAAGGATGGATTTTACAGAGGCTTACTCAGACACGT	36.3333	40	4.98903	4.98868	36	40	33	41	32	47	5.07855	5.14382	4.74471	5.09593	4.89677	4.97333
mmu_circRNA_39147	0.725086	0.863388	1.02887	up	ASCRP4001106	5_110671070_110665292_-5778|12.13|5|5	25714049	chr5	+	110236272	110242051	exonic	NM_027922	Ankle2	ACACCTGAAGAAAGAGGATCCATGTTTACGAAGATAAAAAGGAAGCTTTACAAGCTGCCA	46.6667	51	5.4522	5.41114	45	47	48	43	45	65	5.52587	5.4646	5.36612	5.22272	5.45642	5.55429
mmu_circRNA_31833	0.0277713	0.264547	1.30531	up	ASCRP4001108	18_63955935_63937182_-18753|15.53|7|10	25714049	chr18	+	63777527	63796281	exonic	NM_001014981	Wdr7	ACACCTGGGCTCCTTACTTACCTCAGTATATGGACCATGTCATATCACGGTAATTTACCT	549.667	337.833	8.93812	8.55373	535	583	531	356	303	354.5	9.07211	8.8452	8.89706	8.72845	8.42447	8.50825
mmu_circRNA_31491	0.536521	0.746791	1.07713	up	ASCRP4001109	18_31766918_31756693_-10225|19.03|10|14	25714049	chr18	-	31597038	31607264	exonic	NM_026165	Slc25a46	ACACCTTCTCCTGAAATGAACAGTTGAATAGATTTGCTGGATTTGGTATTGGACTTGCAA	49.8333	51.1667	5.47251	5.36531	42.5	49	58	46.5	49.5	57.5	5.26062	5.49423	5.66267	5.2386	5.57964	5.27769
mmu_circRNA_22415	0.218292	0.498008	1.21688	up	ASCRP4001110	10_90143664_89625906_-517758|13.18|2|2	25714049	chr10	+	90163160	90680919	exonic	NM_001128086	Anks1b	ACACGTCCATGGACCTGTTGAAAAAGATCTGGGAGCTTGAGCTTATTAATAGAACTTCAT	81	69	6.22236	5.93917	60	91	92	59	55	93	5.99977	6.32024	6.34707	5.74568	5.81779	6.25405
mmu_circRNA_27652	0.0732716	0.337292	1.16591	up	ASCRP4001111	14_60866303_60857289_-9014|12.14|2|2	25714049	chr14	-	60238451	60247466	exonic	NM_170591	Nupl1	ACACTCAATATTGACAAACTGAAGTTAGAAACTGCTCAGCACACCTTCTGTGGGACTCAA	60.6667	55.5	5.8194	5.59794	51	69	62	57.5	47	62	5.71396	5.95007	5.79415	5.70247	5.59713	5.49423
mmu_circRNA_39721	0.737711	0.870941	1.03128	up	ASCRP4001112	5_151181555_151148128_-33427|12.69|6|6	25714049	chr5	+	150345552	150378980	exonic	NM_172887	Fry	ACACTCACTGAGGAGGAAGCCAAAATGATAGTGATGAACAGCAGCGAGACTATTTAATGG	96.5	92.3333	6.49609	6.45165	83.5	97	109	90	73	114	6.44691	6.42189	6.61946	6.48767	6.25089	6.6164
mmu_circRNA_001332	0.00855143	0.213275	1.37396	up	ASCRP4001120	mm9_circ_001332	circBase	chr11	+	21813359	21857609	exonic	NM_145425	Wdpcp	ACAGAAAATACCAAATGGCCCTTCAAGCAGGACATTCATTACCTTGCTCTAGATATGGGT	44.5	36.5	5.33294	4.8746	38	48.5	47	37	30	42.5	5.24496	5.48083	5.27303	4.99181	4.79945	4.83254
mmu_circRNA_32093	0.97596	0.99095	1.00679	up	ASCRP4001123	18_85049077_85047219_-1858|15.65|4|6	25714049	chr18	+	84877826	84879685	sense overlapping	NM_025797	Cyb5a	ACAGAAACCTCCCCCTGAGAACGATACTCTTATCACTACTGTGGAGTCTAATTCCAGGTA	86.8333	83.8333	6.27353	6.26376	53.5	91	116	77	88.5	86	5.79198	6.32024	6.70837	6.18797	6.55187	6.05144
mmu_circRNA_20485	0.862974	0.9386	1.00762	up	ASCRP4001124	1_89261854_89230845_-31009|14.24|4|6	25714049	chr1	+	87334269	87365279	exonic	NM_146112	Gigyf2	ACAGAAGAAGAGCAGTGTTAAAAAGACCTGAACACATTTGCTGAAACCTCTTGCTGTGAG	39.8333	43.3333	5.13868	5.12772	36	43	40.5	40	38	52	5.09944	5.20667	5.10992	5.06101	5.22272	5.09944
mmu_circRNA_013661	0.47859	0.703903	1.11	up	ASCRP4001128	mm9_circ_013661	circBase	chr4	-	87782286	87794011	exonic	NM_027326	Mllt3	ACAGAAGGTTAATGACACTGAGGGAACGACACATTCTGCAGCAGTCAGAGCAACCCAGTC	187	150.333	7.40731	7.25675	180.5	217	163.5	154	113	184	7.55259	7.47633	7.19301	7.38972	6.94044	7.44009
mmu_circRNA_29586	0.93174	0.971783	1.00971	up	ASCRP4001129	16_33468269_33456962_-11307|20.32|20|84	25714049	chr16	+	33456875	33468183	exonic	NM_011749	Zfp148	ACAGAAGTACCTGCTTCAGAGACACGAGAAGATCCATACCGATAAGTGTAAAGCAGGAAA	369	297.833	8.36585	8.35191	394	371.5	341.5	302.5	258	333	8.61467	8.20737	8.27549	8.46212	8.18089	8.4127
mmu_circRNA_31591	0.0804336	0.347003	1.18342	up	ASCRP4001132	18_35846507_35842872_-3635|15.22|2|2	25714049	chr18	-	35683217	35686853	exonic	NM_029669	Dnajc18	ACAGACACATAAGAGAGAGGAAGACAAATCTCAGCAATAGGAAATGCCTTTGCAGTCCTG	47	44.5	5.44776	5.20479	46	42	53	45	36.5	52	5.55939	5.26062	5.52326	5.29463	5.15399	5.16576
mmu_circRNA_20282	0.0313557	0.269521	1.6748	up	ASCRP4001133	1_66577427_66568029_-9398|17.29|13|30	25714049	chr1	+	66521454	66530853	exonic	NM_175510	Unc80	ACAGACCCCAGAACAGATGACAACATCCCTGTAAGCAACCATAGGCTTGCTCTTACTATG	488.5	241.167	8.75236	8.00837	509.5	541	415	279	187.5	257	8.98475	8.74718	8.52515	8.33572	7.68993	7.99947
mmu_circRNA_41457	0.940138	0.974762	1.00811	up	ASCRP4001135	7_63441349_63436439_-4910|18.82|2|4	25714049	chr7	+	56181068	56185979	exonic	NM_010418	Herc2	ACAGACTCAGGGCAGTCTTATTAGAAAGAAGACTCCAGGGTTGGAATCAACAGCTACAAT	70.1667	72.3333	6.00837	5.99672	59.5	87	64	73	65	79	5.9206	6.26347	5.84104	6.08548	6.03869	5.86599
mmu_circRNA_32800	0.207873	0.487648	1.10307	up	ASCRP4001138	19_58010194_57703575_-306619|21.01|1|2	25714049	chr19	+	57629084	57935704	exonic	NM_181415	Atrnl1	ACAGACTTTCTGCGAGGGCCATTAGAGGTTAACAGAACCTTCTGGATATTTAACAGATGG	41.8333	43	5.21712	5.07559	39	45	41.5	40	35.5	53.5	5.24496	5.33676	5.06963	5.02496	5.02126	5.18056
mmu_circRNA_43815	0.923836	0.968918	1.00859	up	ASCRP4001140	9_20395328_20392279_-3049|23.36|2|2	25714049	chr9	+	20587834	20590884	exonic	NM_172919	Zfp846	ACAGAGAAGATCTCCAAGGAACTCTGTGTAGGGACTCAGACCCCATTCTTGAAAAAAAGA	95.5	92.8333	6.45898	6.44664	88	102.5	96	93.5	90	95	6.51159	6.42189	6.44346	6.53512	6.5923	6.2125
mmu_circRNA_31566	0.965476	0.98604	1.00325	up	ASCRP4001145	18_34959013_34952658_-6355|13.89|7|11	25714049	chr18	+	34793003	34799359	exonic	NM_001081256	Kdm3b	ACAGAGTGAGATCTTTGTGGAGTTTGACGGCTGTAACTGGAAGCAGCACTCCTGGGTTAA	55	60	5.6717	5.66702	46	55	64	53	53	74	5.55939	5.65076	5.80494	5.52848	5.70247	5.77012
mmu_circRNA_25091	0.00211389	0.188669	1.37041	up	ASCRP4001149	12_54455421_54441675_-13746|11.04|1|2	25714049	chr12	+	53340687	53354434	intronic	uc007nnp.1	Npas3	ACAGATATGACGGAATCTACTGTGAATCTACCTACCAGAAGTTGGTGTCAACTCAGTTCC	61.8333	51.1667	5.85627	5.40166	56.5	65	64	52	42	59.5	5.87626	5.85149	5.84104	5.52848	5.3427	5.33379
mmu_circRNA_21611	0.0974715	0.370081	1.20582	up	ASCRP4001150	10_7521767_7515442_-6325|15.86|8|10	25714049	chr10	+	7795643	7801969	exonic	NM_026141	Ppil4	ACAGATGAGGACTTGGAGATAATATTCTCAAGATTTGGGCCAATAAGAAGCTTGCTTGAA	53.5	48.1667	5.58818	5.31816	44	62	54.5	49.5	39	56	5.40631	5.78109	5.57713	5.43713	5.22272	5.29463
mmu_circRNA_22947	0.249624	0.525588	1.14355	up	ASCRP4001153	11_21192134_21191036_-1098|15.97|2|2	25714049	chr11	+	21291032	21292131	exonic	NM_139061	Vps54	ACAGCAAAGAACATCATTAAAGAGGCATTTGGGATCACAGCTTTGTGAATTAGAAAAGCT	35.6667	35.8333	4.99714	4.80362	31.5	31.5	44	31	30	46.5	4.9695	4.82832	5.19359	4.63806	4.79945	4.97333
mmu_circRNA_26806	0.842361	0.927229	1.02215	up	ASCRP4001157	13_98706816_98699366_-7450|18.06|14|48	25714049	chr13	-	97929410	97936861	exonic	NM_012026	Arhgef28	ACAGCAAGGAGTCTTATAAAAATGGTGGAATATAGAAGTTTCTCCGGTTCTTCACAGTCA	189	161	7.40928	7.37768	183	228	156	152.5	159.5	171	7.55643	7.55259	7.11883	7.36112	7.44148	7.33045
mmu_circRNA_27263	0.998841	1	1.00017	up	ASCRP4001162	14_27614761_27609357_-5404|14.56|2|6	25714049	chr14	+	26796170	26801575	exonic	ENSMUST00000022433	Dnah12	ACAGCCCCCTATTGAGTTATTACGACAGTTTTTTGACTGTGGACATTGGCCTCCTTTATA	37.3333	40	5.0186	5.01834	32	35	45	40	38	42	4.83254	4.96566	5.25759	5.10992	5.13382	4.81129
mmu_circRNA_39875	0.305777	0.573183	1.04667	up	ASCRP4001172	6_18373981_18328367_-45614|14.47|3|3	25714049	chr6	-	18378366	18423981	exonic	NM_080285	Cttnbp2	ACAGGAACTCCTCTCTGTCGAAGCAACAATGTATAGAATTACTAACTGCATACAATGCCA	45	48	5.36601	5.30021	43	43	49	47	40	57	5.36904	5.29463	5.43436	5.33229	5.22272	5.34561
mmu_circRNA_39764	0.0666623	0.327482	1.12054	up	ASCRP4001174	5_151572522_151556963_-15559|19.82|3|4	25714049	chr5	+	150754387	150769947	exonic	NM_175310	Pds5b	ACAGGAAGCAAAATTGAAGAGGATTTCCCTCACATCAGATCAGCATTGAATGAAATGTGG	44.3333	44	5.34581	5.18162	43	45	45	43	39	50	5.44818	5.29463	5.29463	5.22272	5.22272	5.09944
mmu_circRNA_42920	0.280246	0.548854	1.08841	up	ASCRP4001182	8_61019268_60893423_-125845|17.10|2|2	25714049	chr8	-	58414625	58540471	sense overlapping	NM_175032	Galntl6	ACAGGCAATCTTGCTCAGGAATATAAATGAGAGGTTCCATAGAAGACCATAGACATCACA	72.8333	70.3333	6.08663	5.9644	71	69.5	78	71	57	83	6.206	5.95783	6.09606	6.07303	5.84314	5.97704
mmu_circRNA_30867	0.465534	0.693722	1.09561	up	ASCRP4001186	17_71992173_71981345_-10828|16.72|3|4	25714049	chr17	+	71632004	71642833	exonic	NM_175639	Wdr43	ACAGGGCTTAGAAAGCAATGATTTTGAAATATTAAACCACTTCACAGGACATGCGACACC	74	70.8333	6.10688	5.97514	82	72	68	72	61	79.5	6.4078	6.02029	5.89255	6.07303	5.95783	5.89457
mmu_circRNA_33974	0.645036	0.815875	1.04872	up	ASCRP4001188	2_79742035_79737222_-4813|22.50|2|2	25714049	chr2	-	79897064	79901878	exonic	NM_016744	Pde1a	ACAGGTATCATGGATGTACAGGAAGAACTATCACATGGTTGGTTTGACATATCCTGCAGC	72.8333	71	6.03601	5.96737	55	83	80.5	65	64	84	5.77232	6.21007	6.12563	5.90664	6.01844	5.97704
mmu_circRNA_36531	0.350143	0.608128	1.06025	up	ASCRP4001195	4_21793161_21781494_-11667|15.49|2|2	25714049	chr4	+	21854346	21866014	exonic	NM_025669	Pnisr	ACAGTGAACCAGAGATGACGGAAGAGGAGAAGGAGTACCAAATGGAGCTTAAAGGATGTG	65.6667	65.5	5.94848	5.86407	57	64	76	60.5	56	80	5.90464	5.86599	6.07481	5.79415	5.84314	5.95493
mmu_circRNA_009537	0.867832	0.94159	1.01964	up	ASCRP4001198	mm9_circ_009537	circBase	chr10	+	82368570	82383844	exonic	uc007gjn.1	Mif1	ACATAAGAGAATGAGACCCTCAGAGAAGGAGGATCTAGTAACCTATGAGGATGTGCATGT	45.3333	49.3333	5.33374	5.30568	44	51	41	47	39	62	5.36904	5.53627	5.09593	5.33229	5.13382	5.45093
mmu_circRNA_24565	0.983243	0.99334	1.00322	up	ASCRP4001202	12_3873428_3835027_-38401|19.42|16|70	25714049	chr12	+	3835026	3873428	exonic	NM_007872	Dnmt3a	ACATCAGCAAACGGAAACGGGATGAGTGGCTGGCACGTTGGAAAAGGGAGGCAGAGCCGC	281.833	232.167	7.95512	7.95048	287	344.5	214	204	243	249.5	8.20289	8.10061	7.56185	7.85325	8.05794	7.94025
mmu_circRNA_016872	0.692393	0.844058	1.03542	up	ASCRP4001203	mm9_circ_016872	circBase	chr19	+	30039063	30039297	exonic	NM_144873	Uhrf2	ACATCAGCTCGCACTTGTCTTATTGACCCTGGCTTTGGACTATATAAGTTGGAAAATGGA	123.333	110.667	6.81634	6.76612	113	134	123	93	104	135	6.82748	6.83487	6.78668	6.53512	6.84849	6.91476
mmu_circRNA_013717	0.0489756	0.303813	1.16505	up	ASCRP4001204	mm9_circ_013717	circBase	chr11	+	107613850	107620214	exonic	NM_198298	Helz	ACATCAGTATGACTCCTACCATACCTTGGAGTCCCAACAGATCTTGAATACCTGATGCAT	54.6667	52.6667	5.65533	5.43494	49	56	59	53	42	63	5.65315	5.68621	5.62663	5.56702	5.30067	5.43713
mmu_circRNA_38750	0.00473801	0.203551	1.28497	up	ASCRP4001207	5_72033565_72015094_-18471|14.31|15|78	25714049	chr5	-	71623854	71642326	exonic	NM_010251	Gabra4	ACATCCCTTCAGGTCCTGTTACAGAAGTGAAAACTGATATATATGTCACCAGCTTTGGGC	106.5	82	6.60136	6.23962	93.5	124	102	81	73	92	6.5823	6.70491	6.51685	6.30055	6.22541	6.19291
mmu_circRNA_40760	0.262409	0.535746	1.09267	up	ASCRP4001210	6_113088194_113078406_-9788|14.83|3|3	25714049	chr6	+	113128411	113138200	exonic	NM_028385	Setd5	ACATCTCTTACTACTGCTAGTCGTTCCAACACTCCTCTGCAGTTTGAGCGCTGGATAAAG	47.3333	47.3333	5.42576	5.2979	45	49	48	50	39	53	5.50485	5.40631	5.36612	5.46732	5.26062	5.16576
mmu_circRNA_25009	0.48355	0.707866	1.09763	up	ASCRP4001213	12_45142637_45099323_-43314|19.93|3|4	25714049	chr12	-	43998335	44041650	intergenic			ACATCTGAGACTTTTGGGAAGTTACATGAGAGGACTGTTTGACACGAAATCATTCTTGGA	34.6667	35.6667	4.95766	4.82327	29	34	41	31	29	47	4.77008	4.96566	5.13724	4.67435	4.69603	5.09944
mmu_circRNA_29560	0.0280564	0.264748	1.48184	up	ASCRP4001215	16_32981990_32950378_-31612|15.60|6|8	25714049	chr16	+	32950291	32981904	exonic	NM_001081255	Lrch3	ACATGAAAAGATACTCACATCAAAACAGACCTGTCACGAAATCGCCTCTCAGAAATCCCT	495.167	274	8.76885	8.20147	502	554	429.5	283	225	314	8.95828	8.76994	8.57833	8.35347	7.94758	8.30335
mmu_circRNA_20378	0.782705	0.894866	1.00862	up	ASCRP4001217	1_78476686_78440210_-36476|16.14|1|2	25714049	chr1	-	78443634	78480111	exonic	NM_011811	Farsb	ACATGATCAAAGCGTCTGCAGACTTCTGAAAAGCAAATCATAAGCAAGGAACAAGGTCAT	42.1667	46.1667	5.32242	5.31003	37	44.5	45	45	40.5	53	5.30067	5.37194	5.29463	5.29463	5.37484	5.26062
mmu_circRNA_31930	0.579042	0.775407	1.02814	up	ASCRP4001219	18_70782375_70740307_-42068|16.60|3|3	25714049	chr18	+	70580652	70622721	exonic	NM_010773	Mbd2	ACATGGACAGTGGAGATGAGGCGTAAGAATATGATCAGTCCAAGTGGTAAGAAGTTCAGA	60.8333	63.5	5.82741	5.78737	53	66.5	63	62	52	76.5	5.74568	5.91663	5.81992	5.80816	5.70247	5.85149
mmu_circRNA_30660	0.344915	0.604124	1.18472	up	ASCRP4001221	17_56791962_56775694_-16268|15.49|2|5	25714049	chr17	+	56636270	56652539	exonic	NM_175350	Catsperd	ACATGGGAACCTATGTAATCAAAGTATATCAGAACCTGTCTCTCACATTAGTGGTGACGT	50.6667	46.8333	5.54481	5.30026	38	51	63	41.5	49	50	5.26062	5.57964	5.79415	5.16743	5.63391	5.09944
mmu_circRNA_20648	0.168572	0.450751	1.14242	up	ASCRP4001223	1_108283098_108260818_-22280|18.38|3|5	25714049	chr1	+	106364240	106386521	exonic	NM_133821	Phlpp1	ACATGGTCAATACATTCATAGTCATGCAAAGCCTGAGATTCCTGAATGCATCTGCAAACA	63.3333	60.3333	5.89797	5.70589	63	67	60	61	52	68	6.05144	5.92852	5.71396	5.80816	5.70247	5.60703
mmu_circRNA_25787	0.0196669	0.249504	1.17196	up	ASCRP4001225	12_106909838_106896177_-13661|17.66|8|16	25714049	chr12	-	105657966	105671628	exonic	NM_029654	Atg2b	ACATGTATGCGTCCTATAACAAGCATATTAGTTTGCAACTGGGTCCGAGCCTATGTACTG	76.8333	69	6.15541	5.92648	69	85.5	76	63	59.5	84.5	6.18136	6.21007	6.07481	5.84104	5.94618	5.99223
mmu_circRNA_35890	0.655095	0.822274	1.03376	up	ASCRP4001226	3_100395871_100391641_-4230|20.80|2|2	25714049	chr3	-	100587717	100591948	exonic	NM_010763	Man1a2	ACATGTCATGAGTCATATGACAGAACTGATCACACATCAGTTGGTGGTCTGGGAGATAGT	190.167	160.5	7.42277	7.37487	183	213.5	174	147	146.5	188	7.54682	7.45559	7.26591	7.32184	7.3177	7.48508
mmu_circRNA_43754	0.749268	0.876122	1.03752	up	ASCRP4001228	9_9833582_9693493_-140089|17.49|2|3	25714049	chr9	-	9693492	9833582	exonic	NM_001033359	Cntn5	ACATGTTAAGGAGAGTCTTGGAAGACCACAGGGGTTTGAGAATAGCTATTCTTCCAGACG	49.3333	54.6667	5.52127	5.46813	47.5	55	45.5	56	43	65	5.60456	5.68621	5.27303	5.6095	5.30067	5.49423
mmu_circRNA_003194	0.00863261	0.213275	1.39547	up	ASCRP4001231	mm9_circ_003194	circBase	chr4	-	121170617	121190258	exonic	uc008uob.1	Rlf	ACATGTTTATGTTCCATGCTTCCCAGCGAAGAGGCTATTCAGGAGACCTTATTGCAATAT	133.333	91.5	6.92696	6.44621	127	144	129	97	75	102.5	7.02318	6.8957	6.86199	6.60224	6.30055	6.43585
mmu_circRNA_21934	0.00557812	0.203846	1.19978	up	ASCRP4001235	10_45420830_45358127_-62703|19.93|6|8	25714049	chr10	+	45638320	45701024	exonic	NM_172473	Hace1	ACATTACTCAAGAAGAAAGAGTTCTTCTCTTGCAGTTCGTTACTGGCAGACAGTGCAGTG	40.1667	39.3333	5.23493	4.97216	38	39	43.5	37	34	47	5.28849	5.22272	5.19359	4.943	5.05017	4.92332
mmu_circRNA_19300	0.87329	0.94487	1.01654	up	ASCRP4001237		25070500	chr3	-	116348451	116366708	sense overlapping	NM_001080818	Cdc14a	ACATTATGAGGTAGGTCATCTACTTAAAGAAGACACCAGAAGAAGCGTACAGAGCTCTCC	55.5	60.5	5.71047	5.68681	58.5	52	56	64.5	52	65	5.94227	5.57964	5.6095	5.81992	5.68621	5.55429
mmu_circRNA_36008	0.0406711	0.287788	1.2092	up	ASCRP4001238	3_116095832_116051372_-44460|16.42|13|36	25714049	chr3	-	116348453	116392914	exonic	NM_001080818	Cdc14a	ACATTATGAGTCATACAGTTTATCAAGAAAGAAGATAGTGCACTACACCTCTTTCGACCA	66.6667	59.6667	5.96167	5.68762	68	67	65	56	52	71	6.13934	5.90464	5.84104	5.68621	5.66267	5.71396
mmu_circRNA_36814	0.265377	0.538423	1.11033	up	ASCRP4001239	4_55398473_55379649_-18824|20.23|2|3	25714049	chr4	+	55366776	55385601	exonic	NM_009011	Rad23b	ACATTCAAGTAACACCTCAGGAGAAAGAAGCTATAGAACGGGTAAAGGCATTGAAAGAGA	684	499.333	9.2579	9.10691	615.5	772.5	664	450	431	617	9.29594	9.28036	9.1974	9.06292	8.93759	9.32021
mmu_circRNA_38849	0.297232	0.565075	1.11791	up	ASCRP4001243	5_81817013_81738896_-78117|22.64|7|13	25714049	chr5	+	81309870	81387988	exonic	NM_198702	Adgrl3	ACATTCGGTGTTATCTGCCAGATGCCTATAAGATTATGTCTCAAAGGTGTCTCAAGTGGG	198.5	156.833	7.47829	7.31748	172.5	228	195	131.5	142.5	196.5	7.47801	7.52544	7.43141	7.10842	7.28376	7.56025
mmu_circRNA_005327	0.0150838	0.238283	1.36797	up	ASCRP4001244	mm9_circ_005327	circBase	chr19	-	28354205	28357952	exonic	NM_175459	Glis3	ACATTCTTCCCGAGAGCAGCAAGCAAGGAAAAAGTTCGAAGGCTGCAAGAAGGCCTTTTC	53.6667	45.3333	5.65909	5.20706	52	50	59	47	38	51	5.73443	5.55429	5.68855	5.36612	5.22272	5.03232
mmu_circRNA_41512	0.364023	0.617141	1.11948	up	ASCRP4001245	7_68084767_68047498_-37269|17.50|4|5	25714049	chr7	-	60902611	60939881	sense overlapping	uc009hew.2	U80893	ACATTGACCTCTAACATATTTGTAATGCTCCTGGTTGTTGTCTAGCTCTCAGCAAGGACC	60.6667	57.3333	5.81325	5.65042	46	73	63	52	54	66	5.59216	6.02768	5.81992	5.52848	5.84314	5.57964
mmu_circRNA_20014	0.847911	0.930479	1.01059	up	ASCRP4001246	1_44049239_44016929_-32310|11.64|2|4	25714049	chr1	+	43960083	43992394	exonic	NM_009418	Tpp2	ACATTGCAATGAAGACTGACCCCAGGCCTGATGCAGCTACTATAAAAAAGAGAATTTGTG	35.6667	40.3333	5.04717	5.03198	33	33	41	39	35	47	5.09944	4.90482	5.13724	5.05017	5.05017	4.99559
mmu_circRNA_003388	0.0409208	0.287966	1.41121	up	ASCRP4001248	mm9_circ_003388	circBase	chr1	-	119721863	119765922	exonic	NM_019933	Ptpn4	ACATTGGGTTCCAAATTCCGGTACTGGTATCAGTACTTTTTGCAAATTAAGCAAGACATT	88.5	64.3333	6.31421	5.81728	64	101.5	100	67	50	76	6.02583	6.43585	6.48096	5.94813	5.66267	5.84104
mmu_circRNA_37818	0.0272299	0.264547	1.43456	up	ASCRP4001251	4_137190923_137176977_-13946|19.17|4|4	25714049	chr4	+	137621061	137635008	exonic	NM_130879	Usp48	ACATTTCCTTCCCTCACCAAAGAAGACTCGAAACTAGCCCTATGAGTTTGTCTCTCTTGA	124	83	6.81356	6.29295	103	138	131	94	71	84	6.71754	6.84012	6.88303	6.56209	6.25089	6.06587
mmu_circRNA_19060	0.00925435	0.215083	1.32418	up	ASCRP4001253		25070500	chr12	+	13469838	13484046	sense overlapping	NM_027706	Nbas	ACATTTTCTCCAAAAGCTGTGTCCAAGGTAGGTTGATCCCAAGGAATTAATCAAGATGGT	93.1667	70.6667	6.41567	6.01058	86	102.5	91	62	65	85	6.47286	6.45242	6.32174	5.86805	6.09782	6.06587
mmu_circRNA_32910	0.171687	0.453263	1.12818	up	ASCRP4001254	2_5931474_5896954_-34520|12.87|2|2	25714049	chr2	+	5975907	6010428	exonic	NM_001081132	Upf2	ACCAAAAATGATACACTGCATTGTCTAAAGAGCATGGGCCCGGAATCGACATATTTACAC	45	44.5	5.3688	5.1948	38	44	53	39	40.5	54	5.28849	5.29463	5.52326	5.06101	5.30067	5.22272
mmu_circRNA_27989	0.663844	0.827946	1.05127	up	ASCRP4001257	14_104087620_104056150_-31470|20.26|3|3	25714049	chr14	+	103656932	103688403	exonic	NM_198014	Slain1	ACCAAATAGGACCAATGGAGGTTATATGTTGGCTCTTCAAAGACATTCACCTCACCAGAG	61.1667	63.3333	5.84366	5.77153	62.5	63	58	69	51	70	6.01286	5.81565	5.70247	6.02029	5.65315	5.64116
mmu_circRNA_23331	0.362209	0.615728	1.09734	up	ASCRP4001258	11_52056162_52050339_-5823|18.80|6|9	25714049	chr11	+	52236836	52242660	exonic	NM_011543	Skp1a	ACCAAATGTTAATGCAGCAATTCTAAAGAAGATGCCTACGATAAAGTTGCAGAGTTCTGA	49.3333	49.3333	5.44341	5.3094	41	50	57	41	46	61	5.28849	5.4646	5.57713	5.10992	5.41197	5.40631
mmu_circRNA_42275	0.249212	0.525508	1.18955	up	ASCRP4001259	7_130129313_130119450_-9863|18.81|1|2	25714049	chr7	+	122975935	122985799	exonic	NM_011247	Rbbp6	ACCAACTATAGATGCAATACACTGATGACAATGCGCTCATTCCTAAGAACTCATCTGTGA	41.6667	39.8333	5.25424	5.00382	33	37	55	36	36.5	47	5.05379	5.09944	5.6095	4.943	5.10992	4.95855
mmu_circRNA_38989	0.308569	0.57579	1.08364	up	ASCRP4001262	5_93596713_93577413_-19300|16.23|2|2	25714049	chr5	+	93148386	93167687	exonic	NM_001009818	Sept11	ACCAAGAAGGACAAGGATAAGAAAAAGTGAGACAGGTATTGGCAAATCCACATTGATGGA	64.8333	62	5.90435	5.78847	53.5	70	71	61	48.5	76.5	5.76128	5.99977	5.95202	5.80816	5.66267	5.89457
mmu_circRNA_23326	0.0809051	0.347356	1.24966	up	ASCRP4001267	11_51934553_51926622_-7931|18.08|8|11	25714049	chr11	+	52113119	52121051	exonic	NM_019411	Ppp2ca	ACCAAGCTGCAATCATGGAACTTGACGACACTCTTAAGTATTCTTTGCTAAAGAAATCCT	71.3333	61.3333	6.07102	5.74949	57.5	80.5	76	56	62	66	5.94227	6.17472	6.09606	5.62663	5.99034	5.63149
mmu_circRNA_42171	0.0673958	0.328827	1.17722	up	ASCRP4001270	7_123520073_123503510_-16563|14.21|2|2	25714049	chr7	-	116359995	116376559	exonic	NM_011083	Pik3c2a	ACCAAGTCTAGTGGCAAAAGAACTAAATATTAAGGTGACTTCATTATCTGGAAGTGACAC	61.8333	57.3333	5.82228	5.58689	54	69.5	62	56	47	69	5.71396	5.98276	5.77012	5.62663	5.4929	5.64116
mmu_circRNA_19418	0.600542	0.789728	1.1042	up	ASCRP4001271		25070500	chr6	+	50143715	50163649	sense overlapping	NM_019939	Mpp6	ACCAAGTTACAGAGATACTATTACTCCTCAGCAGCAGTAACACAAGGCACATTAACATCA	383.5	287.833	8.39754	8.25454	322	465	363.5	292	199.5	372	8.34684	8.51155	8.33423	8.41499	7.7728	8.57582
mmu_circRNA_010146	0.516517	0.732376	1.146	up	ASCRP4001272	mm9_circ_010146	circBase	chr6	+	50143718	50163649	exonic	NM_019939	Mpp6	ACCAAGTTACAGAGATACTATTACTCCTCAGCAGTAACACAAGGCACATTAACATCAGGA	409.667	295.667	8.48946	8.29286	340	501	388	305	198	384	8.44256	8.62003	8.40581	8.47856	7.76342	8.63659
mmu_circRNA_22153	0.0388881	0.284391	1.2384	up	ASCRP4001273	10_66569924_66569524_-400|13.40|2|3	25714049	chr10	+	67106775	67107176	intronic	ENSMUST00000173295	Jmjd1c	ACCAATTACCCAATCTCACCTAGCCTCGAATGGATTACCTTACTCCATTCCTCCTGGTTG	38.1667	33.3333	5.09617	4.7877	35.5	41	38	36	28	36	5.13039	5.14382	5.01431	4.943	4.79945	4.62065
mmu_circRNA_24499	0.0102442	0.220365	1.33928	up	ASCRP4001277	11_121160169_121146736_-13433|19.48|1|2	25714049	chr11	+	121285421	121298855	exonic	NM_001080932	Foxk2	ACCACAGAGAAGTCAGAGGTGCACTTTCAGGTTTCCGAGCACAAATATCAAGATAACATT	97.6667	74.1667	6.49524	6.07378	96.5	101.5	95	76.5	61	85	6.62799	6.43585	6.42189	6.17805	5.95783	6.08548
mmu_circRNA_004424	0.0656292	0.32661	1.30265	up	ASCRP4001278	mm9_circ_004424	circBase	chr18	+	53895530	53906669	exonic	NM_152809	Csnk1g3	ACCACAGCTGCATTTGGAATACAGATTCTATAAGCAGTTAGGATCTGGAGCTCTCTATCA	46.1667	41.1667	5.42267	5.04122	41	48.5	49	34.5	34	55	5.36904	5.4646	5.43436	4.77887	5.05017	5.29463
mmu_circRNA_38984	0.193379	0.474618	1.12936	up	ASCRP4001279	5_93074726_93041471_-33255|17.18|2|2	25714049	chr5	-	92612444	92645700	exonic	NM_177230	Ccdc158	ACCACAGTATCGCTCTACCAAGCCTATTCATTCACCCACCTCTGCAAAAGATTTTAAAAG	49.1667	49	5.51926	5.34375	45.5	48	54	52	44	51	5.54144	5.4646	5.55173	5.48889	5.41197	5.13039
mmu_circRNA_35933	0.843627	0.927919	1.01276	up	ASCRP4001281	3_104283773_104267782_-15991|18.78|19|157	25714049	chr3	-	104463858	104479850	exonic	NM_001025067	Lrig2	ACCACATGAGAAGGAAAAATGAAGACTACAGCATCACAAACACAGAGATTTGAACAACAA	574.167	457	9.01055	8.99225	559	648.5	515	421	441.5	508.5	9.15067	9.02095	8.86002	8.96479	8.97558	9.03637
mmu_circRNA_39136	0.0352472	0.276713	1.31921	up	ASCRP4001285	5_109048726_109045928_-2798|19.69|2|2	25714049	chr5	-	108616908	108619707	intronic	ENSMUST00000135225	Gak	ACCACCCATCATCCACAGAGATCTCAAGGGTTCTAAGGATCTAAATCTGGTCTTCATACT	110.167	82.5	6.65526	6.25559	93	117.5	120	88.5	72	87	6.56209	6.65509	6.74861	6.47692	6.20437	6.08548
mmu_circRNA_004791	0.885099	0.950076	1.02033	up	ASCRP4001287	mm9_circ_004791	circBase	chr6	-	31166475	31181149	sense overlapping	NR_110469	Lincpint	ACCACCGAAGCAGTAATTAAAGATGAAGAGCTAAAAGGCATCTCGTTGATTCCTAGCGTT	94.1667	91.5	6.44757	6.41854	76	103	103.5	73	97.5	104	6.32024	6.47961	6.54287	6.10831	6.71982	6.42749
mmu_circRNA_31369	0.219013	0.498312	1.04986	up	ASCRP4001288	18_21179500_21167226_-12274|12.02|18|110	25714049	chr18	+	21008724	21020999	exonic	NM_019706	Rnf138	ACCACCTATTTCAGATAGTTCCTGTGTTTCTGTAGAAAATGTTTCCTGACTGCAATGAGA	48	50.5	5.46311	5.39292	42	52	50	48	43.5	60	5.43158	5.55429	5.40347	5.40631	5.36612	5.40631
mmu_circRNA_23445	0.217465	0.496588	1.15909	up	ASCRP4001292	11_61348885_61332989_-15896|16.44|11|19	25714049	chr11	-	61519486	61535383	sense overlapping	NM_010148	Epn2	ACCACTGGGCCCTACAGCAATGAACATGCTACTTCCCCACGAGTATCCTCTGAGTTAGAG	127.167	102.167	6.86127	6.64827	112	140.5	129	93	109	104.5	6.84849	6.87332	6.86199	6.5823	6.92667	6.43585
mmu_circRNA_000741	0.462792	0.691591	1.11395	up	ASCRP4001293	mm9_circ_000741	circBase	chr10	-	25220610	25289730	exonic	NM_018747	Akap7	ACCACTGTGAGTCTTCCATCGTGATCGGAAAACTAGATTCCGGTACGTGTGAACATATAT	186.667	142.5	7.3539	7.19822	128	253	179	130	129	168.5	7.05698	7.68175	7.32296	7.11407	7.15724	7.32334
mmu_circRNA_38980	0.160437	0.440498	1.23655	up	ASCRP4001298	5_92734863_92727218_-7645|19.55|3|3	25714049	chr5	-	92298191	92305837	exonic	NM_172713	Sdad1	ACCAGAAGTGTTTAACTTTTCAGCTATTCACTTGATTCATGATCCCCAAGTTCCTTCAGC	59	54.6667	5.77601	5.46969	53	60	64	64	43.5	56.5	5.71396	5.79415	5.81992	5.81992	5.28849	5.30067
mmu_circRNA_19293	0.0768742	0.341173	1.27618	up	ASCRP4001300		25070500	chr3	+	89001770	89007879	sense overlapping	NM_138679	Ash1l	ACCAGAGGAAGAAGAGCAAGAAAACAATAAAAGGTAGGTTCCCAGTCAGCTTCCGATAAA	918.333	574.5	9.66478	9.31296	923	1080.5	751.5	578	551	594.5	9.84547	9.74678	9.4021	9.4379	9.23459	9.26637
mmu_circRNA_009027	0.215216	0.493897	1.14963	up	ASCRP4001301	mm9_circ_009027	circBase	chr3	+	89001772	89007877	exonic	NM_138679	Ash1l	ACCAGAGGAAGAAGAGCAAGAAAACAATAAAAGGTTCCCAGTCAGCTTCCGATAAACCTT	842.833	596.333	9.57252	9.37136	824	930	774.5	638	547	604	9.70749	9.56095	9.44913	9.59555	9.21914	9.29938
mmu_circRNA_29678	0.000519849	0.177972	1.79807	up	ASCRP4001303	16_37291149_37200662_-90487|19.95|6|7	25714049	chr16	-	37200575	37291063	exonic	NM_172440	Stxbp5l	ACCAGCCTTTCTATAAGCTCAGCATATGGAATAATTACTTACTGTCATCTACCTTTCCAG	154.167	82.5	7.1246	6.27815	130	177	155.5	85.5	68	94	7.04063	7.21867	7.1145	6.4007	6.1797	6.25405
mmu_circRNA_44806	0.0572337	0.315177	1.20001	up	ASCRP4001304	9_95643770_95616502_-27268|17.78|14|28	25714049	chr9	-	95716082	95743351	exonic	NM_011643	Trpc1	ACCAGCTCTATTTTGGGCCCACTGCAGGTGACTATTATATGGTTAAAAAGATTTTGGAGG	39.3333	36.1667	5.11437	4.85132	31	41	46	33	32	43.5	4.943	5.1837	5.2164	4.75237	4.89677	4.90482
mmu_circRNA_31702	0.88477	0.950076	1.00553	up	ASCRP4001306	18_43725645_43722185_-3460|11.44|8|13	25714049	chr18	-	43562530	43565991	exonic	NM_001163637	Jakmip2	ACCAGGAGCTTTTAGAAAAGAGTCTAGCTGCTGAAGAATCTGAGCTACGATTTAGACAAC	47.1667	51.6667	5.46311	5.45515	42.5	51	48	50	43	62	5.43158	5.55429	5.40347	5.48889	5.41197	5.4646
mmu_circRNA_44100	0.548927	0.754148	1.05688	up	ASCRP4001310	9_47000647_46937610_-63037|18.58|2|3	25714049	chr9	-	47129526	47192564	intergenic			ACCAGGGATCCCTCCTCTGCATATCAAGAAATGCCGTATACATGAAGATGAAATATGACC	82.6667	80.5	6.26483	6.18502	72	89	87	79	61.5	101	6.18136	6.32024	6.2929	6.21088	5.97513	6.36905
mmu_circRNA_013999	0.79458	0.901215	1.04284	up	ASCRP4001314	mm9_circ_013999	circBase	chr14	-	121594335	121597750	sense overlapping	NM_134074	Dock9	ACCAGTTCCAGTACATGGGGAAGCGATACATAGCCAGCAGAGTGGCATGCTGGGAAATTC	139.667	121.333	6.98607	6.92555	156	119	144	126	97	141	7.31128	6.64611	7.00082	7.05878	6.72551	6.99235
mmu_circRNA_014863	0.245173	0.521139	1.14971	up	ASCRP4001315	mm9_circ_014863	circBase	chr12	-	55057241	55063109	exonic	NM_028314	2700097O09Rik	ACCAGTTCGGTGACAGAATAAAGGGGATTTTGATGAATTTACTCACGATAATAATGACAT	41.3333	40.6667	5.243	5.04173	41	41	42	32	38	52	5.36904	5.22272	5.13724	4.77887	5.18056	5.16576
mmu_circRNA_43481	0.0377824	0.281074	1.25363	up	ASCRP4001316	8_113640731_113636402_-4329|17.19|3|4	25714049	chr8	+	111112501	111116831	exonic	NM_198308	Pdpr	ACCAGTTGGAAATTCAGAACCTTCGTGAAGACTGGGATCACTTTGGTTACTTAAGGACAG	82.5	69.5	6.25558	5.92947	74	96	77.5	63.5	59	86	6.28213	6.37631	6.10831	5.81992	5.90263	6.06587
mmu_circRNA_31226	0.226626	0.503851	1.09058	up	ASCRP4001317	18_6227659_6225595_-2064|20.29|1|2	25714049	chr18	-	6225596	6227661	exonic	NM_008448	Kif5b	ACCATAGATGAAGGGAAATCCAACAGACATGTCGCAGTTACAAATGTTCTTGAGGGCTAT	40	40	5.1561	5.03101	38	36	46	39	32	49	5.20015	5.01058	5.25759	5.10992	4.95079	5.03232
mmu_circRNA_32851	0.192462	0.473182	1.1768	up	ASCRP4001320	19_60741168_60734764_-6404|13.88|9|21	25714049	chr19	-	60658860	60665265	intergenic			ACCATCAGAAGTTTTTTTGGTGCGTTTTTGGAGCTCAACTATGCAATGTGGTCAGTCTAT	46.5	43.5	5.38031	5.14544	42	54.5	43	36	41	53.5	5.36904	5.59465	5.17724	4.99181	5.30067	5.14382
mmu_circRNA_41885	0.101276	0.373832	1.26806	up	ASCRP4001321	7_99814375_99794500_-19875|17.42|21|195	25714049	chr7	-	92645989	92665865	exonic	NM_029078	Pcf11	ACCATCCATCATGTTATGAAGATTATCAAAATGCTCCTTCCTCAGAGAAGCTTCCAGTTA	44.6667	38.6667	5.34022	4.99759	37	52	45	43	33	40	5.20015	5.52587	5.29463	5.22272	4.99559	4.77448
mmu_circRNA_39227	0.0201236	0.249992	1.27282	up	ASCRP4001322	5_117650181_117643638_-6543|18.96|1|2	25714049	chr5	+	117193628	117200172	exonic	NM_183306	Taok3	ACCATCGAGTACAAAGGCTGTTATTTAAAGGAGCACACTGCATGGGAACTGAAGGTTTAT	44.6667	38.6667	5.33193	4.9839	41	46	47	41	30	45	5.36904	5.26062	5.36612	5.14382	4.84932	4.95855
mmu_circRNA_39038	0.209989	0.489817	1.0909	up	ASCRP4001324	5_100962681_100962261_-420|16.96|6|6	25714049	chr5	+	100533241	100533662	exonic	NM_012001	Cops4	ACCATCTTAGCATCGGCAGACAGTACAACGTAGATTATAAGCTGGAGACTTACCTGAAGA	62.5	61.5	5.8677	5.74217	64.5	59	64	58.5	53	73	6.02583	5.77232	5.80494	5.70247	5.72991	5.79415
mmu_circRNA_20159	0.662752	0.827397	1.02797	up	ASCRP4001332	1_58890618_58880759_-9859|14.34|4|4	25714049	chr1	+	58823914	58833774	exonic	NM_009812	Casp8	ACCCAACTCCGAAAAATGAAGGACAGAAAAGGAACAGACTGTGATAAAGGTTACAGCTCT	33.8333	36	4.92798	4.88819	30.5	32.5	38.5	34	29	45	4.9695	4.77887	5.03558	4.8567	4.84932	4.95855
mmu_circRNA_21683	0.927387	0.970483	1.02661	up	ASCRP4001333	10_13521755_13521654_-101|19.09|2|2	25714049	chr10	-	13801847	13801949	exonic	NM_025446	Aig1	ACCCAAGATTGCTTGACAACTTTATCCCAGGGTGGCTGAACCATGGAATGTTTGTTGTTG	44.3333	47.5	5.2896	5.25172	38.5	50.5	44	34	62	46.5	5.13039	5.48083	5.25759	4.75237	5.99034	5.01245
mmu_circRNA_21148	0.555868	0.759012	1.09021	up	ASCRP4001335	1_162892615_162881746_-10869|18.07|2|2	25714049	chr1	+	160951614	160962484	exonic	NM_001024952	Rc3h1	ACCCACAAAATCTATTAACATTTCCGGCTGGAATCTGCCCCTAAGAGTATTTCTGCCTTA	53.5	52.3333	5.57578	5.45117	42	54	64.5	51	51	55	5.28849	5.63391	5.80494	5.49689	5.63391	5.22272
mmu_circRNA_011007	0.970473	0.988646	1.00352	up	ASCRP4001336	mm9_circ_011007	circBase	chr12	+	52516078	52519967	exonic	uc007nni.1	Arhgap5	ACCCACAAAGTAAAGGAAGATAAAAAGGAAGATGATCCATATGATCTCGAAGAAGACCTT	36.5	44	5.03986	5.03479	32	34.5	43	42	41	49	4.99935	4.943	5.17724	5.22272	4.84932	5.03232
mmu_circRNA_33654	0.10945	0.384173	1.15699	up	ASCRP4001338	2_60073054_60070257_-2797|16.40|9|12	25714049	chr2	+	60232199	60234997	exonic	NM_020575	March7	ACCCAGAAAAACTTCAGAAAATCAAAGAAAGATTCTTCTTGGAGGCATAGTCAAGTTCCC	44.3333	43	5.33957	5.12919	38.5	51	43.5	42	34	53	5.26062	5.52587	5.23222	5.14382	5.05017	5.19359
mmu_circRNA_40987	0.0617154	0.322925	1.28303	up	ASCRP4001343	6_136911925_136885400_-26525|18.47|2|2	25714049	chr6	+	136936878	136963404	sense overlapping	NM_023898	Pde6h	ACCCATGAGTTATGTCCACAGATTCACAGACCCTGAAGTCCTCCATAATCTTATCACTGT	67.1667	56.8333	5.96975	5.61019	55.5	73	73	54	56	60.5	5.84104	6.02768	6.04052	5.56702	5.84314	5.42042
mmu_circRNA_33794	0.0042288	0.203551	1.46234	up	ASCRP4001345	2_69831869_69803431_-28438|15.11|3|4	25714049	chr2	+	69965373	69993812	exonic	NM_177783	Ubr3	ACCCCAGGCTCACCAGACAACGAGTTTCTCTTTATGTACTCTGTTGCTAGTTTAAAACAG	105.667	73.3333	6.60695	6.05866	96	110	111	77	64	79	6.62799	6.54674	6.64611	6.21088	6.06047	5.90464
mmu_circRNA_26496	0.563654	0.763885	1.08274	up	ASCRP4001348	13_63698909_63696048_-2861|22.34|4|5	25714049	chr13	+	63594739	63597601	sense overlapping	TCONS_00008060	XLOC_006198	ACCCCCCAAACTGGTACGTAGAGTCTTCCATTAGAAAAACTTCTTGTCCTCTTCTATCCA	42.3333	43.5	5.26616	5.15147	38	42	47	47.5	40	43	5.24496	5.22272	5.3308	5.42042	5.22272	4.81129
mmu_circRNA_34924	0.225295	0.502824	1.08598	up	ASCRP4001350	2_162104055_161960948_-143107|15.97|3|3	25714049	chr2	-	162135211	162278319	exonic	NM_021464	Ptprt	ACCCCTAACTACCAGGACCAAGTGTGCCGGGTCCTTCATGATGGTGAACAGCTCTGGAAG	107.5	95	6.62169	6.50268	90	127.5	105	90	89	106	6.53382	6.76915	6.56209	6.47015	6.57727	6.46063
mmu_circRNA_33179	0.210679	0.490511	1.16779	up	ASCRP4001352	2_25210342_25209988_-354|18.74|2|2	25714049	chr2	-	25354467	25354822	exonic	NM_031843	Dpp7	ACCCGTATCCTACTGACTTTCTAGGGCCCCTTCCTGCCAACCCTGTCAAGGACTTTTATG	81.1667	70	6.21127	5.98749	67	89.5	87	74	65	71	6.09606	6.28213	6.25562	6.16302	6.08548	5.71396
mmu_circRNA_41342	0.34788	0.605917	1.10069	up	ASCRP4001356	7_49756795_49743840_-12955|16.88|1|2	25714049	chr7	-	42488469	42501425	exonic	uc009gmb.1	Zfp141	ACCCTACATTGCAAAAGGCATAGAACCAGATGTTAAAGTGACACCAAGGAGAGTGATGTT	57.3333	57.1667	5.72422	5.5858	53.5	56	62.5	48	49	74.5	5.79198	5.65076	5.72991	5.36612	5.59713	5.79415
mmu_circRNA_22753	0.583069	0.778424	1.10168	up	ASCRP4001358	10_122357901_122341148_-16753|18.33|11|44	25714049	chr10	+	122904091	122920845	exonic	NM_001110218	Ppm1h	ACCCTCACAGGGCATACAAAACCATTGAGGATGATGACTTGAAGTTCCCCCTTATATATG	114.333	97.1667	6.66886	6.52915	75	131	137	82.5	99	110	6.28213	6.79482	6.92963	6.32174	6.75809	6.50763
mmu_circRNA_24245	0.106223	0.380233	1.3376	up	ASCRP4001359	11_104384136_104374215_-9921|13.33|3|4	25714049	chr11	-	104512900	104522822	exonic	NM_145436	Cdc27	ACCCTCAGAGTTCAGTTTTACTTTGCCACATTGGAGTATACAACACCTCAGGTATTGAGC	60.8333	50.5	5.84427	5.42462	50.5	54	78	58	40	53.5	5.76128	5.63391	6.13763	5.68621	5.3427	5.24496
mmu_circRNA_34501	0.221006	0.500297	1.19048	up	ASCRP4001361	2_127040641_127038085_-2556|15.51|2|2	25714049	chr2	+	127212348	127214905	exonic	NM_177214	Snrnp200	ACCCTCTCTGCTAATATGACAACATTGATGAGACTTATGGTGTGAACGTGCAGTTTGAGT	64.5	59	5.8879	5.63636	47	78.5	68	53	55	69	5.59216	6.14105	5.93049	5.52848	5.76128	5.61931
mmu_circRNA_003208	0.0754998	0.338596	1.23201	up	ASCRP4001362	mm9_circ_003208	circBase	chr7	-	116358635	116368189	exonic	NM_011083	Pik3c2a	ACCCTCTGGGGGAAGAAATTAATGTCATGTTTAAGGTTGATTTTCCTTCTCCTGCGTTTG	55.1667	47.8333	5.65947	5.35846	47	62.5	56	42.5	48	53	5.55939	5.76349	5.65554	5.27303	5.57964	5.22272
mmu_circRNA_007784	0.637875	0.811336	1.10811	up	ASCRP4001363	mm9_circ_007784	circBase	chr9	+	77957140	77961053	exonic	NM_134255	Elovl5	ACCCTGCTGTCTCTCTACATGTTCTATGAGGTTTTAAAATGGAACATTTCGATGCGTCAC	192	149.5	7.38934	7.24124	137	175.5	263.5	120.5	170	158	7.11537	7.1963	7.85636	6.96951	7.56121	7.19301
mmu_circRNA_37288	0.0123479	0.223645	1.40246	up	ASCRP4001364	4_103517515_103428407_-89108|14.80|3|3	25714049	chr4	+	103755801	103844910	intronic	AK042712		ACCCTGGCTTATCAGAGGACAACATGCTTTTGAAATGCCACATTATTTTGTCTTGAATGA	42	34.3333	5.25099	4.76303	35	47	44	34	30	39	5.09944	5.43713	5.2164	4.83254	4.79945	4.6571
mmu_circRNA_21050	0.265577	0.53874	1.29022	up	ASCRP4001367	1_157192784_157171444_-21340|19.28|10|17	25714049	chr1	-	155324313	155345654	exonic	NM_011273	Xpr1	ACCCTTGTGTTTGCAGTTACAGATGAGGATACAGTTAAGAGATATTTTGCCAAGTTTGAA	113	84	6.61884	6.25122	70.5	148.5	120	67.5	87.5	97	6.17139	6.93652	6.74861	5.94813	6.5234	6.28213
mmu_circRNA_38020	0.716417	0.857949	1.11637	up	ASCRP4001368	5_3755776_3722546_-33230|17.46|6|6	25714049	chr5	-	3722545	3755776	exonic	NM_001003909	Ankib1	ACCGAAATGAAGCCAGAAGAACCTCTTAGTAAAACATGGAGGAGACTTGTTTGCTGAAAA	267.333	184.5	7.7331	7.57428	138.5	446.5	217	150	206.5	197	7.16145	8.45768	7.58018	7.34383	7.83124	7.54778
mmu_circRNA_39612	0.554904	0.758524	1.09072	up	ASCRP4001370	5_143860184_143777303_-82881|17.10|2|2	25714049	chr5	-	143015623	143098505	exonic	NM_080561	Rnf216	ACCGACCCCACTAACAGATGATCACCATGTTTGGTTACTAGCAATCACACATGTTTGTAT	45.1667	45	5.35353	5.22825	32	52.5	51	47	35	53	4.99935	5.56702	5.49423	5.36612	5.09593	5.22272
mmu_circRNA_37045	0.527755	0.740694	1.06339	up	ASCRP4001375	4_84713784_84650827_-62957|17.86|5|5	25714049	chr4	+	85004922	85067880	exonic	NM_175275	Cntln	ACCGATTCCAGACCAGCAGACAGACAATAAAGAGCCAAGAAAATGATGAGCTAAGAGATG	57.1667	58.8333	5.74021	5.65154	51.5	57	63	57.5	44	75	5.74568	5.63391	5.84104	5.70247	5.43436	5.81779
mmu_circRNA_41186	0.981602	0.992679	1.00282	up	ASCRP4001380	7_16738643_16735690_-2953|18.62|7|8	25714049	chr7	+	16150340	16153294	exonic	NM_148946	Slc8a2	ACCGTAAGCGCAGGAAAACTCTTCAGGTCAAGATAGTGGATGATGAAGAGTATGAGAAGA	333.167	271.833	8.20969	8.20562	264	338	397.5	255.5	232	328	8.09182	8.08608	8.45117	8.19532	8.01396	8.40758
mmu_circRNA_30227	0.280268	0.548854	1.13784	up	ASCRP4001381	17_10790147_10769331_-20816|24.93|3|3	25714049	chr17	-	10576464	10597281	exonic	NM_027032	Pacrg	ACCGTCAGATCCTGCCAATCCTGAACATCTTTAAGAACATGAATGGTTGAGATTGAGAAG	57.8333	55.1667	5.74454	5.55824	48.5	58	67	59.5	48.5	57.5	5.61931	5.71167	5.90263	5.76128	5.57964	5.33379
mmu_circRNA_22269	0.331641	0.593558	1.19013	up	ASCRP4001382	10_79549177_79545360_-3817|18.45|2|2	25714049	chr10	-	80082614	80086432	exonic	NM_183426	Sbno2	ACCGTCCCCAGCTTCTTCTCCAAGAGCAGCGACTTTCCTCAGGATATGACATTACAACTG	211	152.667	7.54504	7.29391	166	192	275	143	168	147	7.41425	7.31203	7.90883	7.26591	7.53779	7.07804
mmu_circRNA_33554	0.474955	0.701156	1.06479	up	ASCRP4001385	2_51971914_51964871_-7043|16.85|6|10	25714049	chr2	+	52109350	52116394	exonic	NM_175238	Rif1	ACCTACTTCACACTCTAAGGGAAAGCCTCACTTTAACTGAAAAACCAAAAGAAGATGCCA	48.3333	51.6667	5.50152	5.41096	45	51	49	54	41	60	5.50485	5.55429	5.44543	5.62663	5.26062	5.34561
mmu_circRNA_008656	0.508197	0.726089	1.0804	up	ASCRP4001387	mm9_circ_008656	circBase	chr13	-	17738916	17772957	exonic	NM_027118	Cdk13	ACCTATATTTCAAGCAAACCAGGAACTTGCACAGCTAGAGCTAATAAGACGATCTGCCAA	67.1667	67.3333	5.99334	5.88177	60.5	64	77	76	54	72	5.97513	5.89659	6.10831	6.16302	5.72991	5.75238
mmu_circRNA_19048	0.297685	0.565593	1.09638	up	ASCRP4001388		25070500	chr11	+	119671275	119671757	sense overlapping	NM_028898	Rptor	ACCTATTGTGAGTTCAGCTTTCATACAGAAGAGATCCTCTGTCTATGGGCCCTCAGAAAG	41	41	5.21184	5.07909	38	44	41	42	37	44	5.24496	5.29463	5.09593	5.20667	5.13382	4.89677
mmu_circRNA_000800	0.0561388	0.313645	1.10063	up	ASCRP4001395	mm9_circ_000800	circBase	chr19	+	53987453	54003146	exonic	NM_019658	Shoc2	ACCTCCCAGATACAATAGGGACTCTAATGAGCTGACCAGGACCATTTTACCAGTTGAAAT	167.167	134.667	7.23317	7.09484	140	192.5	169	129	121	154	7.15556	7.31203	7.23192	7.10055	7.04792	7.13603
mmu_circRNA_31230	0.619314	0.800598	1.04604	up	ASCRP4001398	18_7285790_7264999_-20791|19.54|1|2	25714049	chr18	-	7265000	7285792	exonic	NM_001081393	Armc4	ACCTCCCTTCGGAATACTGGCAGATTCAGAAGCTGGTGAAATATTTAAAGAGAGATCAGT	36.8333	38.8333	5.05556	4.99062	33	37	40.5	32.5	37	47	4.99935	5.05741	5.10992	4.77887	5.18056	5.01245
mmu_circRNA_40449	0.0143959	0.234593	1.36764	up	ASCRP4001400	6_83288438_83279861_-8577|16.21|2|2	25714049	chr6	+	83329866	83338444	exonic	NM_145571	Mob1a	ACCTCCTTTAAGCACTTTATTTTCTTTGTTCAGCAGCAGCCGCTCTTCGAAAACATTCAA	88.1667	66.6667	6.34823	5.89654	82	91	91.5	71	60	69	6.4078	6.28983	6.34707	6.07303	5.90263	5.71396
mmu_circRNA_28567	0.180153	0.461227	1.07789	up	ASCRP4001404	15_44252419_44228057_-24362|17.15|16|34	25714049	chr15	-	44396510	44420873	exonic	NM_026149	Nudcd1	ACCTGACCTCTGATGAACTGCTGTGGCAGAAGTAAAACTTCGAGATGACCAGTATACATT	49.3333	47.3333	5.42352	5.3153	40	49.5	58.5	43	41	58	5.3308	5.53627	5.40347	5.25759	5.3427	5.34561
mmu_circRNA_32020	0.369649	0.621703	1.0731	up	ASCRP4001405	18_78841540_78781322_-60218|21.12|3|3	25714049	chr18	-	78584582	78644801	sense overlapping	NM_030683	Slc14a2	ACCTGAGTGACTGTTTCTCTCTATGGACCAACCCCACAGACTTCTGGATCTAGTTATCTA	55.6667	56.1667	5.69884	5.59705	46	57	64	54	52	62.5	5.55939	5.73217	5.80494	5.56702	5.72991	5.49423
mmu_circRNA_20569	0.614664	0.798213	1.07412	up	ASCRP4001406	1_99166234_99079555_-86679|17.87|3|131	25714049	chr1	+	97182977	97269657	intergenic			ACCTGCCCTCATGATTATCGTGGAAGGATTTGTGTGATGAAGGAAAAATCCCTAAAGTTT	37.6667	40.6667	5.109	5.00586	30	37	46	33	35	54	4.89677	5.09944	5.3308	4.72805	5.09593	5.19359
mmu_circRNA_41498	0.39968	0.645458	1.0766	up	ASCRP4001407	7_67100610_67085706_-14904|11.68|2|2	25714049	chr7	-	59940819	59955724	sense overlapping	uc009heo.2	D7Ertd715e	ACCTGCTCTTGGCAAGAATTTTCCAGTACCTGTAATTTCTCCATTCTTGACTCTGCCTTA	274.333	214.167	7.92558	7.81911	248.5	328	246.5	186.5	217	239	7.98436	8.04707	7.74533	7.6876	7.89071	7.87901
mmu_circRNA_31486	0.00931442	0.215083	1.3195	up	ASCRP4001410	18_30484272_30476497_-7775|16.84|10|12	25714049	chr18	+	30316842	30324618	exonic	NM_181414	Pik3c3	ACCTGGATAACCTTTTGTTAACAAAGACAGAATGAGAGACTTCAGGCCTTGCTTGGAGAT	47	40.8333	5.47877	5.07879	43	52	46	36.5	37	49	5.52587	5.57964	5.3308	5.0031	5.13382	5.09944
mmu_circRNA_008379	0.618173	0.800311	1.10599	up	ASCRP4001413	mm9_circ_008379	circBase	chr2	-	72946545	72971514	exonic	NM_001018042	Sp3	ACCTGTCCCAACTGTAAAGAAGGTGGTGGGAGACAGGTGATTTGGCTTCTGCACAGTTAG	67	66	5.9335	5.78816	54	78	69	51	49	98	5.79956	6.0943	5.90664	5.48889	5.57964	6.29596
mmu_circRNA_21726	0.0559122	0.313445	1.17317	up	ASCRP4001417	10_19820003_19787635_-32368|20.03|2|2	25714049	chr10	+	20067828	20100197	exonic	NM_008580	Map3k5	ACCTTCACGACAATCAGATAGTCCACCGGGATATAAAGGTATTAATATTAGAGCCAACCA	98.6667	82.5	6.5049	6.27449	88.5	117	90.5	81	74.5	92	6.50631	6.64371	6.36468	6.30055	6.31043	6.2125
mmu_circRNA_37236	0.841848	0.927229	1.01862	up	ASCRP4001419	4_100084745_100080418_-4327|14.22|13|40	25714049	chr4	+	100407812	100412140	exonic	NM_013845	Ror1	ACCTTGGATGAAAACTTTAAGTCTGACCTGTGTGACATCCCAGCATGTGAGATGAGTATG	70.6667	73.5	6.05334	6.02672	73	73	66	72.5	62	86	6.24931	6.05506	5.85565	6.10831	5.92951	6.04235
mmu_circRNA_37409	0.644314	0.815457	1.04478	up	ASCRP4001424	4_108721723_108715981_-5742|17.53|3|4	25714049	chr4	+	109043375	109049118	exonic	NM_146150	Nrd1	ACCTTTGATACAGAAATCTGCAGCAAAACAGATCCAGTCGAGTATGTGGAGAACATGTGT	45.8333	49.6667	5.42362	5.36043	39.5	51	47	42	46	61	5.34561	5.57964	5.34561	5.18056	5.52587	5.37484
mmu_circRNA_31689	0.39828	0.644624	1.12594	up	ASCRP4001427	18_42727689_42713062_-14627|19.52|4|5	25714049	chr18	+	42553407	42568035	exonic	NR_110344	Tcerg1	ACCTTTTCAAACAGTACATCGAGAAAATAGCCAAGGTGTCTGCTTTTTCAACATGGGAGA	44.6667	43.3333	5.3365	5.16537	36	42	56	44.5	38.5	47	5.07855	5.29463	5.63633	5.3098	5.15399	5.03232
mmu_circRNA_19232	0.0511402	0.306734	1.23105	up	ASCRP4001431		25070500	chr19	+	57629083	57657240	sense overlapping	NM_181415	Atrnl1	ACGAAGTCAACACCAGGACTTGGTGGTTAACAGAACCTTCTGGATATTTAACAGATGGAC	93.8333	77	6.41151	6.11163	79	115.5	87	73	67	91	6.37051	6.60841	6.25562	6.07303	6.08548	6.17638
mmu_circRNA_25214	0.108866	0.38385	1.10889	up	ASCRP4001432	12_66215005_66195858_-19147|22.50|4|6	25714049	chr12	+	65094870	65114018	exonic	NM_178912	Fancm	ACGAAGTTGACTCACCCATTCATGCTGTAAAAAAACCCAGAGTTCTCAGGGAAATAAAGA	65.5	62.8333	5.95399	5.80488	53	73	70.5	61.5	54	73	5.82417	6.05506	5.98276	5.85253	5.79198	5.77012
mmu_circRNA_45386	0.00637173	0.204679	1.39935	up	ASCRP4001435	X_19766046_19735941_-30105|16.00|13|43	25714049	chrX	-	20158814	20188920	exonic	NM_177353	Slc9a7	ACGACACCCATGTTGTCATGGCTCAATATAAGAGACACTTTTTCAGAAATCTTGGGTCGA	61.6667	49.6667	5.84957	5.36482	56	67	62	51	44	54	5.82417	5.90464	5.81992	5.48889	5.41197	5.19359
mmu_circRNA_30270	0.00237006	0.188669	1.39352	up	ASCRP4001436	17_15870127_15869949_-178|16.02|1|2	25714049	chr17	+	15732984	15733163	exonic	NM_007690	Chd1	ACGACACCTTTTAAAGATTGCAAACTCATTCCAATCAAAAATCAGCAGCTGGTCTTCCTG	44.8333	38.1667	5.4083	4.92956	40	50	44.5	36	32.5	46	5.38923	5.52587	5.3098	4.943	4.87235	4.97333
mmu_circRNA_25871	0.0558096	0.313445	1.20716	up	ASCRP4001437	12_112350181_112346783_-3398|15.65|3|3	25714049	chr12	+	111108571	111111970	sense overlapping	NM_198023	Rcor1	ACGACACGTTATCCAGGTATCAGATTCAGAACATCAAGCAGACGAACAGTGCTCTTAAAG	56.5	52.5	5.7551	5.48348	57	53.5	59	50	42.5	65	5.93049	5.67214	5.66267	5.46732	5.40347	5.57964
mmu_circRNA_018793	0.636879	0.811083	1.06286	up	ASCRP4001441	mm9_circ_018793	circBase	chr15	+	30634643	30669606	exonic	NM_008729	Ctnnd2	ACGAGCACAGGGCCTAGCCTGCTCTCCCAGAGTGCACTTCAGCTCAATTCTAAACCTGAA	1037	785	9.86745	9.77949	842.5	1022.5	1246	684	871	800	9.73031	9.69027	10.1818	9.68604	9.91661	9.73582
mmu_circRNA_32328	0.571163	0.769514	1.114	up	ASCRP4001442	19_23968510_23967225_-1285|20.06|6|8	25714049	chr19	+	23892734	23894020	exonic	NM_177034	Apba1	ACGAGGGACTGTGACGACCAGAGGCCCGTGGACGGAGATGCCCCGTGGAGCCAAAATGAG	1280.83	949	10.1749	10.0191	992	1431.5	1419	945	693	1209	9.9941	10.1976	10.3329	10.2501	9.55345	10.2538
mmu_circRNA_37247	0.410067	0.654368	1.088	up	ASCRP4001444	4_100852399_100843840_-8559|13.40|2|2	25714049	chr4	-	101171234	101179794	exonic	NM_146145	Jak1	ACGATGCTGTCAGCCTAAGCCTCGAGCTACAAGCGATATATTCCAGAAACATTGAATAAA	35.1667	35.8333	4.94991	4.82823	33	37	35.5	41	28	38.5	4.943	5.05741	4.84932	5.06101	4.74471	4.67897
mmu_circRNA_31247	0.105159	0.378823	1.53396	up	ASCRP4001448	18_9399276_9377792_-21484|15.84|7|12	25714049	chr18	-	9377793	9399278	sense overlapping	NM_026484	Ccny	ACGCAAGAGTCTCTTCATTAACCATATTGAATAGTTGGAATGAGGGTTATGTCCCTGGCC	127.333	78	6.76324	6.14599	72	156	154	78.5	65.5	90	6.18136	7.00082	7.10755	6.2238	6.07481	6.13934
mmu_circRNA_36024	0.00544766	0.203681	1.21585	up	ASCRP4001450	3_116485561_116481537_-4024|15.66|2|5	25714049	chr3	-	116778618	116782643	exonic	NM_001081326	Agl	ACGCAGATCCTATATTAAAAATCCCCTTCGCTTCTACATGCTGGATGCTGCTAGGAAATT	52.1667	48.1667	5.61597	5.33401	46.5	54	56	45	43.5	56	5.60456	5.60703	5.63633	5.27303	5.43436	5.29463
mmu_circRNA_35935	0.068228	0.330169	1.31603	up	ASCRP4001454	3_104285858_104269410_-16448|15.64|2|2	25714049	chr3	-	104465486	104481935	exonic	NM_001025067	Lrig2	ACGCCTCACTCACAGTGTTAGAGATTTGAGAAACAATGACATTTCATGGGCCATAGAAGA	146.667	103.667	7.03612	6.63993	108	172	160	89	103	119	6.78886	7.16564	7.15387	6.44691	6.78886	6.68402
mmu_circRNA_34470	0.234725	0.510688	1.13653	up	ASCRP4001460	2_126562247_126551081_-11166|13.54|3|3	25714049	chr2	+	126725344	126736511	exonic	NM_019729	Usp8	ACGGAGTCTGAAAGATGCACTTTTCAAGGATTATTATCTTTCAATACTTGGACCTGCAAA	40.5	38.8333	5.13581	4.95117	39	39	43.5	42.5	32	42	5.15399	5.09944	5.15399	5.20667	4.87235	4.77448
mmu_circRNA_35333	0.0770942	0.341433	1.33156	up	ASCRP4001461	3_45196796_45196491_-305|18.16|4|7	25714049	chr3	+	45392568	45392874	exonic	NM_001098170	Pcdh10	ACGGATTGCTGTCTAATACACGAGCGCCTTACAAACCACCATATTTGAGTATGGATCTTT	60.6667	51.1667	5.83471	5.42159	56	65	61	49.5	52	52	5.87626	5.88443	5.74344	5.42042	5.71396	5.13039
mmu_circRNA_27890	0.805382	0.907553	1.01514	up	ASCRP4001462	14_79876911_79872159_-4752|20.21|2|4	25714049	chr14	-	79472351	79477104	exonic	NM_018765	Wbp4	ACGGCCACTGCTACTATTATGATCTCATCACAGGAGAGTGTTGAGTTTCATGAAAGAGGA	44.8333	47.8333	5.34086	5.31917	42	48	44.5	44	41	58.5	5.36904	5.43713	5.2164	5.22272	5.3427	5.39209
mmu_circRNA_41133	0.245317	0.521247	1.17292	up	ASCRP4001465	6_149029437_148975805_-53632|15.20|11|14	25714049	chr6	-	149027282	149080915	exonic	NM_177192	Dennd5b	ACGGCTTACTGGTCAAGCAGGTGAAAATTTTGATCAGAGTCCTCTGAGAAGAACATTCAA	42.8333	42.5	5.3034	5.0733	40	42.5	46	46	30	51.5	5.3308	5.32181	5.25759	5.29463	4.74471	5.18056
mmu_circRNA_40439	0.236964	0.512739	1.23942	up	ASCRP4001466	6_80169612_80162535_-7077|16.82|2|3	25714049	chr6	+	80212540	80219618	intronic	ENSMUST00000126399	Lrrtm4	ACGGGAATCCTTCTACATTTCCCCCTAAATATATTTCACAAAGTCAAAGGATCAATTGGA	47	41.6667	5.38227	5.07261	36	42	63	43	38	44	5.15399	5.22272	5.77012	5.18056	5.18056	4.8567
mmu_circRNA_004742	0.569946	0.76891	1.05702	up	ASCRP4001469	mm9_circ_004742	circBase	chr17	-	71436705	71448846	exonic	NM_028887	Smchd1	ACGGTTAATACCATATACATCAGTAGGAGATGATCACTCAGGGTATGTCCGGCCATTACC	43.3333	45	5.3057	5.2257	37	42	51	46	34	55	5.20015	5.22272	5.49423	5.33229	5.05017	5.29463
mmu_circRNA_38623	0.932583	0.971783	1.01104	up	ASCRP4001471	5_54280646_54224209_-56437|21.75|1|2	25714049	chr5	+	53832969	53889407	exonic	NM_144517	Tbc1d19	ACGTATCTTCCCCAACTCTTTTATCATCTGCGAGAAATTGGAGCTCAACCGTTTCCTTTG	32.5	34.3333	4.79172	4.77588	26	33.5	38	34.5	33	35.5	4.50416	4.8567	5.01431	4.83254	4.89677	4.59832
mmu_circRNA_39967	0.203011	0.483014	1.11025	up	ASCRP4001472	6_29774743_29749439_-25304|14.60|3|3	25714049	chr6	+	29799438	29824743	intronic	ENSMUST00000102995	Ahcyl2	ACGTATTTTAAAAATGAAGAGGAATAAGACTCCAGTAGCTGTACCCGAGGAACTGCATCT	78	74	6.20388	6.053	74	81	79	76	57	89	6.27593	6.19127	6.14445	6.14105	5.87011	6.14784
mmu_circRNA_34909	0.0242512	0.255798	1.20932	up	ASCRP4001473	2_160608115_160605137_-2978|21.87|15|28	25714049	chr2	-	160779400	160782379	exonic	NM_177263	Zhx3	ACGTCAACTCGGCTTAAGGAAAAGTGGCTTTCTGCAAATAACTGACAAAACTGACCTTAG	73	64.3333	6.08641	5.81221	64	80	75	63.5	51	78.5	6.02583	6.17472	6.05867	5.88443	5.68621	5.86599
mmu_circRNA_31105	0.305939	0.573183	1.04702	up	ASCRP4001476	17_87746041_87733607_-12434|18.12|1|2	25714049	chr17	+	87334266	87346701	exonic	NM_028639	Ttc7	ACGTCATCAATATGGCCATCACCGAGCATCCTGAAAATTTCAATCAGCCTACGCCGTGTC	36.6667	40.1667	5.0581	4.99181	34	35	41	37	34.5	49	5.05379	5.01058	5.10992	4.89677	5.02126	5.05741
mmu_circRNA_32628	0.376755	0.627741	1.24633	up	ASCRP4001477	19_43087708_43065600_-22108|14.01|2|2	25714049	chr19	-	42991109	43013218	exonic	NM_001081257	Hpse2	ACGTCATTGCTCTCCTAGATGGCCAGGTCTCTAGACAAACTTTATAACTTTGCTGATTGC	68.5	56.5	5.94007	5.62238	43.5	73	89	53.5	61	55	5.4646	6.05506	6.30055	5.58215	5.99034	5.29463
mmu_circRNA_27591	0.399531	0.645321	1.08704	up	ASCRP4001480	14_57423700_57413244_-10456|18.05|7|10	25714049	chr14	-	56794406	56804863	sense overlapping	NM_144842	Zmym5	ACGTGAATCATCAGATTCATCAGTGGGAAGACTAGTTGACTGTACATTGGACTTGGACAT	53.1667	53.6667	5.62629	5.50589	45	64	50.5	53	45	63	5.52587	5.87217	5.48083	5.56702	5.45642	5.49423
mmu_circRNA_21838	0.776124	0.890889	1.02286	up	ASCRP4001486	10_39242658_39174429_-68229|10.18|2|2	25714049	chr10	+	39454622	39522852	sense overlapping	NM_008054	Fyn	ACGTGGCTCCAGTTGACTCCATCCAGGCAGAAGAACAAGAAAATAAGATTTACTGAAGAG	83	80.3333	6.24941	6.21681	67	93	89	77.5	65	98.5	6.09606	6.34707	6.30511	6.2238	6.08548	6.34115
mmu_circRNA_18994	0.0523539	0.30713	1.18329	up	ASCRP4001487		25070500	chr10	-	123146790	123181802	sense overlapping	NM_027604	Usp15	ACGTGTTTCATGAACTCAGCCATTCAGGTAAGGTATCTAGTAGATAGTCGGTGGTTCAAA	71	64.8333	6.06988	5.82708	63	77	73	65	50	79.5	6.07481	6.0943	6.04052	5.8976	5.65315	5.93049
mmu_circRNA_013922	0.328647	0.590827	1.1725	up	ASCRP4001488	mm9_circ_013922	circBase	chr6	+	65862914	65870469	exonic	NM_027547	Prdm5	ACGTTTACAAGAACCACAAGAAGGTGATCCTAAGAGAAAACTCATATGCTCGGTGTGCAA	441.667	304.667	8.60677	8.37718	423	503	399	365	266.5	282.5	8.71978	8.62856	8.47197	8.76193	8.22033	8.14927
mmu_circRNA_34840	0.68579	0.83975	1.05277	up	ASCRP4001492	2_155929165_155922562_-6603|18.93|2|2	25714049	chr2	-	156096825	156103429	intronic	ENSMUST00000079312	Cpne1	ACTAAGAAAGTCTAAAAGTTGGTTTTAATTGGTTGCCCACAGGATTGACTTGGCCTCTGC	52.3333	53.5	5.58741	5.51322	38.5	63.5	55	52	46.5	62	5.30067	5.88443	5.57713	5.52848	5.54659	5.4646
mmu_circRNA_26721	0.766193	0.885763	1.031	up	ASCRP4001497	13_94632285_94632042_-243|15.85|3|4	25714049	chr13	+	93862086	93862330	exonic	NM_009712	Arsb	ACTAATGGAACCAAACCTCTGGATGGCTTCAACATGTGGAAGACAATCAGATAACGGTGG	150.5	133.167	7.10926	7.06522	150	156.5	145	131	107	161.5	7.27059	7.04656	7.01065	7.12488	6.84849	7.22229
mmu_circRNA_014478	0.422728	0.664094	1.08913	up	ASCRP4001500	mm9_circ_014478	circBase	chr2	-	68307040	68314603	exonic	NM_016866	Stk39	ACTACAGAGAAGGTCCTTGTGCAGTCAACCTTGTTTTAAGATTAAGGTAAGGCGAGTTCC	299.167	225.167	8.03553	7.91235	215	354	328.5	207.5	210	258	7.78075	8.13566	8.19019	7.88563	7.84071	8.0107
mmu_circRNA_016668	0.695801	0.846316	1.03632	up	ASCRP4001501	mm9_circ_016668	circBase	chr10	+	43393870	43413547	exonic	NM_027772	Pdss2	ACTACAGTAAGGAAAATTCTATCCCAGATGATATTGGAATCTCGACCTGGAAGGAGCAGA	163.667	141.167	7.22852	7.17705	162	177	152	129	147	147.5	7.38793	7.21381	7.08381	7.10055	7.34679	7.08381
mmu_circRNA_36053	0.480856	0.7057	1.10775	up	ASCRP4001504	3_118898106_118619991_-278115|17.90|4|5	25714049	chr3	+	118917072	119195188	exonic	NM_170778	Dpyd	ACTACATATGGAGGAGTGTCAGATGGAGCTCGCTAAGGAAGAGAAATGTGAATTTTTGCC	84.1667	76.3333	6.2601	6.11246	59.5	88	105	73	63	93	5.94227	6.27593	6.56209	6.14105	5.99034	6.206
mmu_circRNA_22473	0.139071	0.419969	1.08349	up	ASCRP4001505	10_93331706_93325122_-6584|20.36|4|4	25714049	chr10	-	93862376	93868961	exonic	NM_019648	Metap2	ACTACATGAAAAATTTTGATGTGGGGCACGTGCCAATAAGGTAGAATAATCGATTGTGCT	38.5	38.3333	5.14046	5.02477	32.5	40	43	36	33	46	5.02126	5.1837	5.2164	4.99181	5.05017	5.03232
mmu_circRNA_42181	0.00923313	0.215083	1.25711	up	ASCRP4001509	7_123549477_123531358_-18119|15.13|4|7	25714049	chr7	-	116387843	116405963	exonic	NM_011083	Pik3c2a	ACTACCAAGTAGAACTGGCTCTTCAAACTGAAAAAGACCCAAATGGGACCAGTAGTTTGC	52	47.3333	5.61172	5.28161	45	57	54	44.5	38.5	59	5.52587	5.73217	5.57713	5.2386	5.26062	5.34561
mmu_circRNA_23432	0.705975	0.853043	1.07766	up	ASCRP4001512	11_60252075_60245835_-6240|18.09|2|2	25714049	chr11	+	60432332	60438573	exonic	NM_025757	Gid4	ACTACTACCATCGGAGCTCAGAATGGAATATCCAACCCTTACAACCTTCTTTGAAGGAGA	55.8333	53.6667	5.64264	5.53475	40	77	50.5	55	51	55	5.36904	6.0943	5.4646	5.64116	5.70247	5.26062
mmu_circRNA_37497	0.830331	0.920234	1.06079	up	ASCRP4001513	4_117687402_117612615_-74787|23.13|1|3	25714049	chr4	-	117940009	118014797	exonic	NM_009176	St3gal3	ACTACTATGAAACTGTGCGCATGGCAGCCATCAAAGAGGCCTGCCGAGCTAGCCACCAAG	79.1667	72.5	6.10512	6.01998	71.5	111	55	70.5	82	65	6.17139	6.53447	5.6095	6.03503	6.4579	5.56702
mmu_circRNA_37475	0.565917	0.765746	1.03933	up	ASCRP4001514	4_116203140_116202276_-864|14.83|5|5	25714049	chr4	+	116529670	116530535	exonic	NM_008389	Ipp	ACTACTTTGGGTGCTGTGAGATGCAAGGAGAAAAGGATTCGATGATCTTTGACTGTACTG	36.6667	38.6667	5.07887	5.02321	31	39	40	34.5	33	48.5	4.943	5.1837	5.10992	4.92004	5.05017	5.09944
mmu_circRNA_32849	0.928913	0.970936	1.00915	up	ASCRP4001518	19_60297207_60270551_-26656|17.78|2|2	25714049	chr19	-	60194647	60221304	sense overlapping	NM_029648	Fam204a	ACTAGAGTCACTCCTCTTTGTTCTGCCATCGATCCCTTTTGCTCATTGAAGAAAAGATGT	38.1667	42.5	5.11032	5.09718	32	38.5	44	37.5	41	49	4.943	5.13039	5.25759	4.95855	5.30067	5.03232
mmu_circRNA_27038	0.00647356	0.205448	1.62667	up	ASCRP4001519	14_12954684_12869855_-84829|17.68|2|2	25714049	chr14	+	12037340	12122170	exonic	NM_008981	Ptprg	ACTAGGCACAGAAGCCTCTAAAGATGCAGATTTTCTTTTACAACCCAGACGACTTTGACA	69.8333	50	6.05367	5.35175	60	71.5	78	55.5	41	53.5	5.99977	6.04599	6.11526	5.58215	5.3427	5.13039
mmu_circRNA_22083	0.00475589	0.203551	1.3472	up	ASCRP4001522	10_61010963_60989808_-21155|19.53|8|13	25714049	chr10	+	61527059	61548215	exonic	NM_153542	Lrrc20	ACTATCAACCTGGAGGAGAATGAGATAGTGGACCTGGCCGACTGCAAGCTTGTTTCTTTC	41.5	36.8333	5.29013	4.86016	37	41.5	46	33	33	44.5	5.24496	5.29463	5.3308	4.75237	4.99559	4.83254
mmu_circRNA_29847	0.204811	0.48426	1.20151	up	ASCRP4001523	16_57572538_57569763_-2775|20.81|10|29	25714049	chr16	+	57569649	57572425	sense overlapping	NM_001040397	Filip1l	ACTATCACACCAACAGCCACACCTCTTCCTCGACAATCACAAATTACAATTAAAGAAACT	231	162.833	7.66241	7.39756	160.5	268	264.5	171	145	172.5	7.35122	7.77965	7.85636	7.54938	7.29873	7.34457
mmu_circRNA_40092	0.059672	0.318945	1.34751	up	ASCRP4001525	6_36962982_36863633_-99349|17.27|3|3	25714049	chr6	-	36913632	37012982	exonic	NM_001081206	Dgki	ACTATGAGGACTCAGATCTGAAAGACTTCAGCCACTCCAGAGTGCTACAATATTGTGCTG	256.833	164.333	7.85651	7.42621	273	273.5	224	169.5	150	173.5	8.1412	7.80756	7.62076	7.55387	7.35489	7.36987
mmu_circRNA_30656	0.943211	0.976066	1.0067	up	ASCRP4001526	17_56515414_56508546_-6868|20.88|1|2	25714049	chr17	+	56369122	56375991	exonic	NM_172132	Kdm4b	ACTATGGCAAAGTGGCCACACAGGTACGCCATACCACCGGAGCACGGCAAGCGCCTGGAG	69	71.3333	6.01822	6.00859	71	64	72	74	61	79	6.21574	5.84104	5.99789	6.13079	5.99034	5.90464
mmu_circRNA_45495	0.229821	0.506401	1.10865	up	ASCRP4001527	X_65961303_65951023_-10280|11.16|2|2	25714049	chrX	+	68697847	68708128	exonic	NM_008031	Fmr1	ACTATTTAAAGTCCATCAATGAAGTCACCTCAAAGCGAGCCCACATGTTGATTGACATGC	59.6667	58	5.7987	5.64989	53	62	64	63	49	62	5.74568	5.83052	5.81992	5.84104	5.61441	5.49423
mmu_circRNA_33797	0.145661	0.426817	1.29118	up	ASCRP4001528	2_69841516_69811206_-30310|18.36|1|2	25714049	chr2	+	69973148	70003459	exonic	NM_177783	Ubr3	ACTCACCCAGTTAGTGGAAGATATGAATTCACAAATTCTGGTACAGCTCAAGTTTTCAGC	47.8333	41.3333	5.45177	5.08308	35	54.5	54	34	36	54	5.15399	5.62419	5.57713	4.80805	5.18056	5.26062
mmu_circRNA_19370	0.0156475	0.241976	1.22506	up	ASCRP4001531		25070500	chr5	-	102009786	102041745	sense overlapping	NM_172882	Wdfy3	ACTCAGAACAAGCTGTCCAAGGGATGCCCTAAAGGTAGGTGTAACACTTCTCGACATCTG	75	65.3333	6.14776	5.85491	68	77	80	66	59	71	6.16134	6.12563	6.1563	5.94813	5.90263	5.71396
mmu_circRNA_26704	0.106269	0.380233	1.1185	up	ASCRP4001532	13_94126034_94116524_-9510|15.81|5|5	25714049	chr13	+	93346568	93356079	exonic	NM_147176	Homer1	ACTCAGAATGCATTGCCATTTCCACATAGGCAATAATAAATAGCACCATCACACCAAACA	262.5	198.833	7.87784	7.71628	226	300.5	261	172.5	193.5	230.5	7.86206	7.93707	7.83441	7.58301	7.7383	7.82754
mmu_circRNA_19402	0.164263	0.446393	1.15559	up	ASCRP4001538		25070500	chr5	+	146259501	146299851	sense overlapping	NM_153599	Cdk8	ACTCATCATGACCTCCGACTATCAGGCAGGAAGGACGATAAAGACTACGCTTTAAAACAA	115.833	96.5	6.72546	6.51682	112	123	112.5	81	89.5	119	6.82748	6.69798	6.6509	6.30055	6.58356	6.66637
mmu_circRNA_42971	0.499614	0.719726	1.04902	up	ASCRP4001539	8_68223061_68218750_-4311|11.73|1|2	25714049	chr8	+	65694850	65699162	intronic	ENSMUST00000110258	March1	ACTCATGAACAAAGCAGGTCTCCAGAAATGTGGCATAGGTGAACACATGTTTTATGCAAA	569.5	424	8.95563	8.88659	447	665.5	596	396	412.5	463.5	8.76953	9.04732	9.05005	8.88032	8.88643	8.89302
mmu_circRNA_34988	0.00696013	0.208861	1.24521	up	ASCRP4001540	2_166766992_166747470_-19522|14.32|2|3	25714049	chr2	+	166921969	166941492	exonic	NM_023565	Cse1l	ACTCCAAGACCACCAAGTTTATCAAGAGTTGAAGATGAACCAAACAAAATTTGCGAAGCT	51.6667	45.5	5.59376	5.27738	49	54	52	44	40	52.5	5.65315	5.63391	5.49423	5.27303	5.3427	5.2164
mmu_circRNA_39820	0.408646	0.653242	1.06778	up	ASCRP4001541	6_6701191_6700581_-610|19.59|2|2	25714049	chr6	-	6750580	6751191	sense overlapping	TCONS_00027258	XLOC_020388	ACTCCAAGGACACAACTTCGGTATGATTTCCACACAAGATCTCCATGACAAATCTCAACA	53.3333	55.8333	5.661	5.56639	51.5	51.5	57	51.5	54	62	5.73443	5.56702	5.68154	5.48889	5.74568	5.4646
mmu_circRNA_21909	0.774572	0.890089	1.04089	up	ASCRP4001542	10_42880650_42794399_-86251|12.52|15|45	25714049	chr10	-	43074592	43160844	exonic	NM_175407	Sobp	ACTCCAAGGCTTGCCTTCAAGAATAACTGCGAACTACTTAACTTTGCAGAAAACACCATG	208.667	174.5	7.54795	7.49013	174	251	201	164	134.5	225	7.48373	7.68175	7.47835	7.4981	7.18064	7.79164
mmu_circRNA_25085	0.0263327	0.262331	1.17469	up	ASCRP4001543	12_54173498_54126708_-46790|17.65|2|3	25714049	chr12	+	53025720	53072511	exonic	NM_198111	Akap6	ACTCCAATACTTTAAGGCTTCTGGACTTTGATTCAGAATATCAGGAGCTCTGGGATTGGC	44.1667	43.3333	5.38054	5.14826	37	49	46.5	43	37	50	5.28849	5.5075	5.34561	5.18056	5.13382	5.13039
mmu_circRNA_42338	0.810489	0.90929	1.02548	up	ASCRP4001544	7_134927716_134927143_-573|20.93|2|2	25714049	chr7	+	127783628	127784202	exonic	NM_178029	Setd1a	ACTCCAGCAGGCCAACAACGAATGAAGTACTATGAATTGATTGTCAATGGCTCTTACACT	38	39.6667	5.02694	4.99063	34.5	42	37.5	39	36	44	4.943	5.28849	4.84932	5.02496	5.05017	4.89677
mmu_circRNA_30284	0.0592018	0.318943	1.07332	up	ASCRP4001546	17_20497411_20492945_-4466|19.14|3|8	25714049	chr17	+	20355980	20360447	sense overlapping	NM_001104569	Vmn2r107	ACTCCCTGTGCAGACAATGAGATTTCTAATGAGACAGGTGTCTTTAAACTGAAGTAGTGA	36	39	5.05089	4.94882	32	36	40	38	32.5	46.5	4.99935	5.05741	5.09593	5.0031	4.92004	4.92332
mmu_circRNA_30272	0.37896	0.630155	1.18206	up	ASCRP4001549	17_15880194_15879121_-1073|17.73|11|24	25714049	chr17	+	15742156	15743230	exonic	NM_007690	Chd1	ACTCGCAGAGTATTTGAAGTACCGCCAGTTCCCCTTTCAAGTGGATTTTAACTAGGAATT	70.5	62	6.0004	5.75909	53	73	85.5	64	62	60	5.71396	6.01286	6.27438	5.85253	6.01844	5.40631
mmu_circRNA_37921	0.85586	0.934878	1.01258	up	ASCRP4001555	4_148600465_148580827_-19638|22.22|3|3	25714049	chr4	-	149206717	149226356	exonic	NM_207682	Kif1b	ACTCTCCAAGCCAGGACTACGAGAGTAAATTGCAGGCCTTGCAGAGGCAGGTTGAGACTC	82.3333	81.5	6.26084	6.24281	80	85	82	79	66.5	99	6.37051	6.20437	6.20763	6.28058	6.09782	6.35002
mmu_circRNA_38624	0.100105	0.373272	1.20254	up	ASCRP4001558	5_54288345_54229163_-59182|17.07|1|3	25714049	chr5	+	53837923	53897106	exonic	NM_144517	Tbc1d19	ACTCTCTGGAAATACTTGCTGATTTAAGCCTTTTTCGACCCGTTTATGCACCTAAGGACT	43	41.5	5.31918	5.05309	41	41	47	42.5	38	44	5.3308	5.26062	5.36612	5.16743	5.18056	4.81129
mmu_circRNA_32028	0.234045	0.51031	1.12364	up	ASCRP4001559	18_80656752_80630905_-25847|18.19|6|12	25714049	chr18	-	80434165	80460013	exonic	NM_026295	Ctdp1	ACTCTCTGTAAGGAGGACTTAGAGAGTATGGACAAAGAGAGCACTTCTGGTGAGATTGGA	55.1667	54	5.6871	5.51892	53.5	50	62	47.5	47.5	67	5.79198	5.52587	5.74344	5.34561	5.57964	5.63149
mmu_circRNA_25418	0.738965	0.871693	1.03772	up	ASCRP4001565	12_81500972_81498640_-2332|21.98|7|20	25714049	chr12	-	80397652	80399985	exonic	NM_177267	Dcaf5	ACTCTGGGACATTAGAAAGCCTCAGAGGAAATGATGAGCAAGTTATCCTCCATGATGTTG	65.8333	65.6667	5.88377	5.83035	51	76.5	70	56	60	81	5.65315	6.06766	5.93049	5.65792	5.90263	5.93049
mmu_circRNA_20883	0.78615	0.896879	1.02374	up	ASCRP4001566	1_136382490_136372365_-10125|19.55|4|5	25714049	chr1	+	134475787	134485913	exonic	NM_153128	Klhl12	ACTCTGGGAGCCTTTCATCCGCTGTAGTTTACAATGCAGAGATCTAGTTGATGAAGCAAA	49.8333	53.1667	5.53194	5.49809	49	50.5	50	47.5	50	62	5.66267	5.56702	5.36612	5.36612	5.63391	5.49423
mmu_circRNA_21066	0.545133	0.752051	1.10449	up	ASCRP4001567	1_157780580_157769444_-11136|15.52|2|2	25714049	chr1	-	155922313	155933450	exonic	NM_001039184	Cep350	ACTCTGTGAGGGGGCCATATTGGAAGAGCAGAATCGGACCCCAAATTGGATGTTTCACAT	45.6667	46.3333	5.33213	5.18875	39	41	57	46	34	59	5.09944	5.26062	5.63633	5.29463	4.89677	5.37484
mmu_circRNA_18943	0.501767	0.721894	1.08938	up	ASCRP4001570		25070500	chr1	+	69858470	69887561	sense overlapping	NM_029160	Spag16	ACTGAAGAACATAGACATGGGACATATTCAGGTTCCTGTAATTAAAGGTAAGGTATGAGT	39.5	40.3333	5.13199	5.00849	31.5	45.5	41.5	42	30	49	4.92004	5.40631	5.06963	5.14382	4.84932	5.03232
mmu_circRNA_23538	0.329324	0.591365	1.06089	up	ASCRP4001572	11_65804037_65684422_-119615|14.51|1|2	25714049	chr11	-	65870919	65990535	exonic	NM_001099633	Dnah9	ACTGAAGGATGTGGAAAATCAAGGTATGATCGGAACAAGCTGTCTCTGAAGGAGATCATG	71.6667	70.3333	6.06403	5.97876	64	76.5	74.5	69	55.5	86.5	6.07481	6.06766	6.04962	6.02029	5.83052	6.08548
mmu_circRNA_42327	0.710811	0.855355	1.03737	up	ASCRP4001573	7_134678475_134664990_-13485|15.44|2|3	25714049	chr7	+	127521475	127534961	exonic	NM_001304266	Srcap	ACTGAAGTTCATCCTCTCCAGGAAGCTGAAATTGAAACTCGGATTGCTGAACTTCGGAAG	56	59	5.71273	5.6598	50	61	57	50	55	72	5.68621	5.81565	5.63633	5.42042	5.81779	5.74119
mmu_circRNA_33285	0.187457	0.467761	1.15386	up	ASCRP4001579	2_32072855_32071566_-1289|22.17|3|3	25714049	chr2	+	32216045	32217335	exonic	NM_172661	Prrc2b	ACTGAGATCTGGGAGAACAGCAGCCAAGGTCTCCAGATGAGGCCTTGCCTGGAGGCCTTG	80.8333	70.5	6.19755	5.99108	65	80	97.5	71.5	60	80	6.05144	6.0943	6.44691	6.06047	5.95783	5.95493
mmu_circRNA_45562	0.401013	0.646471	1.05493	up	ASCRP4001584	X_81777330_81200302_-577028|15.13|2|2	25714049	chrX	+	83954962	84531991	exonic	NM_007868	Dmd	ACTGATCGAACACACTCTCCATGAAGAAACTATGGTAGTGACGACTGAAGATATGCCTTT	52.3333	55.6667	5.62911	5.55196	46	59	52	49	53	65	5.59216	5.74344	5.55173	5.46732	5.66267	5.52587
mmu_circRNA_31630	0.774463	0.890089	1.0239	up	ASCRP4001586	18_38474457_38459408_-15049|21.23|4|4	25714049	chr18	+	38299753	38314803	exonic	NM_020012	Rnf14	ACTGATTCTGAGTCTCCATGCTTTAACAGATGGCAGACTTTCTGTAGTATATCGGACGCA	45.5	47	5.34256	5.30849	42	43.5	51	49.5	40	51.5	5.24496	5.28849	5.49423	5.45642	5.28849	5.18056
mmu_circRNA_28458	0.531892	0.743642	1.06467	up	ASCRP4001591	15_37709982_37493146_-216836|15.75|5|13	25714049	chr15	-	37563390	37780227	intronic	ENSMUST00000150453	Ncald	ACTGCACACAGTACCTAGAGTAAAGAGACGCTTCTGGAGCTTGCTGTCCTCCTTACCAAA	70.6667	69.3333	6.03963	5.94922	62	79	71	69	67	72	6.02583	6.14105	5.95202	5.98466	6.13763	5.72537
mmu_circRNA_006170	0.207846	0.487648	1.18063	up	ASCRP4001594	mm9_circ_006170	circBase	chrX	+	23756439	23788165	exonic	NM_175180	Wdr44	ACTGCTGATCTCCTTGATCTTTCATGGTCTAAAATAATTGAAAGTATTATTGAGGAAAGT	50.1667	46.5	5.50205	5.26249	39	53	58.5	43	44.5	52	5.24496	5.57964	5.68154	5.22272	5.43436	5.13039
mmu_circRNA_39822	0.543623	0.751501	1.12021	up	ASCRP4001595	6_6776006_6770538_-5468|18.99|2|2	25714049	chr6	-	6820537	6826006	sense overlapping	NR_015388	Dlx6os1	ACTGCTGCAGTTCTTCCTATAAGCATACCGCAATTCTGGTAATCTAGACTTTCATGGGTT	48.6667	47.6667	5.44994	5.28617	33	53	60	44	45	54	4.99935	5.60703	5.74344	5.22272	5.47002	5.16576
mmu_circRNA_44496	0.284853	0.554304	1.1371	up	ASCRP4001599	9_65850088_65806136_-43952|18.14|2|2	25714049	chr9	+	65958328	66002281	exonic	NM_173185	Csnk1g1	ACTGGAACTGCGAGATACATGTCTATCAACACACATCTAGGCAAAGGTTACAAAATGTCC	58.6667	56.5	5.77002	5.58466	48	66	62	56.5	41	72	5.61931	5.89659	5.79415	5.64116	5.3427	5.77012
mmu_circRNA_27507	0.227904	0.505025	1.0533	up	ASCRP4001606	14_46084865_46081442_-3423|17.09|1|2	25714049	chr14	-	45461766	45465190	exonic	NM_146054	Fermt2	ACTGGGAGATCAAGATGGATGTGAAGTTACTCCGGATGTAAACATTTCAGGCCAGAAATT	43.1667	44.5	5.30041	5.22549	40	42	47.5	44	38.5	51	5.3308	5.26062	5.3098	5.25759	5.28849	5.13039
mmu_circRNA_19105	0.0503259	0.306729	1.33212	up	ASCRP4001608		25070500	chr13	-	107738369	107748365	sense overlapping	NM_145456	Zswim6	ACTGGTGAAAATTTTTCGAAAGCAAGCAGTCTTCCTATTAGAAGGTAGGTGCTCTGTGGA	131.333	94.3333	6.89427	6.48055	114	124.5	155.5	92	75	116	6.84849	6.71982	7.1145	6.52471	6.30055	6.6164
mmu_circRNA_25929	0.183093	0.463875	1.11257	up	ASCRP4001614	12_118896876_118814028_-82848|17.00|2|2	25714049	chr12	+	117575554	117658403	exonic	NM_175930	Rapgef5	ACTGTCAGTTTTTACAGACAGAAAAAAAAGAATCGGAGAAGTTGGAACAGACTCTCTCAA	64.6667	60.6667	5.8366	5.68271	52	70	72	57	53	72	5.65315	5.90464	5.95202	5.65792	5.72991	5.6603
mmu_circRNA_37227	0.540434	0.749566	1.07523	up	ASCRP4001615	4_98901877_98879268_-22609|19.09|20|88	25714049	chr4	+	99212576	99235186	exonic	NM_175029	Atg4c	ACTGTCGAAATGTCCAGGACTTTGAACGAGCGTCTGAAGAAATCACTAAGTATATTGGAT	149.667	123.333	7.05369	6.94904	117	191	141	112	108	150	6.87997	7.30825	6.97286	6.84641	6.87844	7.12229
mmu_circRNA_38546	0.100246	0.373294	1.35864	up	ASCRP4001617	5_44164898_44142101_-22797|13.15|6|12	25714049	chr5	-	43750861	43773659	exonic	NM_001159963	Fbxl5	ACTGTGACAACATTAACGCTTTCTAAAACCAACTTTTCCAACAACAATGACTTCCGTGCT	84.8333	64	6.2726	5.83043	72.5	101	81	54	69	69	6.22782	6.44553	6.14445	5.62663	6.20437	5.6603
mmu_circRNA_41099	0.131669	0.409455	1.2234	up	ASCRP4001623	6_148374506_148273639_-100867|15.50|5|6	25714049	chr6	-	148325116	148425984	exonic	NM_198967	Tmtc1	ACTGTGTGGCAGCCTTCAAGGCTAAACATATTTCTGACTGGCATGAACCCTTTCTACTTC	49.5	43.6667	5.49637	5.20547	48	56.5	44	38	42	51	5.55939	5.67214	5.25759	5.06101	5.37484	5.18056
mmu_circRNA_45587	0.230327	0.506636	1.05591	up	ASCRP4001624	X_84550289_84545924_-4365|15.86|3|6	25714049	chrX	-	87300584	87304950	exonic	NM_001160403	Il1rapl1	ACTGTTACAGGAATTCCACATACTGTATGAAAGTCTCCATCTCACTGACAGTGGGAGAAA	60.3333	61.1667	5.79468	5.71619	55	63	63	57	56	70.5	5.79956	5.84104	5.74344	5.64116	5.80494	5.70247
mmu_circRNA_24278	0.571747	0.770028	1.05105	up	ASCRP4001625	11_105978917_105975498_-3419|19.84|2|5	25714049	chr11	+	106114183	106117603	exonic	NM_011947	Map3k3	ACTGTTATCCCAAGACAGAAACCATAATTATAGCATTCAGCCGGCCTGTGAGATACGAAG	103.333	95.1667	6.56749	6.49566	108	103	99	91	89.5	105	6.78886	6.47015	6.44346	6.50763	6.55187	6.42749
mmu_circRNA_014193	0.917242	0.965105	1.0139	up	ASCRP4001628	mm9_circ_014193	circBase	chr2	-	156177632	156178952	exonic	uc008nmu.1	Rbm39	ACTTAAACAATACTTGCCTAACGATATCTCACCTCTACTCCCATGAATTCACCTTTGATT	88.6667	85.6667	6.31365	6.29373	73	89	104	76	91	90	6.16134	6.27593	6.50366	6.14105	6.5923	6.14784
mmu_circRNA_35168	0.40322	0.648449	1.06978	up	ASCRP4001629	3_26032974_26032164_-810|22.07|15|301	25714049	chr3	-	26133241	26134052	exonic	NM_138666	Nlgn1	ACTTAAACATCTATGTCCCAACTGAAGATGGATATAGACCCACTGCTACCTGGATTTGAT	461.5	339.833	8.65696	8.55965	356	567	461.5	308.5	320	391	8.49615	8.80087	8.67386	8.48478	8.52679	8.66737
mmu_circRNA_22633	0.286143	0.555659	1.10846	up	ASCRP4001630	10_113924062_113845702_-78360|13.47|2|2	25714049	chr10	-	114408645	114487006	exonic	NM_146241	Trhde	ACTTAAAGAGAACATCACAGAATAGCGTACTTAGACAGAGGAAGCTGGATCCTTGGGAAC	207	162	7.54302	7.39446	213	221.5	186.5	155	156	175	7.77142	7.49577	7.36185	7.4015	7.40221	7.37965
mmu_circRNA_20118	0.222689	0.500375	1.19197	up	ASCRP4001631	1_55774319_55758774_-15545|12.89|2|2	25714049	chr1	+	55701929	55717475	sense overlapping	NM_001114663	Plcl1	ACTTACACCATCCTCTTGCCGTAAGGACAGAACATTTTAACGCCATAGTGTCTGTTAAGG	49.8333	46.3333	5.50155	5.2482	54	41	54.5	44	44	51	5.74568	5.22272	5.53627	5.22272	5.41197	5.10992
mmu_circRNA_35123	0.71384	0.856684	1.02936	up	ASCRP4001634	3_16117126_16103826_-13300|18.67|4|4	25714049	chr3	+	16203825	16217126	sense overlapping	NM_172677	Ythdf3	ACTTACCTGTTTTCCTGATTGACAAATGCATAATAACAGCTATCCACCAATGTCAGATCC	38.3333	41.1667	5.09165	5.0499	36	41	38	41.5	37.5	44.5	5.09944	5.1837	4.99181	5.16743	5.10992	4.87235
mmu_circRNA_33288	0.483419	0.707838	1.18445	up	ASCRP4001635	2_32663582_32658274_-5308|18.45|14|25	25714049	chr2	-	32802753	32808062	exonic	NM_009295	Stxbp1	ACTTACGACAAAATCCGTATCATCCTTCTCTACATCTTCCTGAAGAACGGGAAGTCACCC	303	218	8.07274	7.82853	306	324	279	276	145	233	8.2784	8.01582	7.92401	8.3305	7.29873	7.85636
mmu_circRNA_19829	0.224699	0.502535	1.10544	up	ASCRP4001638	1_25604425_25488268_-116157|16.46|3|4	25714049	chr1	-	25431422	25547580	exonic	NM_175642	Adgrb3	ACTTAGACCTAATTTTGCCTACTTTGAGTACATGGAGTTTGGGAGGAATGGTCACCTTGG	110.333	95	6.63166	6.48704	97	133	101	89	84	112	6.60224	6.80507	6.48767	6.42889	6.47015	6.56209
mmu_circRNA_39772	0.00911678	0.215083	1.31012	up	ASCRP4001640	6_3505466_3482158_-23308|17.36|3|4	25714049	chr6	+	3532157	3555466	exonic	NM_024260	Ccdc132	ACTTCAAGAACCACCATAGTGAGCTGAATTCAAAGCTGCAAGATACTTTGGAGCAAATTG	85.1667	67.6667	6.29245	5.90275	74.5	98	83	62	62	79	6.25719	6.42889	6.19127	5.81992	5.95783	5.93049
mmu_circRNA_21997	0.785017	0.895995	1.04987	up	ASCRP4001647	10_52156545_52148999_-7546|12.42|8|13	25714049	chr10	+	52429192	52436739	sense overlapping	NM_030250	Nus1	ACTTCAGGCTTTTGGAGAAAAAGGACCCAAGTGACACTGATGTTTACAAAGTATTTTCAA	47.3333	47.3333	5.36985	5.29964	38	61	43	52	44	46	5.20015	5.73217	5.17724	5.52848	5.37484	4.99559
mmu_circRNA_44053	0.236396	0.512485	1.09731	up	ASCRP4001649	9_44442277_44435721_-6556|21.04|3|3	25714049	chr9	+	44627637	44634194	exonic	NM_007841	Ddx6	ACTTCCCAAAGCTGGCAGAGACCTATCTTCATCGTATTGGAAGATCAGGCAGATAAATTG	49.8333	51.3333	5.5495	5.41553	46.5	49	54	47	41	66	5.57713	5.49423	5.57713	5.40631	5.26062	5.57964
mmu_circRNA_19467	0.446013	0.680067	1.07376	up	ASCRP4001651		25070500	chr7	-	98243946	98257778	sense overlapping	NM_025408	Acer3	ACTTCGTTCTATTTATATTGTTACATGGTGGTTTGAGTGTTTCAAGACAAAGAGCTCAAT	49.6667	48.6667	5.46325	5.36058	41	55	53	43	45	58	5.28849	5.60703	5.49423	5.22272	5.4929	5.36612
mmu_circRNA_24171	0.453118	0.684963	1.07062	up	ASCRP4001654	11_98625719_98614604_-11115|21.41|3|3	25714049	chr11	+	98753289	98764405	exonic	uc007lhf.1	Thra	ACTTCTGGCCCAAGCTGCTGATGAAGGTATCTCCAGACAGGACAAGTCTCTGAAGACTTC	123.333	108.333	6.8066	6.70816	105.5	135	129.5	115	85	125	6.73118	6.84432	6.84432	6.87537	6.49436	6.75475
mmu_circRNA_37067	0.356825	0.613425	1.09178	up	ASCRP4001657	4_86253894_86245163_-8731|17.24|7|10	25714049	chr4	-	86599258	86607990	exonic	NM_173400	Haus6	ACTTGACAGACTTGAGGAGCAGATATGTCGGGAATATGTTTGACAAACTGAACCGTGATG	45.3333	46.8333	5.39879	5.2721	43	46	47	50.5	38	52	5.4646	5.43713	5.29463	5.48889	5.13382	5.19359
mmu_circRNA_19853	0.0312904	0.269145	1.15898	up	ASCRP4001658	1_30868812_30867528_-1284|17.90|6|8	25714049	chr1	-	30810682	30811967	exonic	NM_001081080	Phf3	ACTTGACAGAGGTCGAATGGCACCACCTATAGATGATCTTTCTCCAAAAACTGTGAAAGT	61	57.5	5.82838	5.61552	56	63	64	60	46.5	66	5.82417	5.84104	5.81992	5.74568	5.54659	5.55429
mmu_circRNA_19574	0.176672	0.457577	1.14543	up	ASCRP4001662	1_5123343_5083444_-39899|11.34|16|39	25714049	chr1	+	5093362	5133262	exonic	NM_133826	Atp6v1h	ACTTGGTGAGAGTGTCCAGGACCTTAGTGTGCTAAAACATTTATAAATCTGATGACGCAC	176	133.667	7.28933	7.09344	142	224	162	131	124	146	7.1648	7.52544	7.17773	7.11407	7.10972	7.05653
mmu_circRNA_28598	0.0112575	0.223568	1.17577	up	ASCRP4001670	15_51809720_51807645_-2075|13.74|2|2	25714049	chr15	-	51976098	51978174	exonic	NM_009009	Rad21	ACTTTACCTGAGGAATTCCACGATTTTGATCAGCCACTGCCAGATTTAGAGTGAAGATGG	62.6667	58	5.89627	5.66267	57	67	64	58	50	66	5.90464	5.92852	5.85565	5.74568	5.66267	5.57964
mmu_circRNA_19228	0.325599	0.588905	1.0697	up	ASCRP4001673		25070500	chr19	-	46384218	46387518	sense overlapping	NM_016860	Actr1a	ACTTTCTCAGAGGAGGAGGGATCCGGTGTGATTAAAGCTGGCTTTGCTGGTGATCAGATC	41.5	41.6667	5.22045	5.12324	38	39.5	47	42	31	52	5.20015	5.13039	5.3308	5.18056	4.99559	5.19359
mmu_circRNA_38231	0.346107	0.604415	1.14406	up	ASCRP4001675	5_22200708_22169490_-31218|17.91|6|6	25714049	chr5	+	22663671	22694890	exonic	uc008wps.2	6030443J06Rik	ACTTTCTGTGGATGCTGTGAGCCCTGAGATGTCTACAGAACCTCCAAATACTCTGTTTTA	44.6667	45	5.4016	5.20744	41.5	50	42.5	36	45.5	53.5	5.43158	5.57964	5.19359	4.943	5.43436	5.24496
mmu_circRNA_35002	0.613639	0.797713	1.08548	up	ASCRP4001676	2_167138721_167131160_-7561|11.83|4|4	25714049	chr2	-	167305659	167313221	exonic	NM_019835	B4galt5	ACTTTGCAACCAAGCTGGACAAGTACATGTACCTTGAACACCTACCTCTTCATGGTGCAG	50.3333	48	5.48922	5.37089	40	64	47	48	45	51	5.36904	5.84104	5.25759	5.45642	5.52587	5.13039
mmu_circRNA_38126	0.033999	0.273306	1.43115	up	ASCRP4001682	5_15833862_15805271_-28591|19.28|2|3	25714049	chr5	+	16299452	16328044	sense overlapping	NM_009784	Cacna2d1	AGAAAAAACGTTCAGAACTCTGGTCAAGTCTCAAGATGAGCACCCGATTTGTGTGATCTC	174.167	109.5	7.27537	6.75819	130.5	217	175	119	90.5	119	7.05698	7.49311	7.27603	6.96133	6.61701	6.69625
mmu_circRNA_27728	0.0202824	0.249992	1.47828	up	ASCRP4001684	14_65922039_65912621_-9418|18.37|12|27	25714049	chr14	+	65293783	65303202	exonic	NM_015795	Fbxo16	AGAAAAATAAGCTTCAAGACAGAGCCAGGCTCAGGAAAGCACAGTCATTGTTTGACAAAT	88.6667	63.8333	6.35303	5.78911	88	96	82	71	51.5	69	6.4579	6.39357	6.20763	6.04962	5.68621	5.63149
mmu_circRNA_015102	0.158386	0.43842	1.18057	up	ASCRP4001685	mm9_circ_015102	circBase	chr11	-	50307469	50310867	exonic	NM_007597	Canx	AGAAAACGCATCTTTATACATTAAGTCACCTACAAAGCTCCAGTTCCAACAGGGGAGGTT	137.5	108.667	6.96586	6.72638	147.5	142	123	109	93	124	7.21017	6.90074	6.78668	6.81685	6.62434	6.73795
mmu_circRNA_29046	0.100589	0.373378	1.16411	up	ASCRP4001686	15_97917564_97906240_-11324|23.19|8|13	25714049	chr15	-	98075808	98087133	exonic	NM_144851	Senp1	AGAAAACTCAGAGGCGACATTTCAGCACAGCAGAAGAGGATTCTGTGTCTTTACTAAAGC	37.3333	36.8333	5.09567	4.87645	36	35	41	35	29.5	46	5.24496	4.90482	5.13724	4.8567	4.84932	4.92332
mmu_circRNA_26401	0.742821	0.873439	1.04825	up	ASCRP4001687	13_58365560_58364559_-1001|16.07|3|4	25714049	chr13	-	58263197	58264199	exonic	NM_019832	Gkap1	AGAAAACTGGCAAGAGTGGAGACAGAAAGATGAACAGGAGTTACTATTGAGCAAGCGTTT	41.6667	43.8333	5.26093	5.19295	33	42	50	34	38.5	59	5.05379	5.29463	5.43436	4.89677	5.24496	5.43713
mmu_circRNA_41511	0.416073	0.658572	1.18746	up	ASCRP4001688	7_68068174_68047498_-20676|18.10|7|11	25714049	chr7	-	60902611	60923288	sense overlapping	uc009hew.2	U80893	AGAAAAGGATGCTAGGCTTACACCTTTGACATTGACCTCTAACATATTTGCAGAGACGGC	156.5	116	7.08129	6.83341	97.5	176	196	94.5	114	139.5	6.61946	7.19301	7.43141	6.57475	6.95214	6.97334
mmu_circRNA_26029	0.012546	0.224321	1.29046	up	ASCRP4001689	13_12551583_12547002_-4581|15.88|14|16	25714049	chr13	-	12454734	12459316	exonic	NM_018886	Lgals8	AGAAAAGTCCTTTGAGATCGTGTTCATGGTGCTCAAGAACAAATTCCAGGACAAGTTTTT	65.3333	56	5.9363	5.56842	53	73	70	54	48	66	5.77232	6.03869	5.99789	5.52848	5.59713	5.57964
mmu_circRNA_008403	0.0543842	0.310788	1.15309	up	ASCRP4001690	mm9_circ_008403	circBase	chr14	-	118994945	119002986	exonic	NM_001081252	Uggt2	AGAAAAGTGCGAATCGTGAGACATGACCTAAAAGAACTTCGAGATTTTGATCTGGGTGGA	58.8333	56	5.76559	5.56008	52	65.5	59	55	49	64	5.68621	5.89659	5.71396	5.62663	5.55939	5.49423
mmu_circRNA_19100	0.905589	0.96054	1.02274	up	ASCRP4001692		25070500	chr13	+	84251227	84260241	sense overlapping	NM_175187	Tmem161b	AGAAACCAAGTCTGTTACAGAAGTGGACACTTTAGGAGGGTGTGATAGGTATACAGCTGG	57	74.3333	5.76348	5.73104	49	56	66	48	81	94	5.68621	5.71167	5.89255	5.38348	5.59713	6.2125
mmu_circRNA_45876	0.046557	0.30086	1.26872	up	ASCRP4001693	X_154383348_154326330_-57018|19.41|2|2	25714049	chrX	-	157888397	157945416	exonic	NM_177751	Cnksr2	AGAAACCACACTGTACCATTGTAAAACTCTCTCTGGAGTCTGTGACCACATCATATCCCT	117	87.8333	6.71001	6.36663	100	140	111	91	81.5	91	6.65687	6.8537	6.61946	6.48767	6.43585	6.17638
mmu_circRNA_018341	0.073109	0.337289	1.31062	up	ASCRP4001697	mm9_circ_018341	circBase	chrX	-	47811157	47887198	exonic	NM_001290708	Smarca1	AGAAACGGGCAACTAAAACTCCAATGAAAATCACTTCTCCATTTCAACTCAAACTTGCTG	46.1667	41	5.42032	5.03007	32.5	50	56	43	33	47	5.13039	5.49423	5.63633	5.14382	4.95079	4.99559
mmu_circRNA_40433	0.633727	0.809187	1.02252	up	ASCRP4001703	6_77524826_77517156_-7670|22.19|4|4	25714049	chr6	-	77567161	77574832	intronic	ENSMUST00000075340	Ctnna2	AGAAAGACTTCTCTTACATGCAGTCTTCCATACTAGGTCTCATTGCATAGCCCAGACTGG	58	60.1667	5.75432	5.72219	49	63	62	57	50.5	73	5.65315	5.81565	5.79415	5.68621	5.68621	5.79415
mmu_circRNA_37844	0.29783	0.56565	1.16078	up	ASCRP4001704	4_138818012_138794824_-23188|20.25|9|17	25714049	chr4	+	139238908	139262097	exonic	NM_009798	Capzb	AGAAAGCTGGAGGTAGAGGCCAACAATGCCTTCGACCAATACCGAGACCTAGCGATCAGC	225.5	165.833	7.64032	7.42522	206.5	290	180	165	166.5	166	7.73182	7.86619	7.32296	7.48776	7.51266	7.27525
mmu_circRNA_45835	0.471987	0.699033	1.0373	up	ASCRP4001706	X_148463941_148457289_-6652|18.66|4|6	25714049	chrX	+	152022745	152029398	exonic	NM_019710	Smc1a	AGAAATAATGGAAAGCATCAAGCGTCTCTACCCTGGCTCTGTGGTAAGTCAAATCTCATG	51.8333	54.3333	5.58188	5.52904	45	52	58.5	53	47	63	5.48889	5.55429	5.70247	5.56702	5.52587	5.49423
mmu_circRNA_31020	0.278123	0.5474	1.09638	up	ASCRP4001707	17_81832114_81788150_-43964|17.52|4|4	25714049	chr17	-	81388809	81432774	exonic	NM_001286684	Slc8a1	AGAAATAGGAGAGGAATATGATGACAAGCAGCCACTGACCAGCAAAGAAGAGGAGGAGAG	1900	1438.83	10.7537	10.621	1891	2095	1714	1294	1419.5	1603	10.9376	10.7478	10.5758	10.6166	10.5938	10.6525
mmu_circRNA_28028	0.204835	0.48426	1.08315	up	ASCRP4001708	14_119003475_118993984_-9491|20.04|3|3	25714049	chr14	-	118594761	118604253	exonic	NM_001033336	Abcc4	AGAAATCCAATCGGTGTATCTGTCAGGCGTTGCACGAGAAGATCACCATTTTAGTGACTC	35.3333	35.3333	4.97476	4.85952	34	34	38	33	32	41	5.05379	4.90482	4.96566	4.8567	4.9695	4.75237
mmu_circRNA_002644	0.0658376	0.326884	1.32887	up	ASCRP4001709	mm9_circ_002644	circBase	chrX	-	98626913	98644994	exonic	NM_052976	Ophn1	AGAAATCCTGATTGAACACTTTGGCAAGATCCAAAATGTCCAGGGGATGTTGATTTCCAT	57.8333	47.6667	5.68876	5.27857	47	71	55.5	42	40	61	5.48889	5.98276	5.59465	5.20667	5.22272	5.40631
mmu_circRNA_27923	0.619087	0.800587	1.03278	up	ASCRP4001711	14_93959796_93952638_-7158|16.38|5|8	25714049	chr14	-	93553418	93560577	intronic	NM_001271798	Pcdh9	AGAAATGAGAAAAGTGTAACTCATACAGCAAAAATGACAATATTCCTGTCACACATCAGA	43.3333	47	5.30708	5.26055	42	45	43	49	40	52	5.36904	5.29463	5.25759	5.40631	5.24496	5.13039
mmu_circRNA_26842	0.80264	0.905802	1.01916	up	ASCRP4001715	13_100869184_100859308_-9876|15.33|4|5	25714049	chr13	-	100089352	100099229	exonic	NM_001081061	Bdp1	AGAAATTAAGTGATGAAAAGACTGGTGACAAAAATAATGCTGCAGAGTCCAGCACATTGT	43.5	46.6667	5.29969	5.2723	38	43.5	49	40	40	60	5.24496	5.24496	5.40914	5.10992	5.30067	5.40631
mmu_circRNA_21879	0.898945	0.956986	1.00557	up	ASCRP4001718	10_41465727_41460646_-5081|22.38|3|3	25714049	chr10	-	41740839	41745921	exonic	NM_026643	Cep57l1	AGAACAACAGACAATGGATTCTGAATTATCACAGAGTATGGTTGGGAGCTATCTTAACCC	36.6667	41.3333	5.03808	5.03007	33	39	38	44	33	47	5.02126	5.05741	5.03558	5.14382	4.95079	4.99559
mmu_circRNA_014135	0.0789017	0.344087	1.15125	up	ASCRP4001725	mm9_circ_014135	circBase	chr14	+	99133235	99196451	exonic	NM_029320	Pibf1	AGAACCAAGTAAGACAGCTTTCACAAGAGACATATGAAGAAGATCGAAGAAACAACGCTG	101.167	85.1667	6.54506	6.34186	91	111.5	101	86.5	78	91	6.54545	6.58606	6.50366	6.44139	6.4078	6.17638
mmu_circRNA_31712	0.222563	0.500375	1.09726	up	ASCRP4001727	18_44693954_44669751_-24203|15.73|5|8	25714049	chr18	-	44510096	44534300	exonic	NM_001085373	Mcc	AGAACCAGTCTACTATGGTCACTGCTGATATGGCTCCACTTGGCAGCCCTGGCATCACTC	54.3333	54.8333	5.6433	5.50939	46	56	61	52	46	66.5	5.52587	5.63391	5.77012	5.49689	5.41197	5.61931
mmu_circRNA_27953	0.107546	0.381811	1.25793	up	ASCRP4001730	14_103204376_103181168_-23208|17.14|1|4	25714049	chr14	-	102781950	102805159	intergenic			AGAACGATCCCTGGACTTGTATGCCGACAGCCTATAGTACTCGCTGTTTTCCCTCCTCTC	54.6667	47.6667	5.70395	5.3729	49	56	59	45	49.5	48.5	5.68621	5.71167	5.71396	5.36612	5.65315	5.09944
mmu_circRNA_36731	0.71112	0.855645	1.03096	up	ASCRP4001732	4_46409933_46408714_-1219|19.10|2|2	25714049	chr4	-	46395841	46397061	exonic	NM_053149	Hemgn	AGAACGCTGGTGCTTTCTCTCAAGAGAACAGAAAAAACGCAAGTATCAGAGAACAGGAAA	55.6667	59.1667	5.73125	5.68727	51	52	64	59	53.5	65	5.74568	5.60703	5.84104	5.77452	5.77452	5.51277
mmu_circRNA_27588	0.86027	0.937209	1.02027	up	ASCRP4001735	14_57383081_57377467_-5614|14.75|6|6	25714049	chr14	-	56758629	56764244	exonic	NM_025682	Pspc1	AGAACTGCAGAAACGAAAGCAAATACAACTGAGAACACCTCGTCCAGTCATTGTAGAACC	1021.17	779.833	9.81302	9.78406	802	1310	951.5	780	705.5	854	9.68604	10.0493	9.70374	9.91661	9.5901	9.84547
mmu_circRNA_31968	0.645512	0.816063	1.01039	up	ASCRP4001742	18_74740188_74729421_-10767|20.37|10|14	25714049	chr18	+	74569766	74580534	exonic	NM_201600	Myo5b	AGAAGAAGCCTACAAGCAGATGGCCAGTACACAAGGGTCTGGATCCCTGACCCAGATGAG	93.6667	90.6667	6.44609	6.43118	80	102.5	98.5	90	79	103	6.4007	6.47286	6.46472	6.47015	6.41416	6.40922
mmu_circRNA_28741	0.0607634	0.321048	1.21566	up	ASCRP4001743	15_73195625_73134250_-61375|20.19|3|5	25714049	chr15	-	73303819	73365195	exonic	NM_001130409	Ptk2	AGAAGAAGGGATCAGTTACCTGACAGACAAAGGCTGCAATGTAGTTAGCGCCTTCTCCAG	166	122.667	7.22875	6.94702	157	190	151	124	117	127	7.31732	7.29759	7.07135	7.03147	7.01204	6.79753
mmu_circRNA_42391	0.570147	0.768917	1.06563	up	ASCRP4001744	7_138125808_138105487_-20321|13.95|2|2	25714049	chr7	+	130961972	130982294	exonic	NM_019564	Htra1	AGAAGAAGTATATTGGGATCCGAATGATGTCGCTCACATCTAGGCTTCCTTTCTCGAAGA	56	58	5.72894	5.63723	53	57	58	66	45	63	5.79198	5.73217	5.66267	5.92457	5.4929	5.49423
mmu_circRNA_26922	0.576983	0.773909	1.04785	up	ASCRP4001747	13_107651017_107613036_-37981|17.03|2|2	25714049	chr13	-	106822955	106860937	exonic	NM_029665	Ipo11	AGAAGACCCTGAAACAAGAACTTACAAAGAGTTAGTGACATTGGAGAACAGCCCATGTGT	176.5	147	7.30063	7.2332	137	197	195.5	148	125	168	7.12488	7.35085	7.42618	7.31052	7.10493	7.28415
mmu_circRNA_43813	0.565677	0.765713	1.2589	up	ASCRP4001750	9_20280922_20277472_-3450|17.21|17|56	25714049	chr9	-	20473027	20476478	exonic	NM_146221	Zfp426	AGAAGAGTTTAGTAAAGGTCAGAAGATAGTTTTCCCAGGTCCTTCAGAGGACTCAGGCTG	540	378.167	8.90483	8.57266	639.5	521	459.5	610.5	245	279	9.36794	8.6771	8.66944	9.52827	8.06671	8.12299
mmu_circRNA_34621	0.958955	0.983698	1.00573	up	ASCRP4001752	2_135188173_135173103_-15070|17.76|2|3	25714049	chr2	+	135347366	135362437	exonic	NM_019677	Plcb1	AGAAGATCTGATCCAGAGCGTGTTAACAGATGTAATCGAAGCTCTATCAAACCCAATCCG	45.3333	51.1667	5.38096	5.37272	44	47	45	56.5	37	60	5.44818	5.43713	5.25759	5.6095	5.13382	5.37484
mmu_circRNA_36495	0.457561	0.688195	1.08102	up	ASCRP4001753	4_13808387_13786958_-21429|21.89|1|2	25714049	chr4	+	13859810	13881240	exonic	NM_009822	Runx1t1	AGAAGATGCTCTAGCAGTCATCAACCAGCAGGAAGACTCCAGTGAGAACCAAAGAAAATG	93.8333	84.8333	6.43282	6.32043	101	93.5	87	89	72	93.5	6.6711	6.35297	6.27438	6.44691	6.25089	6.26347
mmu_circRNA_016768	0.693772	0.845344	1.03754	up	ASCRP4001754	mm9_circ_016768	circBase	chr13	-	17763103	17772957	exonic	NM_027118	Cdk13	AGAAGATGCTTTGGATTTTAAGAAAGACAAAGACGATCTGCCAAATCCCGAAGCAGAAGC	85.8333	82.5	6.30999	6.25683	83	95.5	79	86	66	95.5	6.42329	6.36905	6.13763	6.40922	6.09782	6.26347
mmu_circRNA_41566	0.339815	0.600454	1.12295	up	ASCRP4001756	7_69263929_69208819_-55110|12.75|2|2	25714049	chr7	-	62063932	62119043	sense overlapping	NR_049204	Mir344i	AGAAGCAACATGGCTACTTCTGCGGGTACTGAGAAATATGTCTAATGCTTTAAAGCTGGA	109.333	95.1667	6.6571	6.48981	92	121	115	81	102	102.5	6.5823	6.69334	6.69567	6.32174	6.78886	6.35884
mmu_circRNA_003161	0.891328	0.953195	1.01282	up	ASCRP4001759	mm9_circ_003161	circBase	chr1	-	22346292	22393948	sense overlapping	NM_053270	Rims1	AGAAGCAGAAGCACATCACAGCTCAGCCAGACAGAACAAGAAAAATATAACTCTTCCACT	2993.83	2187.83	11.3313	11.3129	2775	3217	2989.5	2205	1875.5	2483	11.2861	11.3176	11.39	11.4478	11.0683	11.4225
mmu_circRNA_24276	0.549101	0.754159	1.04046	up	ASCRP4001760	11_105985220_105958305_-26915|18.53|16|31	25714049	chr11	+	106096990	106123906	exonic	NM_011947	Map3k3	AGAAGCAGGCACCTGTCTGTCAATGAACAAGAGGCATTAGACTCGATCATGAAGGACCTG	55.1667	55.3333	5.6519	5.59468	48	57	60.5	50	52	64	5.61931	5.63391	5.70247	5.49689	5.76128	5.52587
mmu_circRNA_44683	0.00728804	0.208861	1.15872	up	ASCRP4001763	9_78318598_78305017_-13581|18.13|2|2	25714049	chr9	+	78457209	78470791	exonic	NM_026658	Mto1	AGAAGCTACACTTGAGTCGCCCACAGACGCCGGAAGACCAACTGCCATGTTACTTGACTC	68.6667	63	5.99782	5.78529	61	70	75	61	52	76	5.95202	5.98276	6.05867	5.80816	5.72991	5.81779
mmu_circRNA_015727	0.451195	0.683289	1.09008	up	ASCRP4001765	mm9_circ_015727	circBase	chr4	-	23771756	23772887	sense overlapping	TCONS_00022954	XLOC_017265	AGAAGCTGACCTTGTGTTTAAAATACAAAGTAATCCAGCAAAACCACTTGTGATGGCATG	51.8333	52.8333	5.61965	5.49522	51	53.5	51	47	53	58.5	5.71396	5.65076	5.49423	5.33229	5.76128	5.39209
mmu_circRNA_44006	0.0435851	0.293543	1.1535	up	ASCRP4001766	9_41336283_41210207_-126076|15.23|3|4	25714049	chr9	+	41402123	41528200	sense overlapping	NR_040725	3110039I08Rik	AGAAGCTGGCTTTTACAGATGGCTACATCTTTTCTTCTGGATACCACCAGATCATTCCAG	40.6667	39.6667	5.22061	5.01459	37	42	43	33.5	37.5	48	5.22272	5.22272	5.2164	4.87645	5.10992	5.05741
mmu_circRNA_40659	0.0495862	0.305341	1.15119	up	ASCRP4001769	6_100605365_100561730_-43635|20.87|10|12	25714049	chr6	-	100611735	100655371	exonic	NM_181590	Shq1	AGAAGGCCAAGATGAGCTGAGTGAGGTTATCGATATTAAGGATCCAGATTTCACTCCTGT	37	33.6667	4.93943	4.7363	34	38	39	33	30	38	4.89677	5.05741	4.86412	4.75237	4.79945	4.6571
mmu_circRNA_36806	0.0173389	0.241976	1.21736	up	ASCRP4001770	4_55036478_55020405_-16073|18.34|4|4	25714049	chr4	+	55007532	55023606	exonic	NM_172867	Zfp462	AGAAGGCCACTCCAGCCGAAGAAGTGGAAGACTCCAATGGTTCCTGATGTGAGAGGGTAG	70.6667	61.5	6.04479	5.76104	61	78	73	62	51	71.5	5.97513	6.11873	6.04052	5.86805	5.66267	5.75238
mmu_circRNA_19350	0.392827	0.640149	1.06047	up	ASCRP4001775		25070500	chr4	+	150439341	150534947	sense overlapping	NM_001085492	Rere	AGAAGTGCTGGACAGAGGATGAAGTGGTGGTCCACAGCTCCCAGGCCTGTTGCAGATCTC	354.833	276.667	8.31265	8.22794	343	357.5	364	266	264	300	8.44876	8.15012	8.33906	8.25459	8.20207	8.22717
mmu_circRNA_19064	0.727452	0.864641	1.03162	up	ASCRP4001776		25070500	chr12	+	55180249	55252860	sense overlapping	NM_028527	Fam177a	AGAAGTGGAAGCACGGTGGTCAGTTTACATTGCGAGACATGTATGAACAGTTTCAGAATA	67.5	67.8333	5.9633	5.91838	52.5	82	68	65	57.5	81	5.79198	6.19127	5.90664	5.94813	5.88443	5.92259
mmu_circRNA_016827	0.461494	0.6906	1.04986	up	ASCRP4001777	mm9_circ_016827	circBase	chr16	+	81490243	81527123	exonic	NM_010954	Ncam2	AGAAGTGGCATCAGAAACCTGGAAAATAGTACGCTCCCATGGAGTTCAAAAGTCCGGATG	184.333	153.833	7.38311	7.31291	161	203	189	157	129	175.5	7.37495	7.39509	7.37929	7.42093	7.14285	7.37495
mmu_circRNA_36254	0.134117	0.412247	1.24376	up	ASCRP4001779	3_142516678_142483501_-33177|18.20|9|12	25714049	chr3	-	142820536	142853714	exonic	NM_178654	Pkn2	AGAAGTTTACACTGGAACTAGACAGGGGAGATTCCCGGACTCTTCCATTTTCTGAGAATG	62.1667	55.8333	5.87059	5.55589	55	66	65.5	52	58	57.5	5.85149	5.90464	5.85565	5.49689	5.87011	5.30067
mmu_circRNA_27598	0.691902	0.843812	1.03696	up	ASCRP4001781	14_57566878_57550926_-15952|11.62|2|2	25714049	chr14	+	56932088	56948041	exonic	NM_029498	Zmym2	AGAATACGAGGAGCAGCCCAGACCTCGATCTAAAAAAAAGGCTGCAAGCTATTATACAAA	43.8333	48.1667	5.33546	5.2831	40.5	43	48	52.5	42	50	5.34561	5.29463	5.36612	5.45642	5.3427	5.05017
mmu_circRNA_29716	0.697662	0.847197	1.06171	up	ASCRP4001782	16_39832650_39829802_-2848|20.32|2|2	25714049	chr16	+	39829688	39832537	intergenic			AGAATACTAGGAAGACAAAAATCTCTCTTGCCACTAGTCTCTTCAGTCTCAGCTTAAGCA	43.8333	45.6667	5.35098	5.26459	42.5	44	45	51	39	47	5.4646	5.37194	5.2164	5.55429	5.3427	4.89677
mmu_circRNA_32222	0.352822	0.609996	1.14191	up	ASCRP4001784	19_8787393_8784040_-3353|20.02|2|2	25714049	chr19	-	8709549	8712903	exonic	NM_008577	Slc3a2	AGAATATCACCAAGAACTTAAGTGAGGACAGGTCTGAAGAGCCATCTGGAGTACTTGAGC	72.3333	66.6667	6.06778	5.87633	56.5	69.5	91	63	50	87	5.89255	5.95783	6.35297	5.84104	5.70247	6.08548
mmu_circRNA_45756	0.458659	0.688195	1.08153	up	ASCRP4001787	X_136925993_136918542_-7451|16.44|4|5	25714049	chrX	+	140384002	140391454	exonic	NM_177750	Frmpd3	AGAATCACAAGTTCCTGATTCTCCAGGACAAGCAGCCCCTGGCTTATTCCCCTAAATCTG	99.1667	90.3333	6.51827	6.4052	88	98.5	111	88	91	92	6.47286	6.43585	6.64611	6.44691	6.5923	6.17638
mmu_circRNA_38745	0.541155	0.750067	1.06119	up	ASCRP4001789	5_71405875_71397346_-8529|14.38|7|14	25714049	chr5	-	71006106	71014636	exonic	NM_008066	Gabra2	AGAATCGGTGCCAGCAAGAACTGTGTTTGGAGTATACAATAGATGTTTTCTTTCGGCAAA	42.6667	45.5	5.29212	5.20643	38	44	46	47	41.5	48	5.24496	5.33676	5.29463	5.29463	5.36612	4.95855
mmu_circRNA_42345	0.605525	0.792932	1.01017	up	ASCRP4001790	7_135589784_135587795_-1989|18.17|1|3	25714049	chr7	-	128444280	128446270	exonic	NM_009383	Tial1	AGAATCTCCTGATATGACTAAAAACTTCCAACAGGGATGCCCGGGTAGTTAAAGACATGG	47	51.1667	5.45431	5.43972	41	48	52	49.5	43	61	5.43158	5.43713	5.49423	5.45642	5.45642	5.40631
mmu_circRNA_32822	0.129439	0.406878	1.28605	up	ASCRP4001794	19_58375068_58338402_-36666|20.95|7|8	25714049	chr19	-	58263911	58300578	exonic	NM_010279	Gfra1	AGAATGAGATTCCCACACACGTTTTACCACCGTGTGCTAATTTGCAGTGGAACACATTTC	182	125.833	7.3239	6.96095	131	239	176	125.5	127	125	7.07225	7.61647	7.28299	7.02318	7.10493	6.75475
mmu_circRNA_25423	0.157786	0.437886	1.18292	up	ASCRP4001795	12_82417647_82415247_-2400|15.16|3|4	25714049	chr12	-	81314259	81316660	sense overlapping	NM_080440	Slc8a3	AGAATGATGAAACAGTAAAGCCTCAGAACTCCTGGCTGCCTCCAGAAGTTTCATATTTGA	96	81.3333	6.48844	6.24609	84	95	109	75.5	82.5	86	6.47286	6.40142	6.59106	6.17805	6.49436	6.06587
mmu_circRNA_42064	0.763568	0.884027	1.03442	up	ASCRP4001797	7_116700975_116696489_-4486|20.54|8|8	25714049	chr7	-	109552974	109557461	exonic	NR_037617	St5	AGAATGCCTATGAAGATATTGTGGGTCTCAGTCAGTCTCTCCACCTCCAGTTTTATACCC	187.5	160	7.40133	7.35251	152	192	218.5	145	173	162	7.28415	7.32933	7.59051	7.26591	7.58551	7.2061
mmu_circRNA_017180	0.0963889	0.369271	1.15552	up	ASCRP4001798	mm9_circ_017180	circBase	chr6	+	3516621	3524175	exonic	NM_024260	Ccdc132	AGAATGTCAGAAGGCTGCCAGCACTTTTAAACACTACAGCTGTATAAGGAGGAATTCAGG	108	90	6.60514	6.39661	96	126	102	93	79	98	6.60224	6.72551	6.48767	6.50763	6.4078	6.27438
mmu_circRNA_37687	0.00503121	0.203551	1.40164	up	ASCRP4001801	4_128860961_128858986_-1975|19.74|4|5	25714049	chr4	-	129181741	129183717	exonic	NM_029036	S100pbp	AGAATTCCAGTTGTGTCCAGTTCATCAAACAGAGAAGGTGGGAGTCAATCACTTTGACAA	186.5	120.5	7.39932	6.9122	165	216	178.5	111.5	123	127	7.40257	7.46718	7.32821	6.83907	7.06688	6.83065
mmu_circRNA_015216	0.12714	0.404018	1.2547	up	ASCRP4001814	mm9_circ_015216	circBase	chr5	+	32640330	32664400	exonic	NM_009535	Yes1	AGACAGAGCTGGTAACAAAAGGAAGAGTGCCATATCCAGATTTGATAATGGGCTGCATTA	99.6667	81.3333	6.52634	6.199	84	117	98	67	69	108	6.47286	6.65925	6.44691	5.95783	6.14615	6.49302
mmu_circRNA_34123	0.0218845	0.252441	1.12786	up	ASCRP4001822	2_103618257_103611854_-6403|18.64|7|13	25714049	chr2	-	103771696	103778100	exonic	NM_016739	Caprin1	AGACCAACTGCAAACGGATAAAGCTCTAAAGGAAATTGTTGAGCGTGTTTTCCAGTCAAA	57	54.3333	5.69859	5.525	53	61	57	52	46	65	5.71396	5.77232	5.6095	5.52326	5.52587	5.52587
mmu_circRNA_43912	0.0558875	0.313445	1.1681	up	ASCRP4001823	9_28620997_28482719_-138278|21.01|8|12	25714049	chr9	+	28675133	28813412	exonic	NM_177906	Opcml	AGACCAGAACCAACGGTGACATGGAGGCACCTGTCAGTCAAGGGTGTACCATAGATGATC	56.6667	54.5	5.77238	5.54821	55	55	60	56	45.5	62	5.85149	5.69552	5.77012	5.68621	5.5075	5.45093
mmu_circRNA_44269	0.97831	0.991381	1.00148	up	ASCRP4001825	9_56810950_56804821_-6129|18.40|3|3	25714049	chr9	+	56957013	56963143	exonic	NM_178374	Snupn	AGACCCTAGCAAGAAGTTACCAAAACGCTATGCTAATCAAGGAAGATGGAAGAACTGAGC	53.1667	58.5	5.64796	5.64582	46	54	59.5	58	47	70.5	5.61931	5.59465	5.72991	5.68621	5.52587	5.72537
mmu_circRNA_36883	0.785547	0.896435	1.0225	up	ASCRP4001836	4_59625682_59609735_-15947|23.65|4|5	25714049	chr4	+	59596862	59612810	exonic	NM_024255	Hsdl2	AGACGTGGTGATGAGTATGGCCACTGATGATTTTGTCAAAATGTTTTCAGATCCAAAGCA	36.1667	37	4.94501	4.91291	31.5	43	34	38	34	39	4.92004	5.09944	4.81557	4.943	5.02126	4.77448
mmu_circRNA_39877	0.0675129	0.328958	1.35844	up	ASCRP4001837	6_18358757_18347333_-11424|20.61|2|2	25714049	chr6	-	18397332	18408757	exonic	NM_080285	Cttnbp2	AGACGTGTTCATCAGGAATGATGCTCTTAAAATACCCTTAAGGATTTCCGTGGGTGAGAT	54.3333	45.3333	5.66921	5.22726	56	53	54	50	32.5	53.5	5.87626	5.57964	5.55173	5.46732	4.9695	5.24496
mmu_circRNA_003187	0.0087416	0.213801	1.37483	up	ASCRP4001838	mm9_circ_003187	circBase	chr6	+	71756363	71761441	exonic	NM_178608	Reep1	AGACGTTCACAGACATCTTCCTTTGCTGGCTTATATTTGGCACCCTTTATCCTGCATATT	70	54.6667	5.98531	5.52605	56	75	79	53	45	66	5.82417	5.99412	6.13763	5.52848	5.47002	5.57964
mmu_circRNA_33808	0.152687	0.432324	1.20381	up	ASCRP4001839	2_70595606_70576478_-19128|16.45|13|28	25714049	chr2	-	70738420	70757549	exonic	NM_172664	Tlk1	AGACTAGGACATCTCAAAAAGACACCAGAGAAGAAACAATCAGAGTCATCCAGGGGAAGA	162.167	123.333	7.21019	6.94259	160	163.5	163	134	95	141	7.34013	7.10362	7.18684	7.15556	6.69218	6.98002
mmu_circRNA_40691	0.274705	0.54479	1.09567	up	ASCRP4001841	6_103633273_103614672_-18601|14.33|7|10	25714049	chr6	+	103664677	103683279	exonic	NM_007697	Chl1	AGACTCAATGGCTTGCCGATTGAAAGGGTTCCAAAATTCCCAAAAGAAAAAATTGAACCC	47.3333	44.6667	5.37156	5.23974	39	44	59	42	42	50	5.3308	5.26062	5.52326	5.22272	5.36612	5.13039
mmu_circRNA_37226	0.0521662	0.30713	1.13843	up	ASCRP4001843	4_98891241_98879268_-11973|21.17|7|11	25714049	chr4	+	99212576	99224550	exonic	NM_175029	Atg4c	AGACTCGGTGGAGAAAGGACCAATACCGACTATCTGGAGTTTGTGAAGTATATTGGATTT	137.333	108.833	6.93501	6.74796	115	159	138	101.5	98	127	6.84012	7.01762	6.94727	6.6764	6.73683	6.83065
mmu_circRNA_35026	0.916395	0.964878	1.02187	up	ASCRP4001844	2_169711959_169709026_-2933|21.66|15|77	25714049	chr2	+	169883525	169886459	sense overlapping	NM_080455	Tshz2	AGACTCTAAATTCAAGTGGTATGCCCAGGAGGAAGTCCTGAAGGAAGAGGAGGAAATAAA	253.833	213.333	7.82869	7.79748	263.5	296	202	191.5	159	289.5	8.0971	7.91333	7.47565	7.75815	7.45524	8.17903
mmu_circRNA_43276	0.25006	0.525671	1.16436	up	ASCRP4001845	8_90682164_90680361_-1803|17.12|10|24	25714049	chr8	+	88156461	88158265	exonic	NM_172757	Heatr3	AGACTCTTGCTCAGCACCTGTCACAGATTCTTTTTTCTCAGCCAGCCTACTGACAAGGAG	75.1667	67	6.0936	5.87407	75.5	82	68	71	59	71	6.26503	6.17472	5.84104	6.04962	5.87011	5.70247
mmu_circRNA_21844	0.264019	0.537324	1.07355	up	ASCRP4001848	10_39533896_39462497_-71399|15.20|5|5	25714049	chr10	+	39742690	39814090	exonic	uc007ewc.1	Rev3l	AGACTGAGTGAGACACCAGTTTTCAAATAAAAACCAAGACAAGCCACATAAAAGCATCCT	47.6667	48.8333	5.4522	5.34981	45	50	48	49	38	59.5	5.52587	5.4646	5.36612	5.40631	5.22272	5.42042
mmu_circRNA_22284	0.0625189	0.323248	1.16227	up	ASCRP4001850	10_80771992_80771693_-299|19.94|4|7	25714049	chr10	+	81308947	81309247	exonic	NM_008844	Pip5k1c	AGACTGCCTGAATCTCAACCAGAACCCACGGACGCTGCTGCCCAAGTTCTATGGGCTGTA	96.3333	82.6667	6.47886	6.26191	89	101	99	86	71	91	6.52078	6.4579	6.4579	6.40922	6.25089	6.12563
mmu_circRNA_32218	0.0895336	0.35992	1.29337	up	ASCRP4001855	19_7542357_7530790_-11567|19.43|8|22	25714049	chr19	-	7456299	7467867	exonic	NM_001003934	Rtn3	AGACTTCTCAGTGATTTCCCAGATTCCTTTGTTTCTTCCTCTTCCTCTCAGCCTGTATCT	168.667	120.167	7.26179	6.89065	157	190.5	158.5	128.5	118	114	7.32821	7.3143	7.14285	7.0776	7.01204	6.5823
mmu_circRNA_004058	0.539776	0.74882	1.08585	up	ASCRP4001857	mm9_circ_004058	circBase	chr4	+	84971130	85006524	exonic	NM_175275	Cntln	AGAGAAAACCAGGAGTTGATGGTTCAAAAGTCCTTGAAGAAAATTTGATTGAAGCAAAGA	107.667	92.5	6.57536	6.45655	79	144	100	90	85.5	102	6.35444	6.91376	6.4579	6.48767	6.51291	6.36905
mmu_circRNA_19231	0.496829	0.717432	1.09004	up	ASCRP4001860		25070500	chr19	+	57629082	57642630	sense overlapping	NM_181415	Atrnl1	AGAGAAACTCTGTGTCTGCAACGATAGTTGGCAAGGTAGGTTAACAGAACCTTCTGGATA	74.8333	71.6667	6.10548	5.9811	56	89	79.5	65	71	79	5.85149	6.30359	6.16134	5.8976	6.1797	5.86599
mmu_circRNA_45832	0.134214	0.412344	1.21971	up	ASCRP4001862	X_148317852_148313261_-4591|14.21|2|2	25714049	chrX	+	151878717	151883309	exonic	NM_021523	Huwe1	AGAGAACCTCAAGTCAACCAGCAACAGCTACAACAGATGGAGAACAGGATGGAACTGCTG	120.667	96.6667	6.78256	6.49602	112	114	136	98	73	119	6.804	6.61701	6.92667	6.59106	6.25089	6.64611
mmu_circRNA_22135	0.0018843	0.188669	1.45619	up	ASCRP4001865	10_62779550_62750267_-29283|13.48|3|3	25714049	chr10	+	63287518	63316802	exonic	NM_026101	Herc4	AGAGAAGAAGAAACAATTTCTATTGAGATAGATGGAACATTTTCTTCATCTGGCTGCCTA	60.5	45.5	5.8011	5.25891	53	70	58.5	45	40.5	51	5.77232	5.92852	5.70247	5.29463	5.28849	5.19359
mmu_circRNA_32697	0.501877	0.721929	1.03073	up	ASCRP4001867	19_46347144_46346045_-1099|20.35|2|2	25714049	chr19	+	46271554	46272654	exonic	NM_178930	Gbf1	AGAGAAGAGATTAGTGGCCAGGTAGAAGATTTTGTGGATCCCAATGGCAAGATCTCTCTA	51.3333	54.6667	5.56322	5.51954	47	51	56	53	44	67	5.52587	5.55429	5.6095	5.56702	5.41197	5.57964
mmu_circRNA_26394	0.900819	0.958061	1.01553	up	ASCRP4001868	13_57614717_57614053_-664|17.93|1|3	25714049	chr13	-	57512691	57513356	sense overlapping	NM_009262	Spock1	AGAGAAGAGTGGCTCCCCTCTCTTCTGCTCTGCTTCCTGGCCACCAGGATACCAGCAATC	218	180.667	7.59359	7.57136	162	241	251	191	180	171	7.38793	7.61647	7.77637	7.74224	7.64138	7.33045
mmu_circRNA_19534	0.98189	0.992679	1.00377	up	ASCRP4001874		25070500	chr9	+	113761586	113773780	sense overlapping	NM_001114347	Clasp2	AGAGACATTCCCCCTGCTAGGTATAGGTATCGTTGTTAGGATTGGAGATTTTAAGTGCCT	57.5	57.6667	5.65338	5.64796	39	59	74.5	53	52	68	5.24496	5.71167	6.00352	5.59465	5.72991	5.61931
mmu_circRNA_004010	0.0863323	0.354514	1.13037	up	ASCRP4001876	mm9_circ_004010	circBase	chr1	-	156869440	156907718	exonic	NM_023884	Ralgps2	AGAGACTATATAAGCAGCTTAAAGATGACTCCTTGCATTCCCTATTTAGGCTCAGGGGCT	63.8333	60.3333	5.88061	5.70382	53.5	69	69	60	53	68	5.76128	5.95007	5.93049	5.77452	5.72991	5.60703
mmu_circRNA_38328	0.0940244	0.366571	1.18612	up	ASCRP4001879	5_28679183_28657651_-21532|12.15|12|19	25714049	chr5	+	28331110	28352643	exonic	NM_028234	Rbm33	AGAGAGAGAAGGAACATTCCAGAAACTTTGGATGATGACTTTGACCAGTTTGACAAGCCT	58.1667	52.6667	5.7333	5.48706	56	63.5	55	56	41	61	5.82417	5.78109	5.59465	5.65792	5.36612	5.43713
mmu_circRNA_42560	0.885807	0.950211	1.01137	up	ASCRP4001883	8_12252521_12250821_-1700|19.21|5|6	25714049	chr8	+	12250820	12252521	intergenic			AGAGAGCTTCATAGAGCAGCAGAAACTGGAAAACAGCTGTTTCCTGACAGGCCCAGGTCG	49.5	54.1667	5.54389	5.52757	43.5	46	59	51.5	52	59	5.4646	5.4646	5.70247	5.52326	5.65315	5.40631
mmu_circRNA_42262	0.0518731	0.30713	1.25056	up	ASCRP4001884	7_129601686_129568473_-33213|17.92|13|36	25714049	chr7	+	122424958	122458172	exonic	NM_008855	Prkcb	AGAGAGGTTCTCATTGTTGTTGTCTGCTGCTTTGTTGTACACAAGCGCTGCCATGAGTTC	50	45	5.50259	5.18002	44	54	52	46	35	54	5.48889	5.55429	5.4646	5.29463	4.95079	5.29463
mmu_circRNA_43448	0.348191	0.606009	1.07577	up	ASCRP4001886	8_112357466_112356617_-849|22.60|4|7	25714049	chr8	+	109832716	109833566	exonic	NM_001301211	Ap1g1	AGAGAGTGGATTGCGACTTGTGCCCCAATTAGTTCGTATTCTAAAGAACCTCATCATGTC	42	42.3333	5.25889	5.15352	35	44	47	42	36	49	5.07855	5.29463	5.40347	5.18056	5.18056	5.09944
mmu_circRNA_27255	0.396617	0.643756	1.08476	up	ASCRP4001887	14_27436444_27422534_-13910|19.30|2|2	25714049	chr14	+	26603047	26616958	exonic	NM_145969	Dennd6a	AGAGATGAGGAGATCATAAAACAACTTCAGAAGTCATTGGTTTTGATCAGCAAACTACCT	36.1667	36.3333	5.01232	4.89494	33	41	34.5	33	33	43	5.05379	5.1837	4.79945	4.83254	4.99559	4.8567
mmu_circRNA_012270	0.153781	0.43374	1.12818	up	ASCRP4001889	mm9_circ_012270	circBase	chr18	+	36583611	36594322	exonic	NM_175375	Ankhd1	AGAGATGGTGGCACTTCTATTGGCACAAGGTACTACTAGCTATGCATGCTAATGTTGAAG	54.5	52.3333	5.66406	5.49007	49.5	59	55	46.5	50	60.5	5.66267	5.75238	5.57713	5.36612	5.65315	5.45093
mmu_circRNA_42527	0.00316251	0.198619	1.15228	up	ASCRP4001891	8_4301838_4295336_-6502|20.22|2|2	25714049	chr8	-	4295335	4301838	exonic	NM_010485	Elavl1	AGAGATTCAGGTGTCATATGCTCGCCCAAGCTCAGAGGTCATCAAAGATGCCAACTTATA	134	106.833	6.92443	6.71993	121	142.5	138.5	105.5	94	121	6.94044	6.88557	6.94727	6.76197	6.67346	6.72437
mmu_circRNA_45000	0.0304659	0.266565	1.24772	up	ASCRP4001895	9_103069522_103063150_-6372|16.92|10|13	25714049	chr9	+	103160819	103167192	sense overlapping	NM_173781	Rab6b	AGAGCAAAGAAGGGAGTATCCTTTTCCTTTATCATGCAACCATCGGGATTGACTTCTTGT	220.167	153.5	7.6163	7.297	180.5	248	232	146	159.5	155	7.52609	7.66349	7.65933	7.28992	7.44975	7.15134
mmu_circRNA_36536	0.00339139	0.200626	1.4542	up	ASCRP4001897	4_21876035_21863780_-12255|18.33|6|6	25714049	chr4	+	21936632	21948888	exonic	NM_175234	Faxc	AGAGCACTTCTACTGGAAACAGCAAGAGCTCGACTCCAAAGATGCTATTATTTTGCATCA	50.1667	39.3333	5.52413	4.9839	41	52.5	57	37	35	46	5.36904	5.56702	5.63633	4.943	5.05017	4.95855
mmu_circRNA_28634	0.00760182	0.210194	1.2745	up	ASCRP4001899	15_61940005_61938703_-1302|20.42|1|3	25714049	chr15	+	62107147	62108450	intronic	AK043252		AGAGCAGGGCAGCTTCTGGGGAGGGTCTGATTTTCTTAACTCTACTACGGTAAGAAGATG	68.8333	58.6667	6.02086	5.67093	60.5	72	74	55	55	66	5.96747	6.02029	6.07481	5.64116	5.79198	5.57964
mmu_circRNA_26185	0.172094	0.453408	1.14105	up	ASCRP4001903	13_32319171_32317004_-2167|14.63|13|18	25714049	chr13	-	32225134	32227302	exonic	NM_146041	Gmds	AGAGCCATGTCAAGGTCCATGGAATAGTACGGCGATCTAGTTCATTTAATACAGGTCGAA	159	126.167	7.16048	6.97013	136	187	154	106	126.5	146	7.11537	7.26903	7.09705	6.76915	7.0847	7.05653
mmu_circRNA_009557	0.751641	0.877207	1.03021	up	ASCRP4001904	mm9_circ_009557	circBase	chr14	-	38397229	38407216	exonic	NM_008734	Nrg3	AGAGCCATGTCCATCTACAAAATAGAGTGAAGACGTTTATCAAAGGCAGGTGCTGTCAAT	66.1667	68.6667	5.97087	5.92793	58.5	70	70	56	67	83	5.9206	5.99412	5.99789	5.68621	6.09782	5.99977
mmu_circRNA_008959	0.426823	0.667304	1.05285	up	ASCRP4001906	mm9_circ_008959	circBase	chr10	-	117355934	117367988	exonic	NM_001013391	Cpsf6	AGAGCGAGAATACCGTCATCGTTAGAAGGAAGCAGAATATGGTGGACATGATCAGATAGA	492.5	370	8.76034	8.68604	455	571.5	451	351	330	429	8.80813	8.82068	8.65221	8.69954	8.56855	8.79004
mmu_circRNA_30573	0.0286563	0.264899	1.44973	up	ASCRP4001910	17_49861669_49846835_-14834|12.10|7|8	25714049	chr17	+	49707509	49722344	exonic	NM_177052	Kif6	AGAGCTCCTTCAACTCCTATGAATCAAGCTTCAACCCGGTCACACTGTATTTTCACTGTG	130.833	86.6667	6.89267	6.35688	126	143.5	123	97	75	88	7.0027	6.88862	6.78668	6.61701	6.34707	6.10657
mmu_circRNA_24896	0.587382	0.781353	1.06538	up	ASCRP4001912	12_33825981_33820831_-5150|21.91|2|2	25714049	chr12	-	33135965	33141116	exonic	NR_015602	F730043M19Rik	AGAGCTCTCCTTGCAGATGAAGTAGAAGCCTGGGTCTAAAGAGACTTTGGAGTGAACGTC	68.5	66.8333	6.00392	5.91254	58	63.5	84	58	61	81.5	5.90464	5.85149	6.25562	5.73443	5.99034	6.01286
mmu_circRNA_39605	0.0417028	0.289756	1.17638	up	ASCRP4001915	5_143517399_143512120_-5279|15.83|4|4	25714049	chr5	-	142750379	142755659	exonic	NM_001122730	Tnrc18	AGAGCTTGCTGGATACGGACTCTGACGAAGACGAAGACTTCCTGAAGAATGAGTGGTCTG	60.1667	56.1667	5.78112	5.54677	56.5	67	57	52.5	49	67	5.84104	5.86599	5.63633	5.48889	5.59713	5.55429
mmu_circRNA_35631	0.998963	1	1.00015	up	ASCRP4001920	3_79422347_79409552_-12795|13.50|2|2	25714049	chr3	-	79605629	79618425	exonic	NM_025794	Etfdh	AGAGGAATGGAGCCATGGACTCTAAAACATAAAGGTCTTCCGATGAACAATCATGGCAAT	41.5	46.1667	5.24858	5.24836	40	41	43.5	49.5	34	55	5.36904	5.22272	5.15399	5.48889	4.99559	5.26062
mmu_circRNA_000233	0.0139454	0.231975	1.27041	up	ASCRP4001926	mm9_circ_000233	circBase	chr6	-	135922871	135923470	exonic	NM_008171	Grin2b	AGAGGATCTACCAGTCTAACATGCTGAATAGGATGAGTCCTCCATGTTCTTCCAGTTTGG	168	118	7.23183	6.88653	137	191	176	113	115	126	7.12488	7.28762	7.28299	6.87537	7.00082	6.78341
mmu_circRNA_41296	0.118599	0.393653	1.18894	up	ASCRP4001927	7_35150756_35142453_-8303|16.07|2|2	25714049	chr7	-	34357433	34365737	exonic	NM_025948	Lsm14a	AGAGGCAAGTAGCTGGAAACTCTTTGACATCCTTTGGAACAGAAGCATCAAATAGTGGTA	160.333	122.5	7.18085	6.93118	160	183	138	120	110	137.5	7.35746	7.24466	6.94044	6.96133	6.8957	6.93652
mmu_circRNA_36681	0.698205	0.847447	1.03652	up	ASCRP4001930	4_41335230_41325980_-9250|21.14|4|5	25714049	chr4	+	41378946	41388197	exonic	NM_023305	Ubap1	AGAGGCTCTGGAAATGCACCAGTGTTCAGAAGAAAAGTATGACTTCTCCTTGGAAAAGAA	48.8333	51.3333	5.51854	5.46679	39	49.5	58	47	48	59	5.3308	5.53627	5.68855	5.36612	5.59713	5.43713
mmu_circRNA_000477	0.543037	0.751067	1.03892	up	ASCRP4001932	mm9_circ_000477	circBase	chrX	-	48553977	48567113	exonic	NM_153532	Zfp280c	AGAGGGATTGCCTCCTGGGACAAAAGTGTCGATCAAACTTTAGGATTAAAACATCCTTCC	38.6667	41	5.11879	5.0637	33	40	43	39	36	48	4.99935	5.09944	5.25759	5.02496	5.13382	5.03232
mmu_circRNA_35130	0.0385774	0.283612	1.39153	up	ASCRP4001936	3_19160292_19156778_-3514|15.55|4|6	25714049	chr3	-	19256777	19260292	exonic	NM_008802	Pde7a	AGAGGTTCCCATCCGTACATTGACTTCCGTATTTTTCACTAGACGTGGAGCTATTTCCTA	47.8333	38.6667	5.44133	4.96465	38.5	52	53	35	38	43	5.22272	5.60703	5.49423	4.8567	5.18056	4.8567
mmu_circRNA_35991	0.0273581	0.264547	1.25124	up	ASCRP4001937	3_109366122_109311702_-54420|18.31|4|4	25714049	chr3	+	109508783	109563204	exonic	NM_020505	Vav3	AGAGTAGACAATTGTGGCAGAGTTAATTCCGTTGGACCTTGTAAAAGTTCATCGGAGCTT	48.8333	44.1667	5.52592	5.20257	43	52.5	51	39	41	52.5	5.48889	5.59465	5.49423	5.06101	5.36612	5.18056
mmu_circRNA_25424	0.148018	0.427967	1.22273	up	ASCRP4001939	12_82581989_82575574_-6415|17.87|4|6	25714049	chr12	-	81474586	81481002	exonic	NM_025461	Cox16	AGAGTCAGAGTATGAGTTGCTGGTTGTTGGAGGTTCTTTTGGTCTTCGTGAATTTTCACA	53.8333	50.1667	5.64931	5.35921	46	55	60.5	42	51	57.5	5.55939	5.63391	5.75461	5.10992	5.63391	5.33379
mmu_circRNA_24244	0.129018	0.406674	1.16783	up	ASCRP4001941	11_104390046_104369661_-20385|20.42|12|22	25714049	chr11	-	104508346	104528732	exonic	NM_145436	Cdc27	AGAGTCCCTCGTTTACTTCCTAATAGGAAAGGTGAGAAGCCAGATCCTGACCAAACATTT	70.8333	64.3333	6.04399	5.82017	58	81	73.5	60	50	83	5.93049	6.17472	6.02676	5.77452	5.68621	5.99977
mmu_circRNA_40647	0.317431	0.584451	1.08328	up	ASCRP4001944	6_99582406_99576890_-5516|14.12|11|22	25714049	chr6	-	99626895	99632412	sense overlapping	NM_025829	Eif4e3	AGAGTGAAGAGAAGACTTGCCGAAGCCCGATGCTGGTCCATTTAGAATGACGAGATCATC	190.333	156	7.43002	7.31462	184	203.5	183.5	139.5	144	184.5	7.57041	7.38362	7.33604	7.213	7.27835	7.4525
mmu_circRNA_36790	0.09055	0.360456	1.3505	up	ASCRP4001945	4_53551351_53530417_-20934|18.43|3|3	25714049	chr4	+	53517544	53538479	exonic	NM_133891	Slc44a1	AGAGTGCTAGTGTGGATTCTAACAGTTCTGGTCATACTGGGTTCACTTGGTATGTGTTCT	64	52.1667	5.89128	5.45778	68	70	54	49	50.5	57	6.13934	5.98276	5.55173	5.43713	5.61441	5.32181
mmu_circRNA_001406	0.809404	0.90852	1.02518	up	ASCRP4001947	mm9_circ_001406	circBase	chr5	-	106618070	106619642	sense overlapping	NM_026856	Zfp644	AGAGTGGCATCGGAGCAAACAATACTTCAGACAAGACACCATAGATTGTAAGCAGAAGAA	508.833	392.667	8.80388	8.768	492.5	608	426	358	354	466	8.92873	8.92007	8.56284	8.73213	8.66914	8.90272
mmu_circRNA_24911	0.382231	0.632273	1.07098	up	ASCRP4001952	12_35122243_35058743_-63500|18.42|3|3	25714049	chr12	-	34373877	34437378	exonic	NM_001271386	Hdac9	AGATACAGGAAATGGAATGTGGGGAGCAGGCTGCTTTTATGCAACAGTGGACGTGAAATC	124.167	108.333	6.82728	6.72835	110.5	139	123	94	98	133	6.81044	6.87332	6.79807	6.54545	6.75809	6.8815
mmu_circRNA_38737	0.145384	0.426513	1.24461	up	ASCRP4001956	5_68156230_68136819_-19411|19.69|2|2	25714049	chr5	-	67745579	67764991	exonic	NM_009727	Atp8a1	AGATATGAATTGCTCAATGTCCTAGAGTTCACCAGATGGTGGCGCTAGTAACTTTGGACT	77.3333	67.6667	6.15974	5.84405	63	92	77	56	66	81	6.05144	6.35297	6.07481	5.56702	6.06047	5.90464
mmu_circRNA_35625	0.0566576	0.314435	1.22025	up	ASCRP4001957	3_79018949_79014613_-4336|13.12|1|2	25714049	chr3	-	79210690	79215027	antisense	NR_045502	4921511C10Rik	AGATATGAGAGACACGAAGCTAATGAAGTTCTATACTAGACCTGGAAATAGTGTATTCCT	56.1667	51.8333	5.72589	5.43872	47	60.5	61	46	41	68.5	5.65315	5.78109	5.74344	5.33229	5.3427	5.64116
mmu_circRNA_006765	0.379499	0.630379	1.07158	up	ASCRP4001962	mm9_circ_006765	circBase	chr7	-	75136297	75157449	exonic	NM_153579	Sv2b	AGATCCACCAACATGGGAAGCTTGTGAACGATAAGGCTGATAGTCTACCTAGGAATGATG	282.833	222.167	7.97811	7.87837	233	331	284.5	189	216	261.5	7.90583	8.06783	7.96067	7.71818	7.89071	8.02624
mmu_circRNA_40796	0.877927	0.947115	1.0175	up	ASCRP4001963	6_116127658_116126891_-767|20.11|2|2	25714049	chr6	-	116176872	116177640	intronic	ENSMUST00000088896	Tmcc1	AGATCCATACTGAGTAAAGGGGGAAAGGAGGAAGCCAGATCATTACCAACTCTCTTCATT	41.3333	44.6667	5.21143	5.1864	37	43	44	40	32	62	5.15399	5.22272	5.25759	5.14382	4.95079	5.4646
mmu_circRNA_013212	0.145748	0.426878	1.18625	up	ASCRP4001964	mm9_circ_013212	circBase	chr10	+	70498885	70520925	exonic	NM_024244	Fam13c	AGATCCTGCAGAATAGACCAGAGGGCTACCATTTGGCCAAAGGATGCTTTTGGAACTCAG	50.1667	48.3333	5.52231	5.27589	52	50	48.5	49	38	58	5.69784	5.49423	5.37484	5.43713	5.09593	5.29463
mmu_circRNA_25112	0.443424	0.678536	1.06224	up	ASCRP4001966	12_55885106_55864607_-20499|18.16|3|3	25714049	chr12	-	54763619	54784119	exonic	NM_026998	Snx6	AGATCTCACAAAACTTAAAGCAATAAATGTAGATCTCCAGAGTGACGCTGCTCTGCAGGT	44	47	5.36329	5.27618	38	43	51	44	37	60	5.28849	5.33676	5.4646	5.25759	5.13382	5.43713
mmu_circRNA_40075	0.509634	0.727267	1.06068	up	ASCRP4001967	6_35174217_35139855_-34362|16.02|2|2	25714049	chr6	+	35189854	35224217	exonic	NM_027513	Nup205	AGATCTGTCTCTGGGTTCCTTCATTTTGACACTGCCACAAAAGGTTTCTGATCTCATCAA	48.3333	49.8333	5.49827	5.41328	41	47	57	52	44	53.5	5.44818	5.43713	5.6095	5.56702	5.45642	5.2164
mmu_circRNA_39421	0.534803	0.745978	1.0496	up	ASCRP4001969	5_126179120_126102831_-76289|20.00|4|4	25714049	chr5	+	125622460	125698750	exonic	NM_001190352	Tmem132b	AGATCTTCATCAGCCAGACGACCTTTGTGGGCATTGTCCCTCTCACCATGAGAGCACAGG	97.3333	92	6.50234	6.43249	83.5	100	108.5	88	90	98	6.44691	6.44553	6.61456	6.40922	6.5923	6.29596
mmu_circRNA_43929	0.269137	0.541235	1.17459	up	ASCRP4001971	9_30976501_30968812_-7689|12.67|2|2	25714049	chr9	-	31161226	31168916	exonic	NM_009691	Aplp2	AGATGAAATCCCAGTGAATTTCCTACTGAAGCAGATTTGGAAGACTTCACAGAAGCAGCA	83.8333	75.3333	6.29368	6.06152	85	81	85.5	83	55	88	6.4579	6.15966	6.26347	6.34115	5.79198	6.05144
mmu_circRNA_006216	0.201212	0.481661	1.08695	up	ASCRP4001973	mm9_circ_006216	circBase	chr12	+	3632809	3648389	exonic	NM_007886	Dtnb	AGATGAAGGAGCATTCCTCTTGGACATTTTCTCCCAGATGTCAGATTCCAATGGCTTAAT	3636.17	2514.5	11.6505	11.5302	3410.5	4144	3354	2459.5	2421	2663	11.6955	11.7231	11.533	11.6257	11.5172	11.4478
mmu_circRNA_009487	0.149196	0.42891	1.14651	up	ASCRP4001976	mm9_circ_009487	circBase	chr6	-	118651947	118751565	exonic	NM_009781	Cacna1c	AGATGATCCTGAAGCTCATTGCCTTCAAACCCAAGATGTTCCGGCAGAAGAGGATCCTTC	50.3333	49.6667	5.54293	5.34567	47	54	50	50	37	62	5.52587	5.57964	5.52326	5.49689	5.13382	5.40631
mmu_circRNA_21607	0.148613	0.428428	1.04389	up	ASCRP4001979	10_7425840_7421408_-4432|17.20|2|2	25714049	chr10	+	7701609	7706042	exonic	NM_010690	Lats1	AGATGGACACATGACTCCAAGTACTACCAGAGTGGAAATGTGCAACATTCAATTAACCGA	40.8333	44.1667	5.24658	5.18461	36	40.5	46	41	37	54.5	5.20015	5.24496	5.29463	5.14382	5.19359	5.2164
mmu_circRNA_31993	0.988628	0.995639	1.00096	up	ASCRP4001980	18_76452638_76422094_-30544|21.28|6|12	25714049	chr18	+	76262439	76292984	exonic	NM_010754	Smad2	AGATGGAGAAACAAGTGACCAACAGTTGAACCAAAGTATGGACACAGGGTAGATTTACCG	56.6667	61	5.72434	5.72296	54	57	59	54	53	76	5.82417	5.6603	5.68855	5.58215	5.74568	5.84104
mmu_circRNA_43430	0.869283	0.942294	1.02838	up	ASCRP4001983	8_109875499_109862709_-12790|13.98|4|4	25714049	chr8	+	107338808	107351599	exonic	NM_018823	Nfat5	AGATGGCTCTACTCTGACATTGCAGACACCTTCTTCCCCCATTTTATGCAATGCTTCTTC	110.333	101	6.64479	6.60441	84	106	141	92	110	101	6.47286	6.49968	6.96181	6.51751	6.92667	6.36905
mmu_circRNA_36115	0.350607	0.608307	1.04818	up	ASCRP4001985	3_125141679_125140465_-1214|23.57|13|54	25714049	chr3	+	125437546	125438761	exonic	NM_022565	Ndst4	AGATGTGAAGATAATGCTTAAAGGACCCTGCAGCAGTTCTTGGTATTGGACATAGCATCT	62.1667	62.5	5.84093	5.77305	54	70	62.5	60	54.5	73	5.77232	5.96939	5.78109	5.77452	5.77452	5.77012
mmu_circRNA_008349	0.00457647	0.203551	1.37702	up	ASCRP4001989	mm9_circ_008349	circBase	chr9	-	119284545	119294523	exonic	NM_133985	Oxsr1	AGATTCACAGAAAGAAATCCAGGCCATGAGCCAATGCCATCATCCTAACATTGTGTCTTA	87.1667	66.8333	6.32693	5.86538	81	99	81.5	66	57.5	77	6.38928	6.41345	6.17805	5.92457	5.83052	5.84104
mmu_circRNA_22013	0.4483	0.68153	1.06085	up	ASCRP4001991	10_53414682_53367378_-47304|13.95|1|2	25714049	chr10	-	53647571	53694876	exonic	NM_001081428	Fam184a	AGATTCTCAGAGTACGGAGTGAATCCAACCAGCAAATGAGGTCATATTGGAATGCTTCAG	41.3333	41.8333	5.21497	5.12975	38	43	43	40	31	54.5	5.24496	5.22272	5.17724	5.14382	4.95079	5.29463
mmu_circRNA_25826	0.228543	0.5058	1.23524	up	ASCRP4001992	12_110783251_110782913_-338|17.98|4|4	25714049	chr12	+	109544702	109545041	sense overlapping	NR_027651	Meg3	AGATTGAACTTAAATTCACACGGAGGACACTTGGACTCTTGCCACATTAGACTCCTGCAG	459.5	295.333	8.63372	8.32893	291	599	488.5	261	285	340	8.23197	8.89706	8.77214	8.22113	8.31586	8.44979
mmu_circRNA_24184	0.421279	0.663086	1.07428	up	ASCRP4001995	11_100463130_100457480_-5650|22.37|2|3	25714049	chr11	-	100596165	100601816	exonic	NM_019795	Dnajc7	AGATTTCCGGAAGGGAAGCAGAATCCTTCAAGGAACAAGGGAATGCATATTATGCTAAGA	81.3333	76.3333	6.23875	6.13538	71	84	89	83	66	80	6.206	6.21735	6.2929	6.34115	6.11005	5.95493
mmu_circRNA_45011	0.0366196	0.278846	1.15486	up	ASCRP4001996	9_104909997_104828080_-81917|21.81|4|5	25714049	chr9	+	104925749	105007667	exonic	NM_028719	Cpne4	AGATTTGCCAAGACTATGACAGGTTGTGATGAATAACTTAAGCCCAGCCTGGAAGTCATT	58	53.6667	5.74375	5.53604	54	60	60	51	50	60	5.82417	5.71854	5.68855	5.52326	5.63391	5.45093
mmu_circRNA_36746	0.855443	0.934859	1.02012	up	ASCRP4001998	4_47135720_47116972_-18748|16.67|2|2	25714049	chr4	+	47104099	47122848	sense overlapping	NM_172693	Galnt12	AGCAAAAAAGGTGCAGAGAGGTGAAATACGATTATGATAACCTGCCCAAGACTTCTGTTG	44	48.5	5.32967	5.30094	37	43	52	41	40	64.5	5.20015	5.29463	5.49423	5.14382	5.22272	5.53627
mmu_circRNA_28417	0.168943	0.451008	1.08747	up	ASCRP4002003	15_35604707_35463051_-141656|15.81|2|3	25714049	chr15	+	35533295	35674952	exonic	NM_177151	Vps13b	AGCAAATATGACTGGATTGGAGCCATCAACCAAGGCTACAGAGGTGTGAAATCTAAGAAT	114.333	99.8333	6.70854	6.58757	106	127	110	103	84	112.5	6.73683	6.75475	6.63406	6.70837	6.50631	6.54802
mmu_circRNA_18986	0.0580303	0.316685	1.16575	up	ASCRP4002011		25070500	chr10	+	67157904	67189851	sense overlapping	NM_207221	Jmjd1c	AGCAACTGGATTTTTTAACAGAAGATAGTGCCTTTCAGCCATACCAGGTAGGTCTACGTG	74.6667	67.6667	6.11855	5.89729	70	71	83	64	62	77	6.15123	5.96939	6.23502	5.86805	5.95783	5.86599
mmu_circRNA_018701	0.0385574	0.283612	1.16654	up	ASCRP4002012	mm9_circ_018701	circBase	chr10	+	67157906	67189849	exonic	NM_207221	Jmjd1c	AGCAACTGGATTTTTTAACAGAAGATAGTGCCTTTCAGCCATACCAGGTCTACGTGGAAT	83.3333	72.8333	6.27241	6.05017	81	79	90	69.5	66	83	6.35444	6.14105	6.32174	6.06047	6.09782	5.99223
mmu_circRNA_30572	0.116317	0.390557	1.13242	up	ASCRP4002014	17_49978532_49825716_-152816|18.78|3|3	25714049	chr17	+	49686390	49839207	exonic	NM_177052	Kif6	AGCAAGAAGTAAAATTGGAAAGTGACAATATTGGAGGACCCTGATCAGAACATTCACCTG	107.667	91.6667	6.63256	6.45315	108	109	106	84	83	108	6.78886	6.54674	6.56209	6.36614	6.48566	6.50763
mmu_circRNA_39795	0.0254376	0.260232	1.37036	up	ASCRP4002020	6_5050587_4995936_-54651|19.23|4|5	25714049	chr6	+	5045935	5100587	exonic	NM_181595	Ppp1r9a	AGCAAGCTCAGCCACAAGTTCAAAGAGGTTTTCAACACATACTCCAATGAAGACTATGAC	394.667	236.167	8.44501	7.99045	331	480	373	258.5	206	244	8.40634	8.56332	8.36537	8.21508	7.82781	7.92846
mmu_circRNA_36575	0.0298784	0.265918	1.34264	up	ASCRP4002021	4_28870528_28744595_-125933|16.01|2|2	25714049	chr4	+	28817444	28943378	exonic	NM_010141	Epha7	AGCAAGGCTGACCAAGAAGGGGATGAAGAACTCTACTTTCATTTACTATTACTGGACTCG	73.6667	58.3333	6.10344	5.67837	70	79	72	63	53	59	6.17139	6.14105	5.99789	5.86805	5.70247	5.4646
mmu_circRNA_39536	0.298611	0.566586	1.08162	up	ASCRP4002022	5_136785718_136781319_-4399|21.70|1|2	25714049	chr5	-	136305448	136309848	exonic	NM_009986	Cux1	AGCAAGGGCCAGGTAACATCACTACCCGGATCCGAGCATCTGAGACTGGTTCTGATGAAG	48.8333	50.3333	5.49693	5.38374	47	43	56.5	50.5	40.5	60	5.55939	5.33676	5.59465	5.45642	5.28849	5.40631
mmu_circRNA_29910	0.628304	0.805583	1.0328	up	ASCRP4002024	16_70488371_70433790_-54581|20.75|3|4	25714049	chr16	+	70433544	70488126	exonic	NM_028803	Gbe1	AGCAATGGCTATTCCAGATAAATGGATCCAAGTAGTTATTACTAGTAAGAGTGGCGAGAT	42	44.6667	5.27617	5.22961	39	45	42	45	36	53	5.24496	5.40631	5.17724	5.33229	5.13382	5.22272
mmu_circRNA_45879	0.0164533	0.241976	1.22805	up	ASCRP4002027	X_154434616_154344602_-90014|18.26|4|4	25714049	chrX	-	157906669	157996684	exonic	NM_177751	Cnksr2	AGCACACCAACCTATGGTCTTGATGACTGTTTGCAGCAGTACATTAAGAACTTTGAGAGA	95.3333	77.1667	6.44825	6.15188	84	110	92	75.5	69	87	6.44691	6.5589	6.33892	6.20111	6.1797	6.07481
mmu_circRNA_20879	0.123905	0.400391	1.08796	up	ASCRP4002029	1_135544106_135530339_-13767|23.85|3|3	25714049	chr1	-	133633761	133647529	exonic	NM_144530	Zc3h11a	AGCACCAAAGAAAGGGTTACATTTTAAAGACGATTTCTGTGGCTGAGTGGTCATTGGAAG	75.5	72.5	6.12737	6.00574	73	75.5	78	70	60	87.5	6.18136	6.08548	6.11526	6.02029	5.90263	6.0943
mmu_circRNA_44618	0.143992	0.425038	1.17119	up	ASCRP4002033	9_72459635_72439558_-20077|14.02|5|6	25714049	chr9	+	72591750	72611828	exonic	NM_001033536	Rfx7	AGCACCGGCAGCAAGAAGTTGAGAAGTTTACAGACCTAGAGAAACTCTACCTCTACCTTC	70.6667	65	6.05928	5.83131	69	70	73	56	59	80	6.16134	5.95783	6.05867	5.6095	5.92951	5.95493
mmu_circRNA_018615	0.0072458	0.208861	1.2321	up	ASCRP4002035	mm9_circ_018615	circBase	chr4	+	109883635	109935698	exonic	NM_007983	Faf1	AGCACCTTTCCTAGGAGAGATATTTCTGACAATGTGCAATAGACACTTTGGCAGCGTTAT	53	47	5.60758	5.30646	47	57	55	43	42	56	5.55939	5.68621	5.57713	5.22272	5.37484	5.32181
mmu_circRNA_26699	0.234348	0.510436	1.08182	up	ASCRP4002036	13_93956431_93944595_-11836|16.27|2|3	25714049	chr13	-	93174639	93186476	exonic	NM_133905	Papd4	AGCACGACATATACTCACCTTAGTCCATAAGCACTTCTGTACTAGACTGTGTAGAAGAAT	46	46.8333	5.42481	5.31136	46	47	45	43	41	56.5	5.55939	5.42042	5.29463	5.25759	5.3427	5.33379
mmu_circRNA_44860	0.0473283	0.301696	1.44677	up	ASCRP4002041	9_96200859_96123513_-77346|21.51|4|4	25714049	chr9	+	96223093	96300440	exonic	NM_001184706	Tfdp2	AGCAGAAGCGAGCCCAGCTACAAGAACTTCTCCTTCAGGATATTTTAAAGAACTGTTGAA	64.1667	49.1667	5.88746	5.35462	61	76.5	55	51.5	43	53	5.99977	6.08548	5.57713	5.52326	5.37484	5.16576
mmu_circRNA_41934	0.0422191	0.291131	1.29627	up	ASCRP4002044	7_104811091_104787815_-23276|13.47|4|4	25714049	chr7	+	97639304	97662581	exonic	NM_001081267	Rsf1	AGCAGAGAAGGATACAAATTCTAAAGCAAGCAAGTATCTCTGTGAGTGTCAGTTTGATGA	48.5	41	5.47884	5.10447	40	56.5	49	36	37.5	49.5	5.3308	5.6603	5.44543	4.95855	5.24496	5.10992
mmu_circRNA_41570	0.0062352	0.204008	1.44895	up	ASCRP4002045	7_69338479_69335603_-2876|17.83|4|4	25714049	chr7	-	62190716	62193593	exonic	uc009hfe.1	AK086712	AGCAGAGATGACATCATTTGGGAGTATGGTGTAATCATTTTCAATGTAGGGTATTTCTGA	63	48.5	5.84218	5.30717	55	71.5	62.5	43	43	59.5	5.74568	5.99977	5.78109	5.18056	5.37484	5.36612
mmu_circRNA_36456	0.247969	0.52412	1.11396	up	ASCRP4002046	4_11162757_11148260_-14497|21.62|2|2	25714049	chr4	-	11221112	11235610	exonic	NM_178112	Ints8	AGCAGAGGGAATCCACATTAGGCATAATGTATCGGAAGTAGTGCAGATTTTCATTGAAGA	52	52.3333	5.58127	5.42557	42	56	58	53	43	61	5.36904	5.68621	5.68855	5.49689	5.3427	5.43713
mmu_circRNA_30683	0.383194	0.632716	1.10252	up	ASCRP4002047	17_58206928_58206141_-787|11.58|3|7	25714049	chr17	-	58066717	58067505	antisense	NM_001081653	Cntnap5c	AGCAGATATATGGCTGGATAACACTGTGCTTTCTTTTCTCCTGGAGTCTGGGAAAATTGA	40.6667	41	5.23145	5.09065	32	41	49	36	38	49	4.99935	5.26062	5.43436	4.99181	5.22272	5.05741
mmu_circRNA_36112	0.72898	0.865468	1.10703	up	ASCRP4002048	3_123375395_123330877_-44518|17.92|8|14	25714049	chr3	-	123627958	123672477	exonic	NM_031186	Ndst3	AGCAGATGATTCTCAACAAAAAGTTTGCCTTAACTGTGTTTCCTGTGAGTCCAGATGTGT	302	214	7.9524	7.80571	144	393	369	170	209	263	7.21826	8.28401	8.35494	7.54682	7.82781	8.04252
mmu_circRNA_41774	0.00248208	0.189437	1.27296	up	ASCRP4002051	7_88517086_88516898_-188|16.63|2|2	25714049	chr7	-	81372011	81372200	exonic	NM_007755	Cpeb1	AGCAGCACACAGTCAGACTTCCAGGACTCTGAAGAAACAGTTACAAGCAGGATGCTTTTC	107.833	84	6.63123	6.28305	103	115	105.5	77.5	76	98.5	6.70952	6.61701	6.56717	6.2238	6.32174	6.30359
mmu_circRNA_22054	0.984642	0.993798	1.00175	up	ASCRP4002052	10_57917473_57914732_-2741|17.02|1|2	25714049	chr10	+	58451983	58454725	exonic	NM_011240	Ranbp2	AGCAGCCAAACTTTTCCCAGGAAGTCCTGCCATTTATAAGTTAAAGAAGTCAATGAAAGG	49.6667	55.6667	5.50896	5.50644	52	47	50	51	46	70	5.68621	5.40631	5.43436	5.36612	5.4929	5.6603
mmu_circRNA_006588	0.17645	0.457577	1.24442	up	ASCRP4002056	mm9_circ_006588	circBase	chr13	+	8672404	8713768	exonic	NM_052977	Adarb2	AGCAGCTAATCACCATGTCCTGCACAGACAAGATTGCCAGGATTTTGCAGACTCTGTGTC	66.5	58.3333	5.94897	5.63349	63	68.5	68	69	42	64	6.02583	5.92852	5.89255	5.99977	5.37484	5.52587
mmu_circRNA_41814	0.00466693	0.203551	1.52298	up	ASCRP4002060	7_94952574_94744626_-207948|22.25|6|8	25714049	chr7	+	87596115	87804064	exonic	NM_001081414	Grm5	AGCAGGGGAATTTCTACTTCTGGGCAGGTGATTTTACCCAAATTCTTGGTTTAGAAAAAA	156	96.3333	7.13889	6.53199	128	176	164	97	93	99	7.03147	7.19834	7.18684	6.60224	6.64371	6.35002
mmu_circRNA_33495	0.837614	0.924555	1.03172	up	ASCRP4002064	2_44858224_44849999_-8225|15.41|2|2	25714049	chr2	-	44994478	45002704	exonic	NM_015753	Zeb2	AGCAGTTCCCTTCTGCGACATAAATACGAACACACAGTTAAGAATGCAAATTGCACATCA	54	58.6667	5.68862	5.64357	58	49	55	69	45	62	5.93049	5.52587	5.6095	5.97322	5.4929	5.4646
mmu_circRNA_20170	0.285261	0.554721	1.11824	up	ASCRP4002065	1_59767496_59765847_-1649|11.12|6|8	25714049	chr1	+	59709002	59710652	exonic	NM_018868	Nop58	AGCAGTTCCTTGAAGTGAAGACTTACGATCCCTCTGGTGACTCCACACTTCCAACTTGTT	67.5	64.5	5.96308	5.80184	59	69.5	74	54.5	64	75	5.90464	5.95783	6.02676	5.58215	6.01844	5.80494
mmu_circRNA_43571	0.22402	0.501624	1.10683	up	ASCRP4002068	8_124330498_124328847_-1651|21.72|5|7	25714049	chr8	-	121804946	121806598	exonic	NM_145605	Klhdc4	AGCATAGCCATCTATGGAGGTTACTCAAAGCAGATCAACAGGGGGTCCTTCAGGTCGAAG	83.1667	76.8333	6.29139	6.14495	78.5	83	88	81.5	69	80	6.36468	6.20437	6.30511	6.31118	6.12391	5.99977
mmu_circRNA_42751	0.317353	0.584392	1.15178	up	ASCRP4002069	8_33613797_33551482_-62315|16.51|5|9	25714049	chr8	-	32441009	32503325	sense overlapping	ENSMUST00000084017	Gm5908	AGCATATCATAAAAGGACTTCCCAAGAAAAGGTATATGAAAGGCCTCAAGTGACCCCCTT	196.5	151.167	7.46689	7.26302	188	228.5	173	122	164.5	167	7.60108	7.54938	7.2502	7.00551	7.4921	7.29146
mmu_circRNA_32545	0.321521	0.587301	1.10874	up	ASCRP4002073	19_37683595_37651426_-32169|17.41|3|3	25714049	chr19	+	37576935	37609105	exonic	NM_175353	Exoc6	AGCATCTTTCAAGTGTTTACCCATTTGCCTGTATTACTCCGCACTTAAAACAATGGAACA	63	60.6667	5.85799	5.70907	51	75	63	56.5	48	77.5	5.71396	6.05506	5.80494	5.65792	5.59713	5.87217
mmu_circRNA_45766	0.0726126	0.336241	1.31079	up	ASCRP4002076	X_139240611_139186583_-54028|20.65|11|12	25714049	chrX	+	142752039	142806068	exonic	NM_177592	Tmem164	AGCATGCTATGCTCTACGTGGTCCCTGTCTACCTGCTTTGGAAAGGAGATCTTCCTCCTG	86.1667	67.3333	6.29574	5.90531	65	95.5	98	62	68	72	6.07481	6.38353	6.42889	5.80816	6.13763	5.77012
mmu_circRNA_34582	0.575199	0.77309	1.02023	up	ASCRP4002078	2_130773463_130759122_-14341|17.07|2|2	25714049	chr2	+	130933385	130947727	exonic	NM_009730	Atrn	AGCATGGTTTTAGCACTAACTGGCTCTTCTGGATTTGTAACAGATGGACCTGGGAATTAT	42	47	5.29057	5.26168	38	42	46	43.5	41	56.5	5.24496	5.26062	5.36612	5.20667	5.30067	5.27769
mmu_circRNA_32780	0.321407	0.587301	1.06382	up	ASCRP4002083	19_56645361_56644906_-455|20.65|2|4	25714049	chr19	+	56570415	56570871	exonic	NM_025811	Nhlrc2	AGCATTGGAGATGGCCTTCTGATTGTCGGTGTTCACTCGGCTAAGTTTCCCAATGAGAAG	220.667	178.833	7.63612	7.54686	194.5	254	213.5	157.5	172	207	7.66349	7.70095	7.54392	7.42618	7.57483	7.63957
mmu_circRNA_33661	0.686847	0.840189	1.03901	up	ASCRP4002085	2_61623616_61558501_-65115|17.46|2|2	25714049	chr2	+	61720443	61785559	exonic	NM_021526	Psmd14	AGCCAAGAATTATAATAAGGAGAGAGAGGAAAAACTACTTGTGAAAAATTGTATCTGCCA	39.3333	41	5.12081	5.06561	32.5	45	40.5	41	33	49	4.9695	5.35735	5.03558	5.14382	4.99559	5.05741
mmu_circRNA_31898	0.824019	0.916795	1.01656	up	ASCRP4002088	18_67950603_67949006_-1597|21.10|1|3	25714049	chr18	-	67789351	67790949	exonic	NR_045376	4930549G23Rik	AGCCACAATATGGATTTCAAATTTTGTTGGACCACCAGAGGAAAGACGATTCGATGTGAC	39.8333	43.8333	5.19262	5.16892	35.5	38.5	45.5	46.5	36	49	5.22272	5.08211	5.27303	5.33229	5.09593	5.07855
mmu_circRNA_43576	0.0135927	0.229569	1.43171	up	ASCRP4002090	8_124927319_124925491_-1828|19.44|10|11	25714049	chr8	+	122401590	122403419	exonic	NM_001029993	Zc3h18	AGCCACCGAGACTTGAGCCTTATGCAGACCCTTATTATGACTATGAGATAGAACGGTTTT	51	41	5.54149	5.02375	41	59	53	36	37	50	5.36904	5.73217	5.52326	4.89677	5.09593	5.07855
mmu_circRNA_25428	0.381677	0.632093	1.13924	up	ASCRP4002094	12_83020367_82995970_-24397|20.41|2|3	25714049	chr12	+	81894982	81919380	exonic	NM_018814	Pcnx	AGCCACTGGAGGCCCTTCCCTCCTCGATGATTATAGTAGCAGTGTATTGTCCTGTGGTAG	124.167	99.6667	6.76191	6.57384	82.5	151	139	91	93	115	6.38928	6.95601	6.94044	6.48767	6.63285	6.601
mmu_circRNA_22530	0.453542	0.685413	1.1832	up	ASCRP4002095	10_99543574_99514480_-29094|16.83|3|3	25714049	chr10	+	100051845	100080940	exonic	NM_013598	Kitl	AGCCAGCTCCCTTAGGAATGACAGCAGTAGCAGTAATAACTTGGATTATCACTTGCATTT	64.5	56.5	5.86226	5.61956	41.5	65	87	54	57.5	58	5.38923	5.90464	6.2929	5.59465	5.85773	5.40631
mmu_circRNA_45348	0.0321659	0.269978	1.45504	up	ASCRP4002098	X_12326463_12322872_-3591|16.41|5|6	25714049	chrX	-	12745745	12749337	exonic	NM_012005	Med14	AGCCATGAAGATGATCTCAAGCTTTTTAGATCAGCAAGCTATCTTATTTGTGGATACCGC	53.3333	42	5.61594	5.07489	49	60	51	47	32	47	5.61931	5.79415	5.43436	5.33229	4.89677	4.99559
mmu_circRNA_005164	0.186327	0.466885	1.19134	up	ASCRP4002100	mm9_circ_005164	circBase	chr3	-	115978643	115993039	exonic	NM_023214	Slc30a7	AGCCATTCTTATAGTTGTAAGCCTAGGCTTGATCTCCGACTCCTTCCACATGTTTTTTGA	137.667	105.167	6.93108	6.6785	103	161	149	97.5	106	112	6.68519	7.04656	7.06149	6.57475	6.87844	6.5823
mmu_circRNA_44576	0.441119	0.677114	1.08819	up	ASCRP4002101	9_70616819_70551094_-65725|22.03|8|13	25714049	chr9	+	70703286	70769012	exonic	NM_007399	Adam10	AGCCATTTTTAGTCCACAACTCTATGAAAACATTGCTGAGTGGATTGTGGTCAGTATGGA	65	63	5.91071	5.78878	50	78	67	56	60	73	5.71396	6.12563	5.89255	5.65792	5.92951	5.7789
mmu_circRNA_19591	0.241691	0.517945	1.12487	up	ASCRP4002102	1_6823759_6797624_-26135|14.44|1|2	25714049	chr1	+	6807542	6833678	exonic	NM_173868	St18	AGCCCAAAGCCCAAGCTGCATACAAGAGATCTCAAGAAAGAATTAATCACATTCACCAAG	44.1667	45	5.34073	5.17098	45.5	41	46	47	39	49	5.50485	5.22272	5.29463	5.29463	5.22272	4.99559
mmu_circRNA_40554	0.369004	0.621275	1.06448	up	ASCRP4002104	6_90966075_90965818_-257|20.05|6|14	25714049	chr6	-	91015823	91016081	exonic	NM_018815	Nup210	AGCCCCCACTATGGAGCCAGCCTCCTGTCACACTTCCTGGACTCCTATCAAGTCATGTTC	87.6667	82.6667	6.35466	6.2645	79	90	94	81	78	89	6.35444	6.29749	6.41204	6.30055	6.3864	6.10657
mmu_circRNA_43988	0.0888258	0.35871	1.24233	up	ASCRP4002106	9_36794857_36731169_-63688|22.53|1|2	25714049	chr9	-	36923583	36987272	exonic	NM_001029838	Pknox2	AGCCCTCCATAAACCTTCACTCACAGGTACTCTCTCTATAGCTGACTAGAGGTGTTTCTG	71	57.1667	5.94479	5.63174	53	69	91	52.5	54	65	5.71396	5.98276	6.13763	5.55429	5.76128	5.57964
mmu_circRNA_33561	0.618145	0.800311	1.0794	up	ASCRP4002107	2_52325127_52320130_-4997|19.26|12|31	25714049	chr2	-	52464609	52469607	exonic	NM_146123	Cacnb4	AGCCCTCTTTGATTTCCTGAAGCACAGGTTTGATGGGAGAAATATAACAATGATTGGTGG	69.8333	67	5.99319	5.88296	49.5	77	83	56	65	80	5.66267	6.12563	6.19127	5.65792	6.06047	5.93049
mmu_circRNA_44092	0.428585	0.668637	1.05324	up	ASCRP4002109	9_45963623_45931300_-32323|20.81|13|17	25714049	chr9	+	46123216	46155540	exonic	NM_027498	Sik3	AGCCGAAAACTTACTTCTGGACGCCAATCTGAATATCAAAATAGCAGGTTGCTATTAAAA	153.833	129.333	7.11798	7.04315	120.5	182	159	123.5	120	144.5	6.95795	7.24466	7.15134	7.02318	7.05698	7.04928
mmu_circRNA_41782	0.101556	0.373832	1.2742	up	ASCRP4002110	7_89045309_89038685_-6624|14.43|17|61	25714049	chr7	-	81893798	81900423	exonic	NM_013886	Hdgfrp3	AGCCGGTGAAGGGTGCATTTCTAGGTCCTAAAGACCTTTTCCCATATAAGGAATACAAAG	218.333	145.667	7.57191	7.22232	160	283	212	150	126	161	7.32821	7.84071	7.54682	7.34383	7.09441	7.22872
mmu_circRNA_24855	0.0633093	0.323351	1.30212	up	ASCRP4002111	12_30552741_30551693_-1048|14.69|2|3	25714049	chr12	+	29866827	29867876	intronic	ENSMUST00000021009	Myt1l	AGCCGTATAATGAAATTCCAAGTATTTTGGACGTTCCCTCTACCTTGGGCTTTCTCTTGA	55.3333	47.3333	5.65156	5.2707	51	63.5	51.5	50	43	49	5.61931	5.83052	5.50485	5.43713	5.32482	5.05017
mmu_circRNA_23177	0.665156	0.828661	1.046	up	ASCRP4002112	11_32288004_32271518_-16486|23.04|3|3	25714049	chr11	+	32371517	32388004	exonic	NM_177364	Sh3pxd2b	AGCCGTCAAACGCCTGATACCAATTGATGAATATTGTAAGGTCTACATCATCCGAGTCAC	37.8333	40	5.0845	5.01962	33	42.5	38	35	35	50	4.99935	5.28849	4.96566	4.83254	5.09593	5.13039
mmu_circRNA_006518	0.0842533	0.353889	1.21777	up	ASCRP4002113	mm9_circ_006518	circBase	chr13	-	69512889	69515903	exonic	NM_198600	Papd7	AGCCGTGCTCCATCAAAGTTCTTGACAAAGCTACAACTTCATGAGGAGATAATCGACTTT	135.333	104.833	6.94809	6.66385	130	148	128	100	106	108.5	7.06149	6.95214	6.83065	6.65806	6.84849	6.48499
mmu_circRNA_25246	0.0686195	0.330612	1.06146	up	ASCRP4002115	12_70449924_70441878_-8046|13.36|2|2	25714049	chr12	-	69340890	69348937	exonic	NM_025441	Nemf	AGCCTATGCCAATGCCAAAAACCTATGGACCAGCTCTTATTGAGCACTGTCTTATAGAAA	35.1667	38	4.98191	4.89587	33.5	35	37	38.5	31.5	44	4.9695	5.01058	4.96566	4.95855	4.87235	4.8567
mmu_circRNA_43810	0.741863	0.872869	1.02718	up	ASCRP4002117	9_20158693_20153516_-5177|10.68|8|11	25714049	chr9	-	20349071	20354249	sense overlapping	NM_001004190	Zfp560	AGCCTCCATGCAGTCTGACATACATAGATAATATTTGATGATGAGTGATCCGTGTCCTCA	46	51	5.42574	5.38705	41	46	51	43	43	67	5.40631	5.40631	5.4646	5.20667	5.37484	5.57964
mmu_circRNA_31127	0.243546	0.519011	1.06409	up	ASCRP4002118	17_89094008_89070534_-23474|13.43|4|13	25714049	chr17	+	88671193	88694668	exonic	NM_023630	Gtf2a1l	AGCCTCCGTGTGTCAGAGAAGCCCAAACTCTACCAGTCTGTAATTGAAGATGTCATCGAG	50.6667	52.6667	5.52616	5.43654	42	56	54	54	44	60	5.44818	5.60703	5.52326	5.52848	5.37484	5.40631
mmu_circRNA_41351	0.677839	0.83523	1.09303	up	ASCRP4002123	7_52425858_52425580_-278|18.22|1|2	25714049	chr7	+	45170209	45170488	exonic	NM_182993	Slc17a7	AGCCTTTTGCGGGTCTTTGGCTTTGCCATTGTGGCTACCTCCACCCTAAACATGTTGATC	243	194.667	7.77138	7.64305	237	258	234	241	133	210	7.93878	7.71246	7.66289	8.11282	7.16355	7.65277
mmu_circRNA_28847	0.801745	0.905385	1.0239	up	ASCRP4002124	15_81441953_81438627_-3326|16.47|2|2	25714049	chr15	+	81608196	81611523	exonic	NM_177821	Ep300	AGCGAAATCAACAGTATGGGAATGATGAACAATCCCAGTCCTTATGGTTCACCATACACT	35.6667	38.6667	4.93065	4.89657	33	39	35	34	31	51	4.83254	5.14382	4.81557	4.80805	4.84932	5.03232
mmu_circRNA_45901	0.146758	0.42725	1.26044	up	ASCRP4002126	X_155921018_155900046_-20972|15.92|13|55	25714049	chrX	+	159462113	159483086	exonic	NM_001081124	Map7d2	AGCGACTGGAAAAGGAAGAACGAGAAAGCATGTGACAAACTTTCAACATCAACCATGAAT	185	131.167	7.38753	7.0536	180	225	150	134	130.5	129	7.54682	7.53195	7.08381	7.16397	7.15724	6.8396
mmu_circRNA_24046	0.705515	0.852676	1.03197	up	ASCRP4002133	11_87328363_87327444_-919|20.53|3|8	25714049	chr11	+	87513941	87514861	exonic	NM_031386	Tex14	AGCTAAACAATCAGGTAGTCAGCCCCATTCACCTACAGATCACTCCTTTCTCACTGTAAA	62.3333	63.5	5.83552	5.79013	53	62	72	64.5	55.5	70.5	5.71396	5.77232	6.02029	5.90664	5.76128	5.70247
mmu_circRNA_38262	0.0544653	0.310967	1.19467	up	ASCRP4002139	5_23497655_23486305_-11350|12.92|10|13	25714049	chr5	-	23980486	23991837	exonic	NM_053090	Fam126a	AGCTAGAATTGTATCCAGAGCCTCTGCTGACACTCCCAGAAACATCTTTGCCAAATTATG	442.167	297.833	8.61249	8.35587	395.5	489	442	311	293.5	289	8.62719	8.59024	8.62003	8.50825	8.3768	8.18255
mmu_circRNA_28466	0.329903	0.591977	1.10004	up	ASCRP4002142	15_37960693_37948034_-12659|17.78|2|2	25714049	chr15	-	38018278	38030938	exonic	NM_001081359	Ubr5	AGCTATTATCATCATGGCTGTAGAGGATGGAACAAAATTTACCTGCATTGGGGCTCTGTA	47.8333	48.8333	5.4829	5.34534	40	51.5	52	42	42	62.5	5.3308	5.59465	5.52326	5.18056	5.3427	5.51277
mmu_circRNA_39251	0.027053	0.263527	1.25682	up	ASCRP4002143	5_121618052_121599112_-18940|14.54|4|4	25714049	chr5	-	121149102	121168043	exonic	NM_011202	Ptpn11	AGCTCAAACTCTCTAAGGTCGGACAAAAGAAATGGAGCTGTTACCCACATCAAGATTCAG	178.167	124.833	7.31338	6.9836	141	216.5	177	124.5	113.5	136.5	7.15556	7.47633	7.30825	7.03881	6.96278	6.94922
mmu_circRNA_013197	0.458233	0.688195	1.07593	up	ASCRP4002144	mm9_circ_013197	circBase	chr4	+	109861808	109890990	exonic	NM_007983	Faf1	AGCTCAACAACAGGAAGACATTAAGGATGAGAGAAAACTTCTTGCTATCTACCTCCACCA	233.5	186	7.71457	7.60898	228	266	206.5	186	185	187	7.86722	7.77142	7.50507	7.6876	7.66911	7.47024
mmu_circRNA_21341	0.270166	0.541662	1.21112	up	ASCRP4002146	1_179179012_178961781_-217231|15.89|16|63	25714049	chr1	-	177031649	177248881	exonic	ENSMUST00000111159	Akt3	AGCTCAGACTATTACAATAACACCACCTGAAAAGTGCTGAGTCATCACTAGAGAGTGGGA	170.167	127.5	7.28002	7.00368	179	185.5	146	145.5	105	132	7.54682	7.28261	7.01065	7.30445	6.83329	6.87332
mmu_circRNA_37545	0.611916	0.797449	1.02855	up	ASCRP4002147	4_120862863_120831797_-31066|19.08|5|5	25714049	chr4	-	121159191	121190258	exonic	uc008uob.1	Rlf	AGCTCCAAACGGCCAGTGTATATTGTTCTTGACCTTATTGCAATATGCAAGCAACAAGAA	40	43.8333	5.19044	5.14983	35	43	42	43	36	52.5	5.09944	5.29463	5.17724	5.22272	5.06101	5.16576
mmu_circRNA_26796	0.366482	0.619461	1.07877	up	ASCRP4002148	13_97674085_97639327_-34758|16.01|1|2	25714049	chr13	+	96869371	96904130	sense overlapping	ENSMUST00000184031	5S_rRNA	AGCTCCACCAGCCTCACCTCTCAGTAAAAATTCCTACTGTTCAGCCAAAAAGATATAAGC	129.667	109.5	6.87814	6.76875	115	140	134	114	103.5	111	6.86715	6.86199	6.90526	6.91775	6.82642	6.56209
mmu_circRNA_20121	0.00531783	0.203551	1.21478	up	ASCRP4002149	1_56948109_56888283_-59826|19.48|7|11	25714049	chr1	-	56831438	56891265	exonic	NM_139146	Satb2	AGCTCCCACCTGAGCCCGTGCAGAGTATGATTTCATCCATTGTAAATAGCACATACTATG	61.8333	57	5.86562	5.58492	54.5	66	65	56	51	64	5.82417	5.90464	5.86805	5.62663	5.63391	5.49423
mmu_circRNA_32161	0.760627	0.882257	1.01798	up	ASCRP4002153	19_3807421_3786389_-21032|17.00|6|7	25714049	chr19	+	3786388	3807421	exonic	NM_144871	Suv420h1	AGCTCTAACACAGATGCAGACACCACTCAGGAAAAAGACAATGCAAGAGAGAACATTGAA	135.667	120.833	6.93103	6.90531	125	149	133	127.5	106	129	6.95795	6.96181	6.87332	7.052	6.83329	6.83065
mmu_circRNA_19990	0.959474	0.983797	1.01178	up	ASCRP4002154	1_40669129_40657615_-11514|17.62|4|4	25714049	chr1	+	40600769	40612284	exonic	NM_177084	Slc9a4	AGCTCTGTGGCTTCTCCCACACCCTATCAGTCTTATACAACATACTAATTGCCTTCACTA	643.5	482.833	9.0656	9.04871	406	600.5	924	425	545.5	478	8.65639	8.88744	9.65298	8.98106	9.21429	8.95077
mmu_circRNA_20228	0.0287094	0.264899	1.3303	up	ASCRP4002156	1_60584333_60575824_-8509|12.89|17|27	25714049	chr1	-	60518979	60527489	exonic	ENSMUST00000027168	Raph1	AGCTGACACCTAGTTTGGATTCTGACAAGCCCAAAGAACCAGTAAAAAGATCTCCTCTTC	133.833	97.5	6.93811	6.52635	134.5	140	127	105	86	101.5	7.08558	6.88862	6.84012	6.69682	6.5234	6.35884
mmu_circRNA_35543	0.99307	0.998262	1.00049	up	ASCRP4002157	3_67868929_67867966_-963|15.68|2|8	25714049	chr3	+	68064043	68065007	intronic	NM_001113419	Gm21949	AGCTGACAGACTCCTGGGGAGCAGAGAAGGGGCTTCACACTCTTCATGAGTTGATCATAA	41	47.1667	5.24632	5.24561	37	40	46	48	36.5	57	5.26062	5.1837	5.29463	5.33229	5.10992	5.29463
mmu_circRNA_20418	0.22042	0.499614	1.18485	up	ASCRP4002160	1_82892222_82867260_-24962|14.34|6|7	25714049	chr1	+	82870684	82895647	sense overlapping	NM_010472	Agfg1	AGCTGATCATGTTTTGCTACAGTTTGCAGGTCTGCAAACAGATATGGCTAGGATTATTTG	66.1667	60.6667	5.93301	5.6883	51	84	63.5	63	54	65	5.74568	6.23342	5.81992	5.80816	5.70247	5.55429
mmu_circRNA_23307	0.0400857	0.286986	1.15937	up	ASCRP4002161	11_51548163_51522437_-25726|16.35|2|2	25714049	chr11	-	51708934	51734661	exonic	NM_175255	Sec24a	AGCTGATGTGCAAGCAATTTCAGGGTTATTAGCCAATATGGGTATTACGTCAAATGCCAA	53	51	5.62172	5.40838	48	55	56	52	43	58	5.65315	5.6603	5.55173	5.52848	5.37484	5.32181
mmu_circRNA_31447	0.115293	0.390141	1.25216	up	ASCRP4002163	18_25498885_25333844_-165041|15.06|2|2	25714049	chr18	+	25175342	25340384	exonic	NM_001033532	AW554918	AGCTGCACCAATCCCGACTAGATTACAATTGGAATCTCCACAGAAGGAAATACAAGATCA	123	94.5	6.79817	6.47375	116.5	136.5	116	96	70.5	117	6.86199	6.84849	6.68402	6.61701	6.17139	6.63285
mmu_circRNA_36831	0.217292	0.496557	1.15928	up	ASCRP4002165	4_57283049_57231381_-51668|20.52|3|5	25714049	chr4	-	57218508	57270177	exonic	NM_011207	Ptpn3	AGCTGCTGAAGAAAGGTCTGGAAAGCGGTACAGTGTTGATCCAGTTTGAGGTTACTCGGC	156.333	123	7.15392	6.94069	164	169	136	120	118	131	7.40257	7.13945	6.91973	6.96133	7.00082	6.85992
mmu_circRNA_30367	0.933382	0.971955	1.01079	up	ASCRP4002168	17_26896894_26873734_-23160|15.99|3|3	25714049	chr17	+	26736788	26759949	exonic	NM_029870	Crebrf	AGCTGGCATCCAGAACCGCAAATTTATTTTTTTTAAAAAGTGGTGACCCAAGCAGTTGAA	476.333	371.5	8.69005	8.67457	418	622	389	324	362.5	428	8.7043	8.95828	8.40758	8.54267	8.69795	8.7831
mmu_circRNA_37201	0.043947	0.294346	1.42736	up	ASCRP4002169	4_98136295_98072070_-64225|16.74|4|6	25714049	chr4	+	98405378	98469604	exonic	NM_172696	Inadl	AGCTGGTGAAAGACTGCAAAGGCTTAGGATTCAGTATTTTGGATTATCAGACTTTTTGGA	48.5	36.8333	5.41707	4.90372	36	60	49.5	37.5	31	42	5.13039	5.71167	5.40914	5.0031	4.89677	4.81129
mmu_circRNA_24175	0.0160641	0.241976	1.22772	up	ASCRP4002171	11_98703969_98701574_-2395|12.99|3|10	25714049	chr11	+	98840259	98842655	exonic	NM_001080925	Rapgefl1	AGCTGGTGGAGACAGTGGAGCTAAAATATTCTTCTTGACGACATTGTTCTTACCCATTCC	38.5	34.8333	5.11067	4.81469	37	37.5	41	32.5	31	41	5.15399	5.08211	5.09593	4.77887	4.95079	4.71442
mmu_circRNA_26813	0.0417083	0.289756	1.49482	up	ASCRP4002172	13_99042807_99036106_-6701|18.96|20|183	25714049	chr13	+	98266150	98272852	exonic	NM_023472	Ankra2	AGCTGTAGCTTTGGGCTACAGAGGTGATATTTTAATATCCCAATTCCAGGAAAATACTGG	87.3333	60.6667	6.26845	5.68848	69	117	76	59	49	74	6.11873	6.64611	6.04052	5.67214	5.61441	5.7789
mmu_circRNA_35719	0.247688	0.523792	1.17779	up	ASCRP4002173	3_86519602_86409792_-109810|21.36|1|2	25714049	chr3	+	86605869	86715680	exonic	NM_030695	Lrba	AGCTGTCAACCTGAACTCAATAACTGATCCTGTGCTGAGAGAGATCTTGGCATATACAGA	101.833	85.3333	6.52092	6.28484	74.5	124	107	75	82	99	6.23502	6.72551	6.60224	6.10831	6.42749	6.31873
mmu_circRNA_25974	0.597302	0.787849	1.03425	up	ASCRP4002176	13_8992061_8984455_-7606|17.75|2|2	25714049	chr13	-	8985208	8992815	exonic	NM_027000	Gtpbp4	AGCTGTGCCCAACAAGAGAGATGATAAGGACTTTATTGACCTAACATTATCCAAGACTCA	43.3333	44.6667	5.27718	5.2286	39	44	47	42	41	51	5.20015	5.33676	5.29463	5.18056	5.37484	5.13039
mmu_circRNA_25973	0.864448	0.939549	1.01588	up	ASCRP4002177	13_8991281_8984455_-6826|20.92|2|2	25714049	chr13	-	8985208	8992035	exonic	NM_027000	Gtpbp4	AGCTGTGCCCAACAAGAGAGATGATAAGGATATCCATCCGTTTTATGCTGACTTGATGAA	34.5	36.8333	4.91768	4.89495	28	36.5	39	37	31	42.5	4.70527	5.08211	4.96566	4.99181	4.89677	4.79627
mmu_circRNA_26191	0.318197	0.584794	1.15166	up	ASCRP4002180	13_35908444_35881970_-26474|12.74|11|36	25714049	chr13	+	35790100	35816575	exonic	NM_009881	Cdyl	AGCTGTTAATGGAAAAGCAAAATAATGTGGTTCCTGCAACAGTCTCAGAACCCGATCAAG	241.5	180.5	7.76739	7.56368	267	251	206.5	172	168	201.5	8.10716	7.68993	7.50507	7.55962	7.53779	7.59363
mmu_circRNA_22760	0.270958	0.542351	1.09123	up	ASCRP4002181	10_123142880_123141415_-1465|18.83|8|11	25714049	chr10	+	123704358	123705824	exonic	NM_182807	Fam19a2	AGCTGTTCCTCTGGAAACAAAGTAAAAACAACTAGGCTCACCATGTTAGAACTGGGACTT	48.5	52.1667	5.53227	5.40631	49.5	46	50	51	42	63.5	5.69784	5.4646	5.43436	5.46732	5.30067	5.45093
mmu_circRNA_008169	0.403774	0.648967	1.07471	up	ASCRP4002182	mm9_circ_008169	circBase	chr10	-	18603406	18619793	exonic	NM_001033258	Arfgef3	AGCTGTTGAGAGATGTTACCAAAACACCTGGTGAAGTCAAGTCTACCCAGGATCAAAAAA	76.3333	72.3333	6.14647	6.04253	78	80	71	69	66	82	6.32774	6.15966	5.95202	5.99977	6.08548	6.04235
mmu_circRNA_35498	0.0793004	0.344406	1.2903	up	ASCRP4002185	3_63757926_63748488_-9438|16.85|10|15	25714049	chr3	-	63944565	63954004	exonic	NM_015728	Slc33a1	AGCTTCAAACCAGAATTGTCGGACACCTGATGCTATCGAAATTTTCTATTTTTCTGGGGA	59.8333	51.6667	5.80251	5.43481	47	72	60.5	49	50.5	55.5	5.65315	5.99977	5.75461	5.40631	5.65315	5.24496
mmu_circRNA_23597	0.0242535	0.255798	1.32627	up	ASCRP4002191	11_69455091_69454784_-307|22.10|4|7	25714049	chr11	+	69641281	69641589	exonic	NM_011814	Fxr2	AGCTTCTTCAAGGTTACCATGGCTGTGCCTGAGGACCTCAGGGAGGCGTCTATTCGAGAG	75.6667	61.3333	6.14571	5.73834	65	79.5	82.5	52	54	78	6.08548	6.13593	6.21574	5.52848	5.79198	5.89457
mmu_circRNA_36076	0.706047	0.853043	1.10116	up	ASCRP4002198	3_120938682_120914216_-24466|18.61|6|8	25714049	chr3	-	121211297	121235764	exonic	NM_178936	Tmem56	AGCTTTCCAGCCCCTTTGTAAACCAGAGGCAATGGTCTATGACTTTGGCTTAAATGATTC	66.6667	66	5.91042	5.7714	44	81	75	46	77	75	5.48889	6.17472	6.06766	5.29463	6.22541	5.79415
mmu_circRNA_015704	0.0213139	0.251979	1.1869	up	ASCRP4002200	mm9_circ_015704	circBase	chr12	+	116317829	116324210	exonic	NM_028731	Esyt2	AGCTTTGTCCATCTTCTTCCTTAGGAAACCAGTTCATTTTCCAGACACTGAAAGAGCAGA	485.167	326	8.7364	8.4892	469	531	455.5	293	316	369	8.83812	8.70934	8.66174	8.41904	8.48478	8.56379
mmu_circRNA_20634	0.00328044	0.200475	1.43478	up	ASCRP4002202	1_107912670_107902592_-10078|17.73|4|4	25714049	chr1	+	106006014	106016093	exonic	NM_001122675	Zcchc2	AGCTTTTTTCGGTCGATCTCATCGGAGTCTCAACACAATTTCAGTAAATTGGTCTGACCT	60.3333	48	5.8313	5.31046	53	64.5	63.5	47	43	54	5.77232	5.91663	5.80494	5.43713	5.30067	5.19359
mmu_circRNA_35508	0.77518	0.890619	1.03084	up	ASCRP4002207	3_65162264_65160186_-2078|14.81|8|14	25714049	chr3	+	65356263	65358342	exonic	NM_010597	Kcnab1	AGGAAAATATGGAAATGGGGTGCCAGAAAGTTCTAGAGCTTCACTGAAGAAATCGTTCGA	110	103	6.68203	6.63821	118	108	104	98	87	124	6.94044	6.5589	6.54674	6.61701	6.54287	6.75475
mmu_circRNA_24560	0.317862	0.584794	1.05767	up	ASCRP4002209	12_3735026_3686738_-48288|17.67|3|3	25714049	chr12	+	3686737	3735026	exonic	NM_007886	Dtnb	AGGAAACATGAAATCCCCTGCAAAGAAGCTGAGCCATGCAATTAGTAAATCTTTGGGATG	498.667	371.667	8.77268	8.69179	436	594	466	334	358	423	8.7448	8.87226	8.70098	8.60637	8.69316	8.77585
mmu_circRNA_37766	0.151084	0.431008	1.28974	up	ASCRP4002212	4_133097131_133091425_-5706|21.38|1|2	25714049	chr4	-	133535509	133541216	exonic	NM_010948	Nudc	AGGAAAGCAGCTTGTGAACACCTTCTTCAGCTTCCTTCGACGCAAAACAGACTTTTTCAT	126.167	92	6.82933	6.46225	118.5	155	105	97	88	91	6.94044	7.00082	6.54674	6.61701	6.60841	6.16134
mmu_circRNA_38209	0.384061	0.633435	1.08111	up	ASCRP4002215	5_20965111_20935542_-29569|21.08|3|4	25714049	chr5	+	21429723	21459293	exonic	NM_177869	Fam185a	AGGAAATGGCCAAAGACTGTAAAGGTGATGGTGTGACGGTTACAGATTTGAGTATTGAGT	56.3333	57	5.68696	5.57445	51	57	61	51	56	64	5.61931	5.71167	5.72991	5.43713	5.79198	5.49423
mmu_circRNA_39832	0.87782	0.947082	1.01275	up	ASCRP4002219	6_8708458_8687017_-21441|21.69|20|112	25714049	chr6	-	8737016	8758458	exonic	NM_010492	Ica1	AGGAACTTGATCCAGACCTCTACAAGCAAATGGAGAAGTTCAGGAAGGTTTAATATAACA	266.667	221.5	7.90573	7.88745	267	285	248	200	227.5	237	8.10716	7.85325	7.75677	7.82754	7.96067	7.87415
mmu_circRNA_39963	0.0187821	0.247872	1.05017	up	ASCRP4002221	6_29751045_29749439_-1606|14.69|3|4	25714049	chr6	+	29799438	29801045	intronic	ENSMUST00000102995	Ahcyl2	AGGAAGAAATCTATGAAGAGGAATAAGACTCCAGTAGCTGTACCCGAGGAACTGCATCTG	79.3333	79	6.19904	6.12842	72	85	81	74	76	87	6.22782	6.19127	6.17805	6.14105	6.13763	6.10657
mmu_circRNA_34833	0.354353	0.610941	1.07775	up	ASCRP4002224	2_155800219_155799079_-1140|17.91|5|7	25714049	chr2	+	155973342	155974483	exonic	NM_008383	Cep250	AGGAAGAGCTTAAAGATAAATTAAGTGAGGCAGAACAGTCCATTGTGGAGCTGTCAGGTT	59.3333	60	5.79093	5.68291	49.5	60	68.5	53	55	72	5.69784	5.77232	5.90263	5.52848	5.81779	5.70247
mmu_circRNA_34942	0.209752	0.489658	1.09189	up	ASCRP4002231	2_163926332_163909366_-16966|13.31|4|4	25714049	chr2	+	164083629	164100596	exonic	NM_021420	Stk4	AGGAAGGAACCATGAAAAGTCTTATGGCAGCGTGTACAAGGCTATTCATAAAGAGACTGG	75.5	72.6667	6.15525	6.02842	75	73.5	78	71	66	81	6.28213	6.04599	6.13763	6.0943	6.06047	5.93049
mmu_circRNA_38065	0.8409	0.926606	1.02729	up	ASCRP4002233	5_5619215_5593772_-25443|18.17|5|9	25714049	chr5	-	5593771	5619215	exonic	NM_172447	Cfap69	AGGAAGGGATTTTTCTCCTTTTGGATATACTAGCAGAATGTGGCTTTACCAGGGATTTGA	35.5	40	5.02185	4.983	31	36.5	39	31	38	51	4.9695	5.13039	4.96566	4.63806	5.18056	5.13039
mmu_circRNA_19280	0.136802	0.416137	1.22585	up	ASCRP4002234		25070500	chr3	-	51308049	51326037	sense overlapping	NM_023502	Elf2	AGGAAGTTGAGACGGAGAATTCAGAAACAGAGTAGTTCCAGAGAACCTGCTGGTTTAGAG	1737.67	1173.5	10.6228	10.329	1834	1889	1490	1123	1206	1191.5	10.8724	10.6074	10.3885	10.4758	10.2688	10.2424
mmu_circRNA_005039	0.0620083	0.323026	1.29241	up	ASCRP4002235	mm9_circ_005039	circBase	chr3	-	51308049	51326035	exonic	NM_023502	Elf2	AGGAAGTTGAGACGGAGAATTCAGAAACAGTAGTTCCAGAGAACCTGCTGGTTTAGAGTT	1812.33	1186	10.6989	10.3288	1806	1838	1793	1172	1247	1139	10.8489	10.5518	10.6959	10.5284	10.3304	10.1277
mmu_circRNA_009149	0.537522	0.746936	1.03594	up	ASCRP4002238	mm9_circ_009149	circBase	chr19	-	40393387	40402310	exonic	NM_009166	Sorbs1	AGGAATCTCCGAAGCATGAAAGCAAGTCAGAGCCCTCCAGAGCTGCATCTGGGAAGACTC	74.5	73.6667	6.1149	6.06396	72.5	80	71	73	65	83	6.23502	6.11179	5.99789	6.0943	6.09782	5.99977
mmu_circRNA_33158	0.0872958	0.355465	1.18484	up	ASCRP4002239	2_24740222_24708185_-32037|19.29|2|2	25714049	chr2	-	24852664	24884702	exonic	NM_172545	Ehmt1	AGGAATTCTGTCTTCCCAGACAGAAAATGAAGATACACCTATGGCTGCTGATGAAGGTTC	94.5	80.5	6.43897	6.19428	73	112.5	98	74	70	97.5	6.26503	6.60841	6.44346	6.14105	6.15966	6.28213
mmu_circRNA_22075	0.273257	0.543937	1.11604	up	ASCRP4002241	10_59195905_59190705_-5200|15.84|2|2	25714049	chr10	+	59727956	59733157	exonic	NM_144822	Micu1	AGGACAAGAAGAAGAAGCGCTCTGGATTCAGAGACAGAAAAGATGTTTCGTCTTAACACC	104.333	91.1667	6.60231	6.44393	107	100	106	96	80	97.5	6.78013	6.46472	6.56209	6.60224	6.4078	6.32174
mmu_circRNA_27296	0.867592	0.941501	1.01152	up	ASCRP4002242	14_28313868_28303220_-10648|16.24|2|3	25714049	chr14	-	27490033	27500682	exonic	NM_177111	Ccdc66	AGGACACAGGCGTGCAGACAGATGGGAAATAAGTTCAAAATTGCAAAATGTCCTTTAAGA	38.3333	40.8333	5.08033	5.0638	32	42	41	38	37	47.5	4.92004	5.1837	5.13724	5.02496	5.15399	5.01245
mmu_circRNA_44396	0.56309	0.763577	1.11798	up	ASCRP4002252	9_62768355_62739933_-28422|16.22|3|3	25714049	chr9	-	62892125	62920548	exonic	NM_019663	Pias1	AGGACCTGTCCTTCCCTGTCTCCTACGTCACCACTAAGTAATAAAGGGTTTTGTTTATCA	331.667	242	8.1856	8.0247	246	303	446	229	268	229	7.97651	7.93707	8.64322	8.04069	8.21224	7.82118
mmu_circRNA_35881	0.0438536	0.294346	1.25887	up	ASCRP4002253	3_99974960_99973859_-1101|19.97|13|27	25714049	chr3	+	100169935	100171037	exonic	NM_010269	Gdap2	AGGACCTTCAGAAACTCAAAGCTCAAATCTCCAGGGATTGTTGAATTGCCAAAGAGTTTG	52.3333	48	5.63057	5.29844	50	57	50	45	43	56	5.74568	5.71167	5.43436	5.22272	5.41197	5.26062
mmu_circRNA_43925	0.00544028	0.203681	1.61321	up	ASCRP4002254	9_30861898_30860825_-1073|15.27|11|24	25714049	chr9	+	31053239	31054313	exonic	NM_172765	Zbtb44	AGGACCTTCTGATCAGTCCACAGTCTTCCTCTATAGGATAATTCAGATTCATTGCATCCT	61.1667	43	5.81995	5.13001	48	68.5	67	41	38	50	5.59216	5.97513	5.89255	5.10992	5.22272	5.05741
mmu_circRNA_28797	0.00966955	0.218672	1.43088	up	ASCRP4002256	15_76936099_76924881_-11218|15.30|9|20	25714049	chr15	-	77094450	77105669	exonic	NM_053104	Rbfox2	AGGACGGATTTTACGGTGCTGACCTCTATGGATTCGGGTTCGTAACTTTCGAGAATAGTG	66	52.5	5.95558	5.43867	51	73	74	47	48.5	62	5.77232	6.06766	6.02676	5.33229	5.54659	5.43713
mmu_circRNA_29403	0.00129913	0.188472	1.48232	up	ASCRP4002258	16_20107716_20106736_-980|18.79|3|3	25714049	chr16	+	20106662	20107643	exonic	NM_029436	Klhl24	AGGACTAGGCCACGCAGTTACATAAAGAAGATCCCTAGGAGCCATTTCTCAGCAATTATA	111.667	75	6.67029	6.10243	104	125	106	73	67	85	6.73683	6.73118	6.54287	6.14105	6.12391	6.04235
mmu_circRNA_27843	0.683716	0.838746	1.03975	up	ASCRP4002260	14_78902832_78898642_-4190|18.61|2|2	25714049	chr14	-	78498834	78503025	exonic	ENSMUST00000123853	Akap11	AGGACTCTGCAAAGAAGGAGTTTATATTACAGTAATGGTAACAGCAGTAGCTGGAGCAGT	45.5	51	5.41503	5.3588	43.5	44	49	48	38	67	5.50485	5.33676	5.40347	5.40631	5.13382	5.53627
mmu_circRNA_35301	0.247299	0.523587	1.09076	up	ASCRP4002261	3_40738951_40737446_-1505|18.58|1|2	25714049	chr3	+	40933523	40935029	exonic	NM_026622	3110057O12Rik	AGGACTCTTCAGACAGATTCTTTCAAAATGGGACACGAGTTCATGAATCACTTGCCTAGC	46.3333	46.3333	5.37171	5.24638	46	46	47	43	41	55	5.52587	5.29463	5.29463	5.14382	5.30067	5.29463
mmu_circRNA_000155	0.11956	0.394992	1.0844	up	ASCRP4002264	mm9_circ_000155	circBase	chr16	+	33421320	33434974	exonic	NM_011749	Zfp148	AGGACTGCAGTATGCACTCAATGTCCCTGATAGAAGAGAAGAATCAGTGGTTTGGAAATT	2390	1680.67	11.0218	10.9049	2268	2575	2327	1644	1655	1743	11.1222	10.9552	10.9881	10.9552	10.908	10.8515
mmu_circRNA_42542	0.452341	0.684425	1.09549	up	ASCRP4002267	8_10507128_10396851_-110277|15.15|3|3	25714049	chr8	+	10396850	10507128	exonic	NM_001081397	Myo16	AGGACTTCCTGTCCAGACCTTTATCGGAGACATCTTTTTGCTTGTTAACCCATTCAAAGA	52.8333	51.3333	5.5963	5.46471	40	66.5	52	48.5	45	60.5	5.36904	5.89659	5.52326	5.42042	5.4929	5.48083
mmu_circRNA_015028	0.0808828	0.347356	1.20556	up	ASCRP4002271	mm9_circ_015028	circBase	chr2	+	156745834	156749356	exonic	NM_146128	Dlgap4	AGGAGACCAAAGAGAACAACCTCTCTGAAGAAGGTTCATCATGCCTAGTGGCATATAAGA	67.6667	59.3333	5.98203	5.71232	70	67	66	59	47	72	6.18136	5.87217	5.89255	5.74568	5.59713	5.79415
mmu_circRNA_21757	0.0124066	0.223645	1.07307	up	ASCRP4002276	10_24006955_23964046_-42909|19.71|2|2	25714049	chr10	+	24244239	24287149	exonic	NM_021509	Moxd1	AGGAGATCTACAGACCTGTCACGACTATTTCACAAACGCAGACAGAGAGTTGGAAAAAGA	72.1667	70.6667	6.07869	5.97694	66	72.5	78	68	61	83	6.07481	6.04599	6.11526	5.97322	5.95783	5.99977
mmu_circRNA_45157	0.497678	0.718325	1.02443	up	ASCRP4002277	9_111102339_111092672_-9667|19.12|1|2	25714049	chr9	+	111190167	111199835	exonic	NM_027742	Lrrfip2	AGGAGCAGATGGCAGAGTTTTATAGAGAGAACGAAGAGAAGTCAAAGCCTTCATCTCGAA	66.3333	67.8333	5.95948	5.92466	59	68	72	67.5	55	81	5.93049	5.95007	5.99789	5.98466	5.84314	5.94618
mmu_circRNA_29958	0.00902251	0.215083	1.38083	up	ASCRP4002278	16_81490639_81432954_-57685|16.42|7|9	25714049	chr16	+	81432708	81490394	exonic	NM_010954	Ncam2	AGGAGCATGCACCTGGACATCGAATCTCTTCTTCAAGTGACAATTTCACTTAGCAAAGTA	45.1667	38.5	5.39762	4.93209	38	45.5	52	37	30	48.5	5.24496	5.45368	5.49423	4.89677	4.84932	5.05017
mmu_circRNA_28780	0.375775	0.627098	1.0812	up	ASCRP4002281	15_75895031_75894021_-1010|18.21|3|3	25714049	chr15	-	76063590	76064601	exonic	NM_134089	Scrib	AGGAGGAGTATACAGAAGACGACTATAACGAGGGCCTACAGCGTAGGGCCACACCTCATC	63	63	5.91037	5.79774	58.5	63	67.5	67	49	73	5.96747	5.84104	5.92259	5.98466	5.61441	5.79415
mmu_circRNA_35623	0.0199868	0.249992	1.32262	up	ASCRP4002283	3_79018949_78999857_-19092|18.77|6|20	25714049	chr3	-	79195934	79215027	antisense	NR_045502	4921511C10Rik	AGGAGTCCATGTTTCTTCCAAGGAGCAGGACCTGGAAATAGTGTATTCCTATTTACATGG	44.6667	40	5.37617	4.97277	44	47	43	40	36.5	43.5	5.40631	5.4646	5.25759	5.06101	5.06101	4.79627
mmu_circRNA_015633	0.0164023	0.241976	1.28128	up	ASCRP4002285	mm9_circ_015633	circBase	chr13	-	23551474	23581741	sense overlapping	NM_175655	Hist1h4f	AGGAGTGAAGCGCATCTCCGGTCTCATCTACGAGGAAACCCGCGATGCGCTTCACTCCTC	667	421.5	9.23725	8.87967	563	729	709	420.5	368	476	9.16383	9.21348	9.33444	8.95973	8.73143	8.94785
mmu_circRNA_004975	0.137156	0.416734	1.26308	up	ASCRP4002287	mm9_circ_004975	circBase	chr15	+	95912304	95920378	exonic	NM_175344	Ano6	AGGATAACTGCACTTGGAGAGGAAAAGACAAGCATACGAATCTAACCTTATCTGCCATGG	796	505.667	9.47601	9.13907	840	841	707	546.5	421.5	549	9.72648	9.38134	9.32021	9.35954	8.90836	9.1493
mmu_circRNA_19867	0.623424	0.802757	1.09015	up	ASCRP4002289	1_32529610_32390311_-139299|16.89|2|3	25714049	chr1	+	32333465	32472765	exonic	NM_133235	Khdrbs2	AGGATACAGAGCACCCCCACCTCCAGCTCATGATGCTTATGAAGAATATTTCAATTTTGT	160.833	131.167	7.14645	7.02193	115	170	197.5	136.5	134	123	6.86199	7.13175	7.44562	7.18064	7.1889	6.69625
mmu_circRNA_41138	0.0678327	0.329602	1.12623	up	ASCRP4002291	6_149119572_149106305_-13267|10.82|2|2	25714049	chr6	-	149157782	149171050	sense overlapping	NM_001113424	Amn1	AGGATCAAGAAAACTAAAGAATAAAAGCTGTGGCTTCATCCTGTTCAGACCTTCATGAAA	35	35.6667	4.97476	4.80326	34	34	37	34	30	43	5.09944	4.90482	4.92004	4.83254	4.74471	4.83254
mmu_circRNA_35045	0.263405	0.536599	1.13197	up	ASCRP4002292	2_179674659_179655857_-18802|16.35|8|18	25714049	chr2	-	179921151	179939954	exonic	NM_001081092	Taf4a	AGGATCAGGAGCAGAGGAATGGTCCTCGTGCGGAGTGAGAATGGGCAGTTGTTAATGATC	82.1667	75.5	6.25236	6.07353	78.5	91	77	67	62	97.5	6.34707	6.33521	6.07481	5.94813	5.99034	6.28213
mmu_circRNA_23308	0.185389	0.466144	1.17342	up	ASCRP4002294	11_51540096_51527033_-13063|13.41|3|3	25714049	chr11	-	51713530	51726594	exonic	NM_175255	Sec24a	AGGATCCGGTGCACCAAAGTTCCTGAAGAATTCATGTACAACCCTTTAACCAGAGTTTAT	43.5	41.3333	5.27642	5.04569	36	49.5	45	41	32	51	5.05379	5.48083	5.29463	5.10992	4.89677	5.13039
mmu_circRNA_31477	0.0125185	0.224224	1.33224	up	ASCRP4002300	18_26364328_26302376_-61952|17.03|3|3	25714049	chr18	+	26143874	26205827	intergenic			AGGATGAAGTCTCGAGGATCATTAAAGGGATGCTACTACTTACTGACTTCTCTTCAGCCA	119.333	86.6667	6.75747	6.34363	92	141	125	87	76	97	6.57727	6.8815	6.81365	6.38784	6.34707	6.29596
mmu_circRNA_000728	0.689328	0.841906	1.06166	up	ASCRP4002303	mm9_circ_000728	circBase	chr11	-	102306884	102306944	sense overlapping	NM_011551	Ubtf	AGGATGGCGGGGACTCTTCTGAGTCCAGCAAGGAAGATGATGAGAACGGTGACTCTTCTG	55	57	5.7057	5.61937	44.5	63	57.5	46	60	65	5.57713	5.88443	5.65554	5.33229	5.94618	5.57964
mmu_circRNA_26543	0.0996266	0.372436	1.206	up	ASCRP4002304	13_74330737_74326609_-4128|14.38|7|7	25714049	chr13	-	74189160	74193289	exonic	NM_177333	Exoc3	AGGATGGTTACTATCAGACTACACTTCCTGCCATTGTATTCCAGTGCCTGAGATTGTGAG	66.3333	59.5	5.96695	5.69672	69	69	61	61	50	67.5	6.16134	5.96939	5.77012	5.80816	5.66267	5.61931
mmu_circRNA_29157	0.237774	0.513823	1.21841	up	ASCRP4002306	16_5956956_5940625_-16331|17.68|3|4	25714049	chr16	+	5940531	5956863	intronic	AK163812		AGGATTCCCTCTCTCCATGAATGACAATGGTCCTGATCTAGAACCCAGAGTTTGCAGATT	146.5	111.5	7.05506	6.77006	120	142.5	177	109	119	106.5	6.95117	6.90576	7.30825	6.81685	7.02318	6.47015
mmu_circRNA_38356	2.12356e-06	0.0265403	1.20774	up	ASCRP4002307	5_29766689_29764137_-2552|15.35|3|3	25714049	chr5	+	29437596	29440149	exonic	NM_001033457	Nom1	AGGCAACAAGTTTCAGGACCAGAACAGGGTTGAGTGAGCCAAACATGGCTTCTATAAGTG	51.6667	47.8333	5.55769	5.28538	47	52	56	46.5	41	56	5.55939	5.55429	5.55939	5.27303	5.28849	5.29463
mmu_circRNA_018658	0.121677	0.397356	1.18673	up	ASCRP4002308	mm9_circ_018658	circBase	chr15	-	38045692	38048149	exonic	NM_001081359	Ubr5	AGGCAACACTCTGGGGTTACGGGAAGTTTCAGAGAAGCTGAACAAGTACAATTTGAACAG	140.333	109.667	6.99911	6.75212	147	141	133	111	99	119	7.22832	6.87332	6.8957	6.84641	6.74357	6.66637
mmu_circRNA_20659	0.970701	0.988646	1.00198	up	ASCRP4002310	1_114301433_114297573_-3860|17.12|2|2	25714049	chr1	-	112400995	112404856	sense overlapping	TCONS_00000447	XLOC_001129	AGGCAATATGTCAATATGAGCACACCCAGACACCAGAGCTCTGTCAGAAATCACATAATT	52.5	59.3333	5.63629	5.63344	51.5	52	54	61	49	68	5.69784	5.63391	5.57713	5.76128	5.55939	5.57964
mmu_circRNA_35554	0.0624572	0.323248	1.12286	up	ASCRP4002314	3_68754455_68739769_-14686|17.90|2|2	25714049	chr3	-	68935846	68950533	exonic	NM_026641	Ift80	AGGCAGAAAGTGGTCATATGCTTTAGAGAAACCCAACACTGGCAGCATATTTAACATTGC	52	51.6667	5.60508	5.4379	51	53	52	50	43	62	5.71396	5.60703	5.49423	5.43713	5.41197	5.4646
mmu_circRNA_011376	0.0839015	0.353374	1.30209	up	ASCRP4002317	mm9_circ_011376	circBase	chrX	+	151428916	151457836	exonic	NM_198105	Fam120c	AGGCAGTTTCTACTCAGCTTTATGAACCAGATCAGCTTCAAGAACTCAAGTCTAGGACAG	146.833	104.833	7.05485	6.67401	151.5	159.5	129.5	107.5	82.5	124.5	7.26591	7.03147	6.86715	6.81044	6.43585	6.77575
mmu_circRNA_20786	0.0793639	0.344406	1.25289	up	ASCRP4002319	1_129368152_129342819_-25333|18.93|2|2	25714049	chr1	+	127446241	127471575	exonic	NM_145128	Mgat5	AGGCATGCTGCAGAGAATCAACGCTTTCATTGAAAAACAGAATAAGAAAATCTACCTGGA	108.333	85	6.63685	6.31159	93	126	106	86.5	63	105.5	6.57727	6.75475	6.57853	6.42189	6.06047	6.45242
mmu_circRNA_45229	0.00879221	0.214476	1.26384	up	ASCRP4002320	9_115189637_115185822_-3815|20.12|8|11	25714049	chr9	-	115276703	115280519	exonic	NM_024222	Stt3b	AGGCATTGCCATTTTTGCGCTTCAGTTCACTTACTACTTATGGGTTTAACTATAGATCAA	99.3333	79.5	6.50906	6.17124	89	114	95	73	73.5	92	6.51159	6.61701	6.39857	6.10831	6.2125	6.19291
mmu_circRNA_33351	0.0507304	0.306734	1.26173	up	ASCRP4002324	2_37266777_37255107_-11670|18.39|2|2	25714049	chr2	-	37399586	37411257	exonic	NM_001100591	Rc3h2	AGGCCATGAGACACCTCAGGTACCAGATCATCAGTCAATAAAGTTAAGTAATCTAGGTGA	78.8333	66.6667	6.18852	5.85312	64	92	80.5	70	55	75	5.99977	6.36468	6.20111	5.97322	5.79198	5.79415
mmu_circRNA_21450	0.0251709	0.259471	1.26361	up	ASCRP4002326	1_182597589_182580873_-16716|12.67|1|3	25714049	chr1	+	180650741	180667458	exonic	NR_120498	Lin9	AGGCCTTGGGACTCACACCATTCCTGACTATGAAGTTCTTAGGGAAGTTTATCTAACACA	67.5	58.3333	5.92716	5.58961	52.5	75	75	55.5	49.5	70	5.73443	6.02029	6.02676	5.58215	5.57964	5.60703
mmu_circRNA_33100	0.879895	0.94831	1.0251	up	ASCRP4002328	2_20781663_20776562_-5101|15.24|10|16	25714049	chr2	-	20854934	20860036	exonic	NM_001081364	Arhgap21	AGGCGTGCTCCCTGGAGATGTATCAGTACATTCCATTAATCGTTGACATATGTTGCAAAT	72.6667	70.6667	6.00587	5.97011	52	73	93	64	68	80	5.65315	5.99977	6.36468	5.86805	6.13763	5.90464
mmu_circRNA_22979	0.0863394	0.354514	1.12837	up	ASCRP4002329	11_22897735_22895930_-1805|16.18|2|2	25714049	chr11	+	22995929	22997735	exonic	NM_009837	Cct4	AGGCTAAGATTGGGCTTATTCAGTTTTGCTTATCTGCTCCTAAAACAGATCTGGTGGAAT	38	38.6667	5.1188	4.94455	34	40	40	38	33	45	5.05379	5.20667	5.09593	5.06101	4.84932	4.92332
mmu_circRNA_42579	0.031933	0.269978	1.19097	up	ASCRP4002332	8_14305966_14305204_-762|18.27|1|4	25714049	chr8	+	14305203	14305966	intronic	ENSMUST00000043279	Dlgap2	AGGCTCACTAAAAGACCGAGAGCTGTCTCTACTGTGTCTTCCTCAATGATGACTTGAAAA	76	64.6667	6.11723	5.86509	72	77	79	61.5	61	71.5	6.18136	6.05506	6.11526	5.85253	5.99034	5.75238
mmu_circRNA_35216	0.0449546	0.296751	1.22845	up	ASCRP4002333	3_32080948_32077753_-3195|18.11|9|18	25714049	chr3	+	32178830	32182026	exonic	NM_028231	Kcnmb2	AGGCTCCTCCTCTACCACACGGAAGAGACCATGAAGATCAATCAAAAGAAATATCTACCA	128.333	97.6667	6.85631	6.55948	102	140	143	92	94.5	106.5	6.69856	6.87332	6.99706	6.52471	6.66874	6.48499
mmu_circRNA_25322	0.200322	0.480987	1.197	up	ASCRP4002335	12_74282911_74280192_-2719|18.34|2|3	25714049	chr12	+	73179204	73181924	exonic	NM_008612	Mnat1	AGGCTCTGAAAAGGAAGAACAAGCAGGCCTTTTTAGATGAGCTGTTTTCAATTTGACCAA	53.8333	49	5.61021	5.35079	46	58	57.5	56	37	54	5.48889	5.68621	5.65554	5.65792	5.13382	5.26062
mmu_circRNA_33363	0.579434	0.775696	1.08373	up	ASCRP4002338	2_37502805_37436193_-66612|22.96|23|696	25714049	chr2	-	37580672	37647285	exonic	uc008jmz.1	Strbp	AGGCTGAGATATAGTGACTGTAAGCTGTGATCTCAGTATTCAAAGGTGTATTCCAGAGAA	80.5	74.6667	6.17877	6.06276	58	99.5	84	65	64	95	5.87626	6.45242	6.20763	5.8976	6.06047	6.23022
mmu_circRNA_22444	0.105898	0.379664	1.20249	up	ASCRP4002340	10_91572478_91538258_-34220|14.41|2|2	25714049	chr10	-	92075512	92109733	sense overlapping	NR_028262	Rmst	AGGCTGGAGTGATTGTTTGGACGAGAAAAACCCGCCTATTCATTCAAAGGAGTTAACTAA	292.5	200	7.99393	7.7279	217.5	379	281	187.5	198	214.5	7.80299	8.23317	7.94563	7.71818	7.76342	7.7021
mmu_circRNA_21481	0.0424834	0.291645	1.09539	up	ASCRP4002341	1_183838507_183835600_-2907|13.37|1|2	25714049	chr1	-	181905468	181908376	sense overlapping	NM_008680	Enah	AGGCTTCAGAGATTTTTTTCCAGAGGGCGCTGATGAAGAATTTGATTTAACCCAAATCCA	72	68.8333	6.06206	5.93062	64	75	77	68.5	57.5	80.5	6.05144	6.03869	6.09606	6.01286	5.88443	5.89457
mmu_circRNA_005791	0.210654	0.490511	1.11402	up	ASCRP4002343	mm9_circ_005791	circBase	chr4	+	117582599	117615241	exonic	NM_080469	Eri3	AGGCTTGCCAGTGGCGGATTACTTCAAGCAGTGGATTAATCTAAAAAAGGAAATCATTGA	314	236.5	8.1407	7.98492	313	329	300	237.5	213	259	8.30848	8.05523	8.05839	8.07431	7.86464	8.01582
mmu_circRNA_38014	0.955873	0.982401	1.00664	up	ASCRP4002344	5_3577344_3575623_-1721|15.29|16|28	25714049	chr5	+	3575622	3577344	exonic	NM_029843	1700109H08Rik	AGGCTTGGCAGTGTTTCTCCGAGGGACTTTTGAAGAGAAGATGAGATTCAAGAAATTTGA	38.3333	41.3333	5.0605	5.05095	35	37	43	34	35	55	5.09944	4.90482	5.17724	4.80805	5.05017	5.29463
mmu_circRNA_41443	0.985478	0.994223	1.00205	up	ASCRP4002345	7_63150517_63143192_-7325|13.66|2|2	25714049	chr7	+	55887821	55895147	exonic	NM_011370	Cyfip1	AGGGAACCACTGCGACAGGCCATCAAGAAGAAAAAGAACGTAATCCAGAGGTGGACCTGC	82.1667	82.8333	6.25788	6.25492	86.5	82	78	86.5	65	97	6.48365	6.17472	6.11526	6.4007	6.06047	6.30359
mmu_circRNA_39086	0.0408438	0.287966	1.21324	up	ASCRP4002346	5_106339320_106320137_-19183|14.61|2|2	25714049	chr5	+	105891117	105910301	exonic	NM_018759	Zfp326	AGGGAAGCAGCATATGGGTGATTTTGGAAGCTTCCATAGACCTGGAATTATTGTTGACTA	54.3333	50.3333	5.68165	5.40278	43	61.5	58.5	47	45	59	5.52587	5.83052	5.68855	5.40631	5.45642	5.34561
mmu_circRNA_29656	0.730359	0.866596	1.06065	up	ASCRP4002348	16_37216156_37121885_-94271|13.39|3|3	25714049	chr16	-	37121798	37216070	exonic	NM_172440	Stxbp5l	AGGGACTATTTGGTGGAAGTGGACAGACATTCGACAGAGAAGAACTCTTTTTCCAATCTT	73.1667	72	6.10294	6.01799	64	77.5	78	67	81	68	6.07481	6.11873	6.11526	5.94813	6.44553	5.6603
mmu_circRNA_007078	0.234466	0.510514	1.08396	up	ASCRP4002350	mm9_circ_007078	circBase	chr12	+	3442473	3457209	exonic	NM_172421	Asxl2	AGGGAGAAAGAGCAGGTGGAAAAGGAAAGGTCTTAGAAAAATACCCTAATACACCCATGA	441	328.833	8.61114	8.49484	433	458	432	329	301	356.5	8.73975	8.5061	8.58758	8.56157	8.40368	8.51927
mmu_circRNA_001434	0.473372	0.699742	1.07123	up	ASCRP4002351	mm9_circ_001434	circBase	chr17	+	70761074	70787209	exonic	NM_027712	Dlgap1	AGGGAGAACAACCTCCCAGAAGACATGTCATCTTGCATTACAACATATAAGAAGACACCA	820.167	626.833	9.53025	9.43098	802	891	767.5	600.5	550	730	9.68166	9.47656	9.43252	9.50314	9.23459	9.55521
mmu_circRNA_44763	0.79442	0.901131	1.01243	up	ASCRP4002352	9_86410671_86373232_-37439|16.76|1|2	25714049	chr9	+	86479624	86517064	exonic	NM_177208	Dopey1	AGGGATCTCCACATAAATAAGTCATCTTTTGCACGTTCCTTTGACAGATGAGGAAACCCA	63	64.8333	5.8588	5.84098	57	66.5	65.5	64	58	72.5	5.82417	5.89659	5.85565	5.86805	5.92951	5.72537
mmu_circRNA_22337	0.00210579	0.188669	1.22296	up	ASCRP4002353	10_84611543_84609089_-2454|17.63|3|3	25714049	chr10	-	85146343	85148798	exonic	NM_007771	Cry1	AGGGATGAAGGATCATAGAACTCAATGGCGGACAGCCACCTCTAACATATAAAAGGTTTC	54.8333	49.3333	5.66494	5.37457	51	57	56.5	47	43	58	5.71396	5.68621	5.59465	5.36612	5.41197	5.34561
mmu_circRNA_017077	0.0635813	0.323742	1.17279	up	ASCRP4002354	mm9_circ_017077	circBase	chr2	+	119921365	119921842	exonic	NM_013720	Mga	AGGGATGGAGAGGAAAATTTCAAAATGCTTCTGCATCTAGGAATGAAGTGGGCTTAAAAC	108	89.6667	6.63216	6.40222	91	122	111	84	75	110	6.54545	6.70491	6.64611	6.38784	6.27593	6.54287
mmu_circRNA_29492	0.283956	0.553561	1.14252	up	ASCRP4002356	16_31127519_31116088_-11431|18.50|2|2	25714049	chr16	-	31116001	31127433	exonic	NM_030138	Acap2	AGGGCGATGAATCAGAGGATTTCTCCAGTGACGATTCCAAGCTAGAGTATAATGTAGACG	184.5	143.333	7.40345	7.21123	191	198.5	164	146	120	164	7.65038	7.36039	7.19957	7.31052	7.04792	7.27525
mmu_circRNA_40975	0.0586204	0.317029	1.20914	up	ASCRP4002364	6_136530987_136508285_-22702|17.65|2|3	25714049	chr6	+	136559763	136582466	exonic	NM_019426	Atf7ip	AGGGTCCACCACCATCCTTTCAAACTCCTGTGAATACAGATTCAGAATGGATAGTGTAGA	51.3333	47.1667	5.56981	5.29583	46	55	53	48.5	41	52	5.52587	5.6603	5.52326	5.45642	5.30067	5.13039
mmu_circRNA_23361	0.313744	0.581327	1.10443	up	ASCRP4002365	11_54139162_54136743_-2419|19.90|1|2	25714049	chr11	+	54323240	54325660	exonic	NM_144823	Acsl6	AGGGTCTATCAGCTACATCATCAATACTGGACGGTGGTGGAGCCCGGCGATCTGTGATTG	50.5	49.3333	5.51307	5.36977	41	56	54.5	46	38	64	5.36904	5.63391	5.53627	5.33229	5.22272	5.55429
mmu_circRNA_017544	0.427739	0.668069	1.07427	up	ASCRP4002370	mm9_circ_017544	circBase	chr16	-	90987339	90991647	exonic	NM_001045515	Synj1	AGGGTTGCAAGTGATACCATGCTGCACTATCTGGTCCTAGTCACTGGATGCATGTCTGTG	76.6667	73.3333	6.10637	6.00301	58	91.5	80.5	69	62	89	5.89255	6.28213	6.14445	5.99977	5.95783	6.05144
mmu_circRNA_21746	0.146157	0.42725	1.12476	up	ASCRP4002371	10_21078646_21056773_-21873|14.99|3|4	25714049	chr10	+	21336966	21358840	exonic	NM_019702	Hbs1l	AGGGTTTCCTGAAAATCAGTTATATCTCGGTCATCCCAGAGTGAATCTGAAATTGTGCCA	65.8333	63	5.92189	5.75226	62	67	68.5	62	59	68	5.93049	5.92852	5.90664	5.77452	5.90263	5.57964
mmu_circRNA_45393	0.0104934	0.221396	1.55579	up	ASCRP4002372	X_19958945_19954007_-4938|18.06|20|92	25714049	chrX	+	20376880	20381819	exonic	NM_133669	Rp2h	AGGGTTTTCCAGGAAAAGGCATCAGATTTTTTACTTCTTCTAAACAAAGGTTGATCCAAA	305.833	165.333	8.06414	7.42649	258	398.5	261	168	156	172	8.05523	8.29649	7.84071	7.51693	7.41354	7.34901
mmu_circRNA_44637	0.0361005	0.278245	1.27426	up	ASCRP4002378	9_75016888_74991880_-25008|21.06|2|2	25714049	chr9	+	75144072	75169081	exonic	NM_010864	Myo5a	AGGTATCGCAAGGAATTAGTGAATCTTACCAAATGGGAATTTTTCGAATACTTGCTGGCA	60.6667	52.3333	5.83148	5.48182	52	63.5	66.5	56	45	56	5.76128	5.83052	5.90263	5.65792	5.4929	5.29463
mmu_circRNA_19137	0.411681	0.655663	1.03498	up	ASCRP4002383	15_62007481_62007022_-459|15.35|6|8	25070500	chr15	+	62175466	62175926	exonic	uc007vyk.1	Pvt1	AGGTCGGAACGGGTCCTCTAATGTGATAATTAGTATACCCTTTAAGCGTTCCAGAAGGAT	47.6667	51.3333	5.4713	5.4217	42	46	55	47	44	63	5.44818	5.40631	5.55939	5.36612	5.43436	5.4646
mmu_circRNA_32730	0.423177	0.664347	1.10658	up	ASCRP4002385	19_48768490_48561880_-206610|21.60|1|2	25714049	chr19	+	48487389	48694000	exonic	NM_025696	Sorcs3	AGGTCTAATGGGAAACATCATTATTGAATTATATGAGGTCAGTAGATTATGGCGCCACCT	46.5	48.6667	5.46694	5.32082	39	46	54.5	39.5	48.5	58	5.36904	5.43713	5.59465	5.06101	5.57964	5.32181
mmu_circRNA_45286	0.240403	0.516405	1.26172	up	ASCRP4002388	9_121638798_121636434_-2364|20.21|3|4	25714049	chr9	+	121727315	121729680	exonic	NM_010918	Nktr	AGGTGGAGAATCAATTTATGGTGGATACTTTAAAGTTGGTCGAATTATGTTTCAGCTCTT	69.1667	57	5.95364	5.61826	49	78.5	80	48	58	65	5.60456	6.11873	6.13763	5.34561	5.92951	5.57964
mmu_circRNA_45069	0.242033	0.518126	1.16759	up	ASCRP4002390	9_106984854_106926059_-58795|13.50|4|47	25714049	chr9	-	107023727	107082523	exonic	NM_153413	Dock3	AGGTGTACACAAACACAAAGTAGATCTTTTCTACAAACTCCGCCATGTGATGAATGAACT	104.167	86	6.58289	6.35935	96.5	107	109	82	90	86	6.61087	6.54674	6.59106	6.38784	6.62434	6.06587
mmu_circRNA_012213	0.980233	0.99214	1.00485	up	ASCRP4002391	mm9_circ_012213	circBase	chr7	-	45026995	45027058	antisense	AK046309		AGGTGTCAGGAGCTGGGTAGTAGTCATTACTGCAATGTGCTTTGAGGTTAATTCATGGAG	39.8333	41.6667	5.11149	5.1045	31	50.5	38	36	44	45	4.83254	5.53627	4.96566	4.943	5.41197	4.95855
mmu_circRNA_009125	0.784887	0.895995	1.01737	up	ASCRP4002393	mm9_circ_009125	circBase	chr2	-	73659679	73679903	exonic	NM_001113246	Chn1	AGGTTCACAATTTCAAGATTTGGAAGTCAGACCAGAAACTTCAGGCTGTACTACGATGGA	95.1667	92.1667	6.45681	6.43197	86.5	100	99	89.5	73	114	6.48365	6.42889	6.4579	6.4579	6.27593	6.56209
mmu_circRNA_004341	0.683385	0.838663	1.03114	up	ASCRP4002394	mm9_circ_004341	circBase	chr5	+	37182080	37194304	sense overlapping	uc008xfk.1	AK138476	AGGTTCCCCAAAGCTCCAAAACTCTAAGGCTGCTGCCTCTGAGGAAGACACCAGACTATG	405.667	315	8.48508	8.44083	407	449	361	290	319	336	8.66115	8.46433	8.32975	8.39745	8.49848	8.42657
mmu_circRNA_36150	0.480413	0.705133	1.05145	up	ASCRP4002397	3_131248130_131242275_-5855|21.39|15|25	25714049	chr3	+	131579310	131585166	exonic	NM_011863	Papss1	AGGTTGTGGAGCTTCTTCAGGAACGGGGGATGCAGAGAGCAACCAACGTCACCTATCAAG	76	76.1667	6.15624	6.08386	74	77	77	68	65	95.5	6.22782	6.12563	6.11526	5.94813	6.06047	6.24298
mmu_circRNA_29750	0.496892	0.717439	1.04541	up	ASCRP4002398	16_44040271_44028792_-11479|20.79|12|30	25714049	chr16	-	44028678	44040158	intergenic			AGGTTGTGGCAGAATGTATTACTAGATAAGATCTCGAGTTCCACCTATAAAGACAGGAAT	50.8333	54.1667	5.57837	5.5143	47	49.5	56	49.5	48	65	5.60456	5.49423	5.63633	5.36612	5.59713	5.57964
mmu_circRNA_003413	0.238553	0.514469	1.21219	up	ASCRP4002399	mm9_circ_003413	circBase	chr5	+	3813050	3830772	exonic	NM_030675	Krit1	AGGTTTCTTAAAAGAACGACAGTGGGTTGATGACTTTCCTTTACATCGAAATGCCTGTGA	46.3333	42	5.3744	5.09678	43	54	42	48	34	44	5.40631	5.57964	5.13724	5.38348	5.05017	4.8567
mmu_circRNA_38606	0.00165335	0.188669	1.72221	up	ASCRP4002406	5_53236646_53230861_-5785|18.40|10|19	25714049	chr5	+	52839621	52845407	exonic	NM_024213	Anapc4	AGTAACTCGTATGGCCAGGAAGTTTACTCACATTTCAGCTCTCTTACAGTTTTGGCCTTT	63.8333	42	5.86633	5.08207	54.5	72	65	39.5	38	48.5	5.79198	6.01286	5.79415	5.05017	5.22272	4.97333
mmu_circRNA_25634	0.472303	0.699059	1.03115	up	ASCRP4002408	12_99907831_99896423_-11408|12.90|2|2	25714049	chr12	+	98658212	98669621	sense overlapping	NM_178914	Spata7	AGTAATCATGCCCTCAGGGGAACCACAAGACCAGGATGTGTTCATAGAAGAAATGACAAG	89.5	86.1667	6.38252	6.33827	82	99	87.5	84	74	100.5	6.43654	6.42889	6.28213	6.36614	6.28983	6.35884
mmu_circRNA_006690	0.275612	0.545376	1.1646	up	ASCRP4002409	mm9_circ_006690	circBase	chr18	-	71321030	71342777	exonic	NM_007831	Dcc	AGTAATCCTGGTCGTCATGGAGATGGGGGTTATTGGCCAGTTGATACTAACTTGATTGAT	110.333	91	6.65914	6.4393	101	119	111	106	68	99	6.68519	6.64611	6.64611	6.76915	6.1797	6.36905
mmu_circRNA_21242	0.222321	0.500375	1.25251	up	ASCRP4002412	1_169167779_169160024_-7755|18.13|3|3	25714049	chr1	-	167229892	167237648	exonic	NM_030724	Uck2	AGTACATTACGTTTGTGAAGCCTGCCTTTGAGGAATTCTGCTTGCCATCTTCCGTTTGTG	85.5	71.1667	6.28911	5.96429	65.5	99	92	61	77.5	75	6.08548	6.42889	6.35297	5.71625	6.35884	5.81779
mmu_circRNA_38812	0.35852	0.61394	1.07148	up	ASCRP4002413	5_76694964_76658383_-36581|14.29|1|2	25714049	chr5	-	76229357	76265939	exonic	NM_007715	Clock	AGTACCCAGAGTGCTACAGTCACTACGTTCACTCAGGACAGACAGATAAGAGTATCTAGA	49.3333	51.1667	5.51093	5.41132	45.5	48	54.5	53.5	40	60	5.55939	5.43713	5.53627	5.56702	5.26062	5.40631
mmu_circRNA_19087	0.12558	0.402366	1.17412	up	ASCRP4002414		25070500	chr13	-	30925720	30940773	sense overlapping	NM_025588	Exoc2	AGTACCTTCTTTGAAGCTCAAGATGCTCTCTCAGGTCAGGTTGCTTCTATAACTGGATCA	53.3333	49.1667	5.6181	5.38652	46	56.5	57.5	52	44	51.5	5.54144	5.68621	5.62663	5.56702	5.41197	5.18056
mmu_circRNA_001283	0.176259	0.457577	1.14244	up	ASCRP4002426	mm9_circ_001283	circBase	chr2	+	118631758	118635277	exonic	NM_009773	Bub1b	AGTATATAAACTGCTCCACCCTTCAGAAGATGCTATTCAGTCACCCTGGTGTTCACAGTA	51	49.1667	5.55283	5.36071	42	52	59	49	39	59.5	5.36904	5.63391	5.65554	5.46732	5.22272	5.39209
mmu_circRNA_016684	0.0275919	0.264547	1.15006	up	ASCRP4002427	mm9_circ_016684	circBase	chr14	-	72589753	72599142	exonic	NM_207636	Fndc3a	AGTATATGCCGCAGTATCAGTCTTCACAAGTATATGCAGATGTAGGTCCTGCTCAGGTTC	39.1667	37.6667	5.13003	4.92833	36	38.5	43	38	29	46	5.15399	5.08211	5.15399	4.99181	4.81983	4.97333
mmu_circRNA_003073	0.0222404	0.253044	1.11326	up	ASCRP4002428	mm9_circ_003073	circBase	chr5	-	66391626	66400281	exonic	NM_009686	Apbb2	AGTATCAACAGTGACCCAGAAGCCAAGATATCTGGAGTGATCACTCATTTCAGACAGATC	225.667	175.5	7.6658	7.51101	199	259	219	170	165.5	191	7.69138	7.71989	7.58614	7.53584	7.4921	7.50507
mmu_circRNA_32194	0.0659689	0.326915	1.27311	up	ASCRP4002432	19_5607640_5605543_-2097|17.21|2|2	25714049	chr19	-	5605542	5607640	exonic	NM_178637	Kat5	AGTATGACTGCAAAGGTTTCCACATCGTGGGCTACTTCTCCAAGACCAAATGTGATCTTC	39.6667	35.6667	5.1769	4.82854	37	40	42	30	35	42	5.15399	5.22272	5.15399	4.57875	5.05017	4.8567
mmu_circRNA_001254	0.429564	0.668912	1.05107	up	ASCRP4002434	mm9_circ_001254	circBase	chr5	-	84233582	84237554	exonic	uc008xwx.1	Epha5	AGTATGTGTCTGTAAATGTAACCACGAATCAAGCAGTGTGCAGACCTGGGTTCTTCAAAG	164.667	140.333	7.22752	7.15565	166	171	157	136	128.5	156.5	7.38793	7.1488	7.14583	7.17482	7.12315	7.16899
mmu_circRNA_41783	0.0242789	0.25585	1.29293	up	ASCRP4002436	7_89424795_89408642_-16153|19.87|6|7	25714049	chr7	+	82260131	82276285	exonic	ENSMUST00000032874	Sh3gl3	AGTCAAAGGAGTTGGCCGAAAGGAGCATGTTTAATTTTTTAGAAAATGATCTGTTTAGTG	55	46.3333	5.63802	5.26737	44	64.5	56.5	44	38	57	5.48889	5.83052	5.59465	5.25759	5.22272	5.32181
mmu_circRNA_018423	0.311028	0.578541	1.09212	up	ASCRP4002437	mm9_circ_018423	circBase	chr5	+	118671012	118680971	exonic	NM_172424	Med13l	AGTCAACAAAAGTTGTGGAAGAAGGACTCTGGGAAAATGGCCTTTCCTATGAATGTAGGA	78.5	73.8333	6.16793	6.0408	63	89	83.5	65	67	89.5	6.01286	6.28983	6.20111	5.8976	6.08548	6.13934
mmu_circRNA_36459	0.806804	0.907775	1.02541	up	ASCRP4002440	4_11173293_11166454_-6839|22.00|4|5	25714049	chr4	-	11239306	11246146	exonic	NM_178112	Ints8	AGTCAAGTCCATATTTGTTTACGATCTGGCAGCTATCAGCATGAATCAGATGCAACAGGA	49.3333	52.6667	5.52099	5.48479	51	50.5	46.5	48	49	61	5.74568	5.5075	5.3098	5.40631	5.59713	5.45093
mmu_circRNA_22512	0.0508653	0.306734	1.31828	up	ASCRP4002441	10_98459616_98442338_-17278|19.07|3|5	25714049	chr10	+	98979703	98996982	exonic	NM_026482	Atp2b1	AGTCACCATCTCACTGGCTTACTCAGTCAAGGTTTAAGTGGAAATCCTGCAGATTTAGAA	82.3333	66.3333	6.22876	5.8301	69	99.5	78.5	71.5	55	72.5	6.09606	6.42889	6.16134	6.03503	5.72991	5.72537
mmu_circRNA_30049	0.0253004	0.26016	1.41671	up	ASCRP4002442	16_91841855_91815647_-26208|16.13|2|2	25714049	chr16	+	91815401	91841610	exonic	NM_010587	Itsn1	AGTCACGATGAGATCACCATCCAGCCAGGAGATATAGTCATGGAATCTTTCTGACATTGA	58.6667	49	5.76596	5.26341	61	61	54	53	41	53	5.93049	5.81565	5.55173	5.43713	5.22272	5.13039
mmu_circRNA_33220	0.764959	0.884982	1.02773	up	ASCRP4002444	2_29009616_28994740_-14876|12.49|4|4	25714049	chr2	+	29139219	29154096	exonic	NM_198033	Setx	AGTCACTATTACTGTGGCTATGTTCATAAGTTTCGTCGCACTTCAGTTAGTTCGGCGATG	37.1667	40	5.05051	5.01105	33	40.5	38	38	34	48	4.943	5.28849	4.92004	5.02496	4.95079	5.05741
mmu_circRNA_44658	0.0893845	0.359749	1.37421	up	ASCRP4002448	9_77021810_76986157_-35653|15.52|2|2	25714049	chr9	-	77138349	77174003	exonic	ENSMUST00000183955	Mlip	AGTCAGGACACATACAATAAGGCAAATCTTTCTTCATCATCCTCAACAGCGTCTGAGAGC	1125	650.667	9.95245	9.49385	1228	1208	939	654	600	698	10.3143	9.86507	9.678	9.63086	9.35055	9.50016
mmu_circRNA_34346	0.258781	0.532824	1.15109	up	ASCRP4002450	2_120223183_120203629_-19554|15.16|6|9	25714049	chr2	-	120377892	120397447	exonic	NM_173734	Tmem87a	AGTCAGTCTGGGATACGGCATAGTCAATTGATGGAGAGCCTTGTGACCAGTCTTTAAATA	46.3333	44.5	5.34078	5.13777	44	51	44	42	33.5	58	5.3308	5.55429	5.13724	5.09593	4.99559	5.32181
mmu_circRNA_009299	0.00862399	0.213275	1.54265	up	ASCRP4002451	mm9_circ_009299	circBase	chr15	-	68165752	68170223	exonic	NM_198644	Zfat	AGTCATAAGCTCCTTCACACGTCTGATGGACAAAAGGAGTTATTCTTGTCCTGTATGTGA	108.167	69.6667	6.6059	5.98049	84.5	128	112	68	65	76	6.42889	6.75475	6.63406	5.99977	6.12391	5.81779
mmu_circRNA_28367	0.0319186	0.269978	1.29322	up	ASCRP4002452	15_32995982_32977810_-18172|21.73|2|2	25714049	chr15	-	33048054	33066227	intergenic			AGTCATATAAGACCAGAAAATGGCTACCAGATCACGTAGCTGGCTCCCTCTTGTAATACA	2400.33	1481.5	11.0184	10.6475	2252	2761	2188	1522	1367	1555.5	11.1136	11.0371	10.9046	10.8322	10.5027	10.6074
mmu_circRNA_43280	0.00411729	0.203551	1.27024	up	ASCRP4002456	8_91247111_91226207_-20904|11.37|5|8	25714049	chr8	+	88702307	88723212	exonic	NM_001276279	Cyld	AGTCCAAAAATCCATGGTACATTGATGAAGTGAGCTCCTATGTCATGGATTCTGAACTGG	43.5	39	5.3276	4.98249	40	44.5	46	38	35	44	5.3308	5.35735	5.29463	5.02496	5.05017	4.87235
mmu_circRNA_25386	0.544056	0.75165	1.03205	up	ASCRP4002458	12_79663885_79555744_-108141|16.58|4|4	25714049	chr12	+	78454756	78562898	exonic	NM_145965	Gphn	AGTCCAGGTGCAGCAGCAAGGAGAACATTCTAAGAGCCAGCCACAAAAGAAGTAATAGAG	161	140.667	7.20427	7.15876	152	159	172	137.5	129.5	155	7.28415	7.07135	7.25729	7.1889	7.13603	7.15134
mmu_circRNA_43922	0.124002	0.400458	1.24233	up	ASCRP4002459	9_29169480_29151106_-18374|15.20|2|2	25714049	chr9	-	29343520	29361895	intronic	ENSMUST00000075069	Ntm	AGTCCCAGCATGGTTCTTCCGCAACTAACAGCAGAAACCTTGTAAAATTTTTATGAAGCA	76.6667	65	6.15186	5.83881	60.5	80	89.5	59	65	71	5.96747	6.14105	6.34707	5.71625	6.07481	5.72537
mmu_circRNA_23725	0.112385	0.385418	1.07069	up	ASCRP4002460	11_76628415_76625197_-3218|21.12|3|3	25714049	chr11	-	76811694	76814913	exonic	NM_007754	Cpd	AGTCCCAGGAAGGTGGTATGCAAGATTACAATTATGTATGGGCCAACTGTTTTGAGATCA	45.3333	48.8333	5.41428	5.31574	40	45	51	44.5	44	58	5.40631	5.37194	5.4646	5.2386	5.37484	5.33379
mmu_circRNA_40202	0.489312	0.712482	1.0517	up	ASCRP4002462	6_39954670_39954144_-526|22.46|15|128	25714049	chr6	+	40004144	40004671	sense overlapping	ENSMUST00000180886	Tmem178b	AGTCCCTTGTGCTGTTGTTTGTAAAGGGAGAAATTGAGAGATGCACCTACATCAAGTACC	75.6667	75.1667	6.15891	6.08619	73	79	75	70	72	83.5	6.28213	6.13593	6.05867	6.02029	6.22541	6.01286
mmu_circRNA_008058	0.903998	0.959867	1.00713	up	ASCRP4002465	mm9_circ_008058	circBase	chr4	-	91308610	91311663	exonic	ENSMUST00000107116	Elavl2	AGTCCTGTAAGCTTGTAAGAGACAAAATAACAGACGGCAACTCCAAACTAACATGGCAGT	741.833	600.667	9.37638	9.36613	694	861.5	670	557	613	632	9.47875	9.42904	9.22136	9.38296	9.37357	9.34187
mmu_circRNA_21806	0.054624	0.311151	1.2894	up	ASCRP4002467	10_30286312_30278725_-7587|14.53|2|2	25714049	chr10	-	30558918	30566506	exonic	NM_028604	Trmt11	AGTCTATTGGCTACCAGTATATACACCAGAGTGGCCTCCTTATAGCATCTGCTCACTTTG	53.6667	45.1667	5.63051	5.26381	39	59	63	43.5	41	51	5.36904	5.75238	5.77012	5.27303	5.32482	5.19359
mmu_circRNA_21327	0.906735	0.961069	1.01149	up	ASCRP4002468	1_178808237_178754883_-53354|18.96|13|24	25714049	chr1	+	176824751	176878106	exonic	NM_029756	Sdccag8	AGTCTCACAAGGATCTTGAAATGAAAGTCCAGAACGTGCCAATAGAAGCATTCACCAGTT	91.6667	86.8333	6.38239	6.36591	70	115	90	86	81	93.5	6.206	6.60224	6.33892	6.40922	6.44553	6.24298
mmu_circRNA_29792	0.263293	0.536515	1.20092	up	ASCRP4002470	16_49239185_49236215_-2970|19.96|2|2	25714049	chr16	-	49236101	49239072	sense overlapping	uc007zke.1	AK006389	AGTCTCATCTGGGTTCTCCTGTCTTTGACCAAGGTTTGGCACAGCTAACCTTTAAAAATA	116.167	90.1667	6.67444	6.4103	75	132.5	141	84.5	84	102	6.28213	6.80077	6.94044	6.36614	6.47692	6.38784
mmu_circRNA_31363	0.0843852	0.353988	1.11352	up	ASCRP4002472	18_20983569_20979379_-4190|13.18|3|3	25714049	chr18	-	20820877	20825068	exonic	NM_177038	Trappc8	AGTCTCCACTATCCGGAGTCATTTCACCATCCATTTCATCAGAAAAGGCATACGTTGTAG	36.5	36	4.99957	4.84444	34.5	39	36	34	33	41	5.02126	5.05741	4.92004	4.80805	4.95079	4.77448
mmu_circRNA_34970	0.425236	0.666316	1.11019	up	ASCRP4002474	2_166661957_166652427_-9530|16.53|20|47	25714049	chr2	+	166826926	166836457	exonic	NM_001085495	Arfgef2	AGTCTCTGGGAGAGCCGAGCCTTCGAGGGATGAAATTAAAGCAGAACTAGAAAAGCAGAG	137.5	113.333	6.96619	6.81538	144.5	152	116	112	91	137	7.21017	6.98002	6.70837	6.86199	6.64371	6.94044
mmu_circRNA_006827	0.847125	0.930103	1.01328	up	ASCRP4002476	mm9_circ_006827	circBase	chr15	-	73012805	73031643	exonic	NM_029640	Trappc9	AGTCTGTCGCTAGATCCCAAGGACTTCAGCAAAGGTGCTCTCACCACCAACGGCATAAAT	116.667	107.5	6.73174	6.71271	109	117	124	113	90.5	119	6.78013	6.61701	6.79807	6.85474	6.61701	6.66637
mmu_circRNA_015389	0.508219	0.726089	1.07679	up	ASCRP4002478	mm9_circ_015389	circBase	chr2	+	61613650	61627839	exonic	NM_011529	Tank	AGTGAAACTAGGAACACTGAGAGATAAGCAATCAAAGAGCTGGCATTCCTACCATCCTTT	47.5	48.6667	5.46038	5.35365	38	49	55.5	43	45.5	57.5	5.26062	5.52587	5.59465	5.18056	5.54659	5.33379
mmu_circRNA_23242	0.727952	0.864906	1.04537	up	ASCRP4002481	11_41790188_41781036_-9152|16.82|14|37	25714049	chr11	-	41967533	41976686	exonic	NM_008073	Gabrg2	AGTGAAGACAACTTCTGCTTCACAAGCCAAAAGTCAGATGATGACTATGAAGATTACGCT	44.5	47.6667	5.36672	5.30271	42	44.5	47	42	50	51	5.44818	5.35735	5.29463	5.14382	5.63391	5.13039
mmu_circRNA_33766	0.587949	0.781888	1.03717	up	ASCRP4002484	2_69620175_69599779_-20396|19.75|4|7	25714049	chr2	-	69761721	69782118	exonic	NM_001077684	Ccdc173	AGTGACCAGAGAGAAACTGGAAATTCAGGATGCTCACATTCAGCAAATAGGAATGAAAGA	50.8333	53.3333	5.56605	5.5134	46	55	51.5	56.5	41.5	62	5.55939	5.63391	5.50485	5.67214	5.40347	5.4646
mmu_circRNA_006083	0.29054	0.559321	1.06665	up	ASCRP4002485	mm9_circ_006083	circBase	chr1	-	119773048	119783589	exonic	NM_019933	Ptpn4	AGTGACCCCAACAAGTTACAAGAAGAGTATACAAGAAACATGATCAGGGGCAAGTTCTGT	95.3333	86.8333	6.43664	6.34355	79	104	103	79	81	100.5	6.33967	6.44553	6.52471	6.23502	6.4078	6.38784
mmu_circRNA_23100	0.0360584	0.278245	1.27021	up	ASCRP4002489	11_29399406_29355370_-44036|15.92|2|2	25714049	chr11	+	29455369	29499406	exonic	NM_176841	Ccdc88a	AGTGATGATTCTAGTACGGGATCAAGAGTTCATGGAATTAAAAGAAGATAATCAAGTTTT	59.3333	52.3333	5.79043	5.44536	47	69	62	47	47	63	5.61931	5.95783	5.79415	5.34561	5.52587	5.4646
mmu_circRNA_017763	0.0498529	0.305722	1.11889	up	ASCRP4002490	mm9_circ_017763	circBase	chr13	-	100631055	100633999	exonic	NM_011233	Rad17	AGTGCAATAAACAGCCTGCAGTTCTCGTCTTCAAAAGAATCAAACTTCTCTGTAGTTCCA	38.6667	39.3333	5.13418	4.97211	34	38	44	38	34	46	5.07855	5.13039	5.19359	5.06101	4.89677	4.95855
mmu_circRNA_34760	0.0221939	0.252852	1.29418	up	ASCRP4002493	2_148516719_148513740_-2979|16.57|3|3	25714049	chr2	+	148688003	148690983	sense overlapping	NM_028986	Gzf1	AGTGCCCTTGGTGAAAGGCCTTTCATGTGTGAGACATGTGGCAAGAGTTTTGCTTCTAAG	54	47	5.64181	5.26978	56	55	51	46	40	55	5.82417	5.60703	5.49423	5.33229	5.26062	5.2164
mmu_circRNA_23641	0.248778	0.525017	1.11228	up	ASCRP4002498	11_72132020_72130247_-1773|18.37|1|2	25714049	chr11	+	72316744	72318518	exonic	NM_001099688	Fbxo39	AGTGCTCCCTGCATACACTGAAGAGAACACGTGACTGTATTCTTTCCCCATTTGGGGAAG	50	49.3333	5.54212	5.38861	40	52	58	53	41	54	5.36904	5.59465	5.66267	5.52848	5.3427	5.29463
mmu_circRNA_25184	0.199131	0.480277	1.10819	up	ASCRP4002501	12_60286774_60273512_-13262|14.46|5|6	25714049	chr12	+	59172524	59185787	exonic	NM_146034	Ctage5	AGTGGAAACGGTACCAAAGATAATCTTGGTCTGGCAGCTCGGACTCTTGAAAGAAATCTC	71.6667	66.8333	6.02753	5.87932	58	76	81	65	57	78.5	5.85149	6.07481	6.1563	5.8976	5.81779	5.92259
mmu_circRNA_43492	0.893405	0.953932	1.01075	up	ASCRP4002505	8_114016672_114014192_-2480|18.56|2|2	25714049	chr8	-	111490291	111492772	exonic	NM_176923	Wdr59	AGTGGAGGAGGCAGAAGGAAGTTCTGGGATTACCGCCAGCCTCGGAAATACCTCAATATC	53.3333	58.3333	5.61437	5.59894	51	50	59	53	49	73	5.68621	5.49423	5.66267	5.46732	5.55939	5.77012
mmu_circRNA_21915	0.756584	0.879445	1.03053	up	ASCRP4002512	10_43655897_43641193_-14704|18.71|10|18	25714049	chr10	+	43921386	43936091	exonic	NM_130892	Rtn4ip1	AGTGGTCCATATCTAGATGAAATTGCAGAACTGGTGGATGCAGGAAAGTGCCTTAATCTT	50.3333	52.5	5.50671	5.46332	42	47	62	44.5	47	66	5.36904	5.43713	5.71396	5.3098	5.52587	5.55429
mmu_circRNA_29104	0.360051	0.614491	1.16922	up	ASCRP4002515	15_101032576_101029215_-3361|17.98|5|9	25714049	chr15	+	101198783	101202145	exonic	NM_007395	Acvr1b	AGTGGTTTGGCACACCTGCATATGGAGATTGTGGGCACTCAAGGGTTACCCCTTTTTGTC	134	104	6.89475	6.6692	95	161	146	84	110	118	6.60224	7.07135	7.01065	6.38784	6.9463	6.67346
mmu_circRNA_30378	0.36321	0.616384	1.07436	up	ASCRP4002517	17_26908372_26894750_-13622|10.23|5|7	25714049	chr17	+	26757804	26771427	sense overlapping	NM_029870	Crebrf	AGTGTAATCAGCCTCATTGGACCACTGGTTATGAAAATGACTCTGTAGAGGACTTGAAGG	50.6667	51	5.54214	5.43867	50	51	51	45.5	46.5	61	5.69784	5.49423	5.43436	5.33229	5.54659	5.43713
mmu_circRNA_014618	0.00777818	0.211311	1.20057	up	ASCRP4002523	mm9_circ_014618	circBase	chr8	+	79091832	79136663	exonic	NM_178267	Zfp827	AGTGTCTGCTCCAGCTGCAAACCAGAAGGAGCCTATGAATCTTAATTTTAAAGTGAAGGA	182.833	135	7.36722	7.1035	165.5	208	175	128	132	145	7.40257	7.4015	7.29759	7.08558	7.18064	7.04428
mmu_circRNA_34396	0.703081	0.850967	1.06395	up	ASCRP4002527	2_120981268_120967829_-13439|10.59|2|3	25714049	chr2	+	121142092	121155532	sense overlapping	NM_029475	Adal	AGTGTTAAACTGTAATGAGGTGAAAGTGATCCCAGAGCCACACATAGTGCAAGTCTTGTT	35	36.6667	4.94622	4.85679	30	41	34	28	36	46	4.83254	5.20667	4.79945	4.51588	5.09593	4.95855
mmu_circRNA_010771	0.00121912	0.186365	1.19206	up	ASCRP4002528	mm9_circ_010771	circBase	chr7	-	100354708	100355361	exonic	NM_028292	Ppme1	AGTGTTCACGCCCTGGACGGAAGCGGGACTTTACCCCTGTCCCATGGAGTCAGTACTTTG	71.5	62.8333	6.03944	5.78599	61.5	75	78	60	56	72.5	5.98845	6.05506	6.07481	5.76128	5.81779	5.7789
mmu_circRNA_20144	0.0635946	0.323742	1.17894	up	ASCRP4002529	1_58550594_58529149_-21445|17.02|3|3	25714049	chr1	-	58472304	58493750	exonic	NM_008765	Orc2	AGTGTTCTGGATCAGCGGGACTGGATAATAAACAGATTTAAAGAAGCTTTAGAACTAGCA	58.3333	54	5.74393	5.50644	50	65	60	47	46	69	5.68621	5.81565	5.72991	5.36612	5.4929	5.6603
mmu_circRNA_35913	0.516085	0.732125	1.04263	up	ASCRP4002535	3_102866456_102864124_-2332|17.61|11|14	25714049	chr3	+	103060200	103062533	exonic	NM_010937	Nras	AGTTACGGAATTCCATTCATTGAGACCTCAGCCAAGACCCGACAGGATTCTTACCGAAAG	62.6667	62.3333	5.8285	5.76827	61	66	61	63.5	53.5	70	5.93049	5.84104	5.71396	5.85253	5.79198	5.6603
mmu_circRNA_35218	0.741691	0.872849	1.0339	up	ASCRP4002536	3_32342871_32335052_-7819|16.23|2|2	25714049	chr3	+	32436129	32443949	exonic	ENSMUST00000108243	Pik3ca	AGTTACTCCCATACAGGACTGGGCACTGTTTGGAGACAGTCGTGATTCTGACTCCATAAG	35.6667	37.6667	4.94227	4.89418	32	37	38	30	33	50	4.80376	5.05741	4.96566	4.67435	4.95079	5.05741
mmu_circRNA_39301	0.255436	0.530042	1.29729	up	ASCRP4002537	5_122801719_122783305_-18414|16.52|3|3	25714049	chr5	-	122333295	122351710	exonic	NM_144912	Rad9b	AGTTACTGCCCCTTTCCCAGGCACGAAGCTTGCTCTGAGATCTGTGAATTCTTGTCATTC	59.1667	49	5.76006	5.38456	43	64.5	70	47	54	46	5.43158	5.89659	5.95202	5.36612	5.79198	4.99559
mmu_circRNA_37732	0.173716	0.454512	1.23706	up	ASCRP4002538	4_131265979_131222000_-43979|15.96|2|2	25714049	chr4	-	131666084	131710064	sense overlapping	ENSMUST00000138697	Gm12962	AGTTATCATCTGCAACACATTCGCTAGCCTCACTGCTTATCTCGGTTGACAACGTTCATG	44.1667	38.6667	5.27645	4.96953	45	48.5	39	39	33	44	5.48889	5.42042	4.92004	5.06101	4.95079	4.89677
mmu_circRNA_40984	0.0392527	0.285881	1.17613	up	ASCRP4002539	6_136589735_136582952_-6783|18.21|5|9	25714049	chr6	-	136634430	136641214	exonic	NM_025806	Plbd1	AGTTATCCAGACACATGTACGACCACTTCACGAACCTGTACCCACAGCTGTTCAAGAATC	100.833	83.6667	6.53174	6.29769	91	111.5	100	77	81	93	6.54545	6.56209	6.48767	6.23502	6.44553	6.2125
mmu_circRNA_008242	0.801529	0.905385	1.02594	up	ASCRP4002541	mm9_circ_008242	circBase	chr15	+	81631613	81632512	exonic	NM_177821	Ep300	AGTTATGCACAATCCCCCGTGATGCTACTTACTACAGTTACCAGAACAGGATTACTTTGA	57	60	5.72932	5.69237	48.5	60.5	62	49	59.5	71.5	5.60456	5.76349	5.81992	5.46732	5.88443	5.72537
mmu_circRNA_42366	0.415357	0.658284	1.10599	up	ASCRP4002565	7_137386158_137372137_-14021|18.90|4|5	25714049	chr7	-	130228622	130242644	exonic	NM_010207	Fgfr2	AGTTTAAGCAGGAGCATCGCATTGGAGGCTATAAGAGCCACCAACCAAATACCAAATCTC	146.667	118.5	7.04235	6.89702	155	149	136	124	109	122.5	7.30749	6.96951	6.85006	7.03147	6.91376	6.74582
mmu_circRNA_42069	0.0306067	0.266938	1.22934	up	ASCRP4002566	7_117079067_117077127_-1940|16.75|3|3	25714049	chr7	-	109933612	109935553	exonic	NM_021494	Dennd5a	AGTTTCAAATACTGCTCTACTCACAGCCATTATGCCAGTACATTCAGGCTTCTAAAGCCA	45.6667	42.3333	5.39965	5.10176	39	52	46	41	35	51	5.28849	5.57964	5.3308	5.10992	5.09593	5.09944
mmu_circRNA_20264	0.0666176	0.327482	1.23614	up	ASCRP4002567	1_64969056_64968124_-932|21.91|4|4	25714049	chr1	-	64921549	64922482	exonic	NM_001039493	Plekhm3	AGTTTCAAATGTGCAGAACACAAGCAGACATTCCCAAACATCCTGAAGAAGGGTTATCTG	95	77.8333	6.46141	6.15557	86	107	92	67.5	74	92	6.47286	6.52209	6.38928	5.93246	6.32174	6.2125
mmu_circRNA_38086	0.143116	0.424179	1.09968	up	ASCRP4002570	5_8569580_8548236_-21344|19.21|4|5	25714049	chr5	-	8548235	8569580	exonic	NM_198620	Rundc3b	AGTTTGAACAAAGGGTAGAGCCTGGATCAGAGTAGCACTCATGGAAAAACATTTGTCTGA	44	45.1667	5.34452	5.20744	40	45	47	40	40.5	55	5.3308	5.37194	5.3308	5.06101	5.30067	5.26062
mmu_circRNA_005801	0.370236	0.622206	1.10212	up	ASCRP4002572	mm9_circ_005801	circBase	chr11	-	8478224	8479665	exonic	NM_001083587	Tns3	AGTTTGCACAAAGGTCGAGGTGATGACCCCATTGGGGGACGGCTTCGTAAGCTGAGCATC	54.6667	56.3333	5.68975	5.54947	55	52	57	60	41	68	5.79956	5.60703	5.66267	5.71625	5.30067	5.63149
mmu_circRNA_25930	0.0272027	0.264547	1.17527	up	ASCRP4002578	12_118967252_118953780_-13472|22.22|2|3	25714049	chr12	+	117715306	117728779	exonic	NM_175930	Rapgef5	AGTTTTGATTGGAGTCTGTTCAATTCAATCCACGAGACCATATACAGGAACGTGCTGGAT	80	70.6667	6.213	5.98001	71	80	89	70	58	84	6.17139	6.17472	6.2929	6.04962	5.87011	6.02029
mmu_circRNA_26130	0.071723	0.335351	1.30429	up	ASCRP4002581	13_20382362_20366389_-15973|17.98|6|6	25714049	chr13	+	20274519	20290493	exonic	NM_080288	Elmo1	ATAAAAAACTTGGCTTCATTCTTTGGAGACATGCTGTCCTTCACTCTCACAGCCTTTGTG	48.3333	41	5.45606	5.0728	41	54	50	38	41	44	5.3308	5.63391	5.40347	5.06101	5.30067	4.8567
mmu_circRNA_19852	0.946879	0.977521	1.00625	up	ASCRP4002585	1_30877082_30865568_-11514|15.76|3|4	25714049	chr1	-	30808722	30820237	exonic	NM_001081080	Phf3	ATAAAAGCATCAGGCACCAAGACTTACAGATTCAAACCTGAAGATCCCAGAGGAAAAGGC	64.6667	67	5.90856	5.89958	64.5	68.5	61	72	56	73	6.01286	5.96939	5.74344	6.08548	5.84314	5.77012
mmu_circRNA_21865	0.0415754	0.289703	1.11865	up	ASCRP4002587	10_40572386_40561160_-11226|19.43|3|3	25714049	chr10	-	40841353	40852580	exonic	NM_027879	Cdc40	ATAAAAGCCTACGAGTTTGGGAATGGCTATGCACTGGACCCTTCGTTAGATAATCATCAG	48.3333	48.5	5.4962	5.33445	44	50	51	44	45	56.5	5.48889	5.55429	5.44543	5.25759	5.41197	5.33379
mmu_circRNA_016062	0.935447	0.972727	1.00645	up	ASCRP4002589	mm9_circ_016062	circBase	chr1	-	38053615	38085652	exonic	NM_019570	Rev1	ATAAAATACATGAAAAGGCACTATGTCAGTGTTGAGCTCACCCAGACATCAGAGCTGTGT	82.5	82.8333	6.24892	6.23964	72	94.5	81	71.5	79	98	6.21574	6.35297	6.17805	6.06047	6.37631	6.28213
mmu_circRNA_36765	0.186846	0.467254	1.17719	up	ASCRP4002596	4_48649860_48617453_-32407|19.96|10|15	25714049	chr4	+	48604580	48636988	exonic	NM_021436	Tmeff1	ATAAAGCAAGAACAGATCGACATAAGGCATCTCGGCCACTGCACAGAATTAAATCTGAGA	2125	1451.17	10.8879	10.6526	2282	2272	1821	1444.5	1409	1500	11.1294	10.8322	10.7022	10.8063	10.5758	10.5758
mmu_circRNA_44786	0.396023	0.643126	1.14967	up	ASCRP4002599	9_89848948_89839564_-9384|17.95|1|2	25714049	chr9	+	89944725	89954110	exonic	NM_011245	Rasgrf1	ATAACACACGACGACGTCAGCAGTATCTTTCTGAACAGCTACAAGATACTGGCTACAGAA	76.1667	69.3333	6.16517	5.96396	82	75	71.5	80	56	72	6.43654	6.03869	6.02029	6.28058	5.87011	5.74119
mmu_circRNA_19023	0.0521598	0.30713	1.43608	up	ASCRP4002600		25070500	chr11	+	75390068	75391228	sense overlapping	NM_001102611	Smyd4	ATAACATCCATATGTCACACAGGCAGGCATGTCTTAAAGACATAGTGGAAGCAGGTATGC	276.833	165.167	7.93899	7.41686	283	309	238.5	177	132	186.5	8.16402	7.96187	7.69109	7.61341	7.16355	7.47362
mmu_circRNA_19792	0.489202	0.712482	1.06258	up	ASCRP4002601	1_24771827_24742242_-29585|20.36|2|2	25714049	chr1	+	24685396	24714982	exonic	NM_026719	Lmbrd1	ATAACCTACACAGCTATTTTGGCCTTTTGCTGGGTCTACGTTCGGAAGTACCAGAGTCAG	59.8333	62.3333	5.84752	5.75995	62	55	62.5	62	55.5	69.5	6.02583	5.68621	5.83052	5.80816	5.83052	5.64116
mmu_circRNA_37002	0.571971	0.770028	1.09486	up	ASCRP4002602	4_82493643_82466234_-27409|16.64|3|3	25714049	chr4	-	82820329	82847739	exonic	NM_026647	Zdhhc21	ATAACTGGACTCTTCTATACACAACTGATTGGCATCATCACAGATTGTCTTGCCTGTGGG	40	41.1667	5.18278	5.05203	34	46	40	40	42	41.5	5.05379	5.43713	5.05741	5.06101	5.3427	4.75237
mmu_circRNA_006017	0.047882	0.302735	1.21103	up	ASCRP4002604	mm9_circ_006017	circBase	chr4	+	150406195	150406664	exonic	NM_001085492	Rere	ATAACTTCTTACATCACCGAGGACGACGTTGTCTACAGACCGGGAGAATATTTGAAACGT	430.833	289.333	8.57765	8.30141	374.5	475	443	308	258	302	8.56157	8.55455	8.61682	8.49014	8.17654	8.23756
mmu_circRNA_20295	0.760382	0.882054	1.03864	up	ASCRP4002608	1_66847722_66808622_-39100|19.24|1|2	25714049	chr1	-	66762047	66801148	sense overlapping	NM_177645	Kansl1l	ATAAGAGAAAACTCTACAGATTGAGTCCCACTTTTTACTGGACTCCCGAGGGCTGTTGTC	37.6667	39.5	5.03925	4.98456	32	40	41	36	40	42.5	4.89677	5.20667	5.01431	4.89677	5.26062	4.79627
mmu_circRNA_015463	0.051529	0.306734	1.18156	up	ASCRP4002610	mm9_circ_015463	circBase	chr1	+	75194840	75196669	exonic	NM_026187	Ankzf1	ATAAGCCCCTTGGGCAGGATGAAGAACCACTCAAACAAGAGAGAACATTATAAGCTTGAT	70.1667	63.3333	6.02066	5.77997	71	74	65.5	61	56	73	6.16134	6.02029	5.88035	5.80816	5.81779	5.71396
mmu_circRNA_26638	0.549389	0.754369	1.04054	up	ASCRP4002613	13_85383943_85363063_-20880|12.42|1|3	25714049	chr13	-	85223457	85244338	exonic	NM_145452	Rasa1	ATAAGTGGCCTACAAATAACACCATGAGAACAAGAGTCGTTAGTTGGACAAGTCTGCAGC	42.6667	46.5	5.28812	5.23079	41	39	48	41	39.5	59	5.3308	5.16743	5.36612	5.10992	5.26062	5.32181
mmu_circRNA_23995	0.844993	0.928798	1.02953	up	ASCRP4002616	11_86550780_86543713_-7067|20.08|2|2	25714049	chr11	-	86730210	86737278	exonic	NM_001003908	Cltc	ATAATAGGAGTCAACAGAAAGGGACAGCTCCAGAACCTGGGTATCAACCCAGCAAACATT	63.8333	65.3333	5.87379	5.83181	58	62	71.5	76.5	49	70.5	5.90464	5.79415	5.92259	6.2238	5.59713	5.67449
mmu_circRNA_30280	0.0367152	0.278942	1.16281	up	ASCRP4002619	17_17712351_17681775_-30576|19.96|3|5	25714049	chr17	-	17544810	17575387	exonic	NM_172827	Lnpep	ATAATCTCCTAGAAAAACTGGGGCACATGGACCTGTCCTCAAGATTGGTGGTACTTTGCA	47.6667	47.3333	5.50096	5.28334	43	51	49	45	39	58	5.48889	5.57964	5.43436	5.29463	5.18056	5.37484
mmu_circRNA_017632	0.189817	0.470148	1.13699	up	ASCRP4002625	mm9_circ_017632	circBase	chr15	+	58340612	58342570	antisense	NM_027211	Anxa13	ATACAAACAGTGTACTGACAACGTTCCACGCACTGATGGAGACATCTCATTTCAAGACTG	44	43.6667	5.32787	5.14265	38	49	45	41	40	50	5.20015	5.52587	5.25759	5.10992	5.26062	5.05741
mmu_circRNA_41752	0.0101519	0.219903	1.15681	up	ASCRP4002627	7_87421351_87419115_-2236|21.50|8|18	25714049	chr7	+	80274228	80276465	exonic	NM_178070	Vps33b	ATACAAAGTCATCCTAAGCCCTCAGAAGCTTCCTGGAAAAAAGGATTTGTTCATTGAGGC	41.3333	40	5.25432	5.04417	36	40.5	47.5	37	36	47	5.24496	5.24496	5.27303	5.0031	5.13382	4.99559
mmu_circRNA_30762	0.087213	0.355465	1.1298	up	ASCRP4002628	17_65030965_64985824_-45141|21.88|2|3	25714049	chr17	+	64636483	64681625	exonic	NM_008549	Man2a1	ATACAACTGAGCGCACAGGAGCCAAGGTTGGTTGAAGACTTTCAATGACTACTTTAGAGA	43.1667	42.6667	5.32166	5.14559	38	44.5	47	41	39	48	5.24496	5.38923	5.3308	5.14382	5.26062	5.03232
mmu_circRNA_006404	0.0557332	0.313445	1.29191	up	ASCRP4002629	mm9_circ_006404	circBase	chr9	+	22643744	22679064	exonic	NM_178415	Bbs9	ATACAAGCAGATTACCCTGCAGAACCGAGTGGTGTTGCAGAAGGTCAAGCTGTCTATCTA	844.667	528.5	9.57009	9.20059	851	974	709	531	495	559.5	9.74943	9.6363	9.32453	9.30566	9.12161	9.17448
mmu_circRNA_42059	0.0433542	0.29299	1.16074	up	ASCRP4002635	7_116201523_116191465_-10058|13.59|4|5	25714049	chr7	-	109047950	109058009	exonic	NM_001038624	Ric3	ATACATGGAGGACTGGGAAGGAAAATTGGACCGATTTCCACCTATGATGCATCACCACTC	61	57.6667	5.84933	5.63429	55	63	65	50	54	69	5.85149	5.86599	5.83052	5.49689	5.74568	5.6603
mmu_circRNA_43827	0.0754412	0.338596	1.1075	up	ASCRP4002638	9_21294238_21284851_-9387|12.45|3|6	25714049	chr9	+	21480406	21489794	exonic	NM_001039520	Dnm2	ATACCCAATCAGGACGGGGCTCTTCACCCCCGACATGGCCTTTGAAGCCATCGTGAAAAA	76.3333	71.3333	6.14022	5.99291	66	78	85	72	61	81	6.11873	6.0943	6.20763	6.0943	5.92951	5.95493
mmu_circRNA_45008	0.44135	0.677191	1.08948	up	ASCRP4002643	9_104121012_104105502_-15510|19.71|4|5	25714049	chr9	-	104203171	104218682	exonic	NM_001163026	Dnajc13	ATACGAGATACATCATTGGGATGTTAGAAAGGGATCATGGGACCGGTGCCCTAGTAATTA	43.6667	44.5	5.3059	5.18226	36	46	49	35.5	42	56	5.20015	5.37194	5.34561	4.92004	5.36612	5.26062
mmu_circRNA_29422	0.226278	0.503475	1.0861	up	ASCRP4002645	16_20298399_20297666_-733|17.72|7|7	25714049	chr16	-	20297592	20298326	exonic	NM_001005767	Parl	ATACGGCCACAAAAGGAAGGAAACCTCAGAAAGGAGGTTTAACTTGTTTGTTCAGCAAAA	43.3333	42.6667	5.28299	5.16384	36	44	50	41	37	50	5.15399	5.26062	5.43436	5.18056	5.18056	5.13039
mmu_circRNA_26385	0.823486	0.916795	1.02611	up	ASCRP4002646	13_55755083_55754274_-809|11.81|2|2	25714049	chr13	+	55652912	55653722	exonic	NM_001282055	Ddx46	ATACTAAATTCCCTCAAAAATATTCCTCAGAGGAGGAGGAAGTTGACCTTCAAACGGCCC	39	44.5	5.18687	5.14968	42	36	39	45	36.5	52	5.48889	5.05741	5.01431	5.22272	5.09593	5.13039
mmu_circRNA_38559	0.0866854	0.354514	1.29588	up	ASCRP4002647	5_44933098_44926277_-6821|21.58|2|2	25714049	chr5	-	44535037	44541859	exonic	NM_010698	Ldb2	ATACTAGCCATGCACCTATCGGCAGGACCCTCATTCCCCGTTATTTTAGCACCGTATTTG	68.6667	56.6667	5.98545	5.61152	57	76	73	51	58	61	5.84104	6.11179	6.00352	5.46732	5.90263	5.4646
mmu_circRNA_007155	0.290429	0.559321	1.22575	up	ASCRP4002648	mm9_circ_007155	circBase	chr12	+	82340661	82342499	exonic	NM_172579	Sipa1l1	ATACTATTACAGGAAGTTCTTCTACCAGAAGGGGGAAGCGTGGGATTCTGGTGACCACAG	503.667	326.667	8.78511	8.49144	569	573	369	308	310.5	361.5	9.17781	8.82625	8.35126	8.49014	8.44152	8.54267
mmu_circRNA_41015	0.0807735	0.347268	1.11813	up	ASCRP4002657	6_140592593_140582210_-10383|19.52|3|3	25714049	chr6	+	140633688	140644072	exonic	NM_009637	Aebp2	ATAGAAAGTCTAGGGAAGGGACACAGTGTTGTTTTCCACAGTACTCATAAGCAGTACGCT	63.8333	63.1667	5.92467	5.76359	62	66.5	63	59.5	59	71	5.97513	5.95783	5.84104	5.73443	5.87011	5.68621
mmu_circRNA_39638	0.999156	1	1.00008	up	ASCRP4002658	5_144643121_144638445_-4676|21.23|2|4	25714049	chr5	+	143877575	143882252	exonic	NM_013557	Eif2ak1	ATAGAACATGTTCATGTGGTTCAGCCACAAGATCCAGAGAGATAGCCTTCGAAGCACAAA	50.6667	53.6667	5.51817	5.51805	51	53	48	53	45	63	5.69784	5.52587	5.3308	5.56702	5.4929	5.49423
mmu_circRNA_42813	0.777347	0.891484	1.00768	up	ASCRP4002664	8_41694370_41666768_-27602|16.20|2|5	25714049	chr8	-	40581413	40609016	exonic	NM_001040699	Mtmr7	ATAGAGAACATCCACGTCATGAGGAACAGTCTTCAGAAAATGCTGGAAGGTTGAAAACGT	79.6667	79	6.20069	6.18966	74	84	81	74	72	91	6.24931	6.17472	6.17805	6.14105	6.23502	6.19291
mmu_circRNA_43567	0.334285	0.595735	1.07989	up	ASCRP4002666	8_123184760_123181933_-2827|13.90|2|2	25714049	chr8	-	120658032	120660860	intronic	ENSMUST00000181333	Gm27021	ATAGAGGAATAATTGACTCGTGGTGCAAAGACAACAGCTATGTGATCGCTGGCTATTACC	71.8333	70.1667	6.06662	5.95574	63	82	70.5	63.5	68	79	6.02583	6.19127	5.98276	5.85253	6.11005	5.90464
mmu_circRNA_27404	0.479098	0.704007	1.02414	up	ASCRP4002670	14_32176809_32167281_-9528|19.86|2|2	25714049	chr14	+	31354094	31363623	exonic	NM_009796	Capn7	ATAGATAATGACAATAGTATCAGATTGTTCCTTTGTGGCATCGTTGGCTATCAGTGCAGC	39.1667	43.1667	5.15592	5.12151	37	38	42.5	43	37	49.5	5.20015	5.13039	5.13724	5.18056	5.13382	5.05017
mmu_circRNA_34688	0.209434	0.489571	1.22609	up	ASCRP4002672	2_142144243_142002330_-141913|19.94|2|2	25714049	chr2	+	142176593	142318507	exonic	NM_001013802	Macrod2	ATAGATGACCAAGAAGCACAGGAAGGTGGAGAAGGTGGATCGAATCATCTTCTGTGTCTT	63.1667	56.3333	5.84162	5.54756	48	71.5	70	60	43	66	5.52587	6.02768	5.97131	5.74568	5.3427	5.55429
mmu_circRNA_42677	0.76709	0.886453	1.02506	up	ASCRP4002673	8_26704638_26692145_-12493|20.96|3|4	25714049	chr8	-	25581672	25594166	exonic	NM_173012	Letm2	ATAGATGTGAAGCCAAAGCCTATTGAACTTCCACCGAATATAGAGACTGCCTGGCCATTC	50.3333	55.3333	5.53445	5.49875	46	55	50	53	42	71	5.50485	5.63391	5.4646	5.46732	5.3427	5.68621
mmu_circRNA_42588	0.242301	0.518126	1.11057	up	ASCRP4002674	8_14846923_14839699_-7224|16.10|3|3	25714049	chr8	+	14839698	14846923	sense overlapping	NM_172910	Dlgap2	ATAGCAAGATGACTCTGAAGGACATCGGCTCCGAGGAAAAGGCTTGTTCTAGGAAAGATC	54.3333	53	5.64045	5.48915	50	54	59	49.5	40.5	69	5.65315	5.57964	5.68855	5.45642	5.32482	5.68621
mmu_circRNA_018520	0.620978	0.80192	1.07629	up	ASCRP4002676	mm9_circ_018520	circBase	chr9	+	120950172	120959529	sense overlapping	NM_007614	Ctnnb1	ATAGCAATCAGCTGGCCTGGTTTGATACTGACCTGTAAATCGTCCTTTAGGGTACCTGAA	69.6667	66.8333	5.98006	5.87399	53	87.5	68.5	61	67.5	72	5.73443	6.26347	5.94227	5.74568	6.12391	5.75238
mmu_circRNA_19409	0.874271	0.945211	1.02358	up	ASCRP4002678		25070500	chr6	-	31139728	31197853	sense overlapping	NR_110469	Lincpint	ATAGCAGCAACCTGGTCTCTTTTCACGGAACACAGTAAGCCACCAAAGAGAGAACCCCCG	509.5	398.833	8.82918	8.79556	571	494	463.5	390	346.5	460	9.19175	8.60729	8.68851	8.86467	8.63659	8.88541
mmu_circRNA_26083	0.386373	0.634904	1.0645	up	ASCRP4002682	13_14470249_14433012_-37237|22.77|3|4	25714049	chr13	-	14340744	14377982	exonic	NM_001081348	Hecw1	ATAGGCAACACTGTAAACCCCATCTGGCAGGCAGAGAATCTGTACCAGAACAGGTTTTTA	44.3333	46	5.31943	5.22925	42	45	46	39	40	59	5.36904	5.29463	5.29463	5.06101	5.26062	5.36612
mmu_circRNA_22285	0.341567	0.601933	1.10546	up	ASCRP4002685	10_80825042_80824770_-272|18.99|2|2	25714049	chr10	+	81362024	81362297	exonic	NM_028657	Mfsd12	ATAGGGAGGAATGTAGGCATGCTGTACATGACCACAAGGCTCATTGTGAACCTGTCTCAG	41	42.6667	5.25135	5.10671	35	40.5	47.5	44	32	52	5.09944	5.28849	5.36612	5.25759	4.89677	5.16576
mmu_circRNA_27455	0.974317	0.98975	1.0014	up	ASCRP4002689	14_35247920_35247565_-355|12.69|4|7	25714049	chr14	-	34434378	34434734	exonic	NM_009758	Bmpr1a	ATAGTTGCTATGATCATCTTCTCCAGCTGCTTTTGCTATAAGATTCACCGAAAGCCCAGC	43.8333	48.3333	5.35111	5.3491	37.5	45	49	46	43	56	5.26062	5.38923	5.40347	5.36612	5.40347	5.27769
mmu_circRNA_22968	0.0682034	0.330169	1.36778	up	ASCRP4002694	11_21996202_21962783_-33419|15.70|3|3	25714049	chr11	-	22062779	22096199	exonic	NM_153078	Ehbp1	ATATAGAAAGTGACCTTGATAATCCCGGCTTACGATGGATTTGCCAGCATTGGAATTTCC	60.3333	48	5.77937	5.32753	43	75	63	43	45	56	5.48889	6.05506	5.79415	5.18056	5.45642	5.34561
mmu_circRNA_41456	0.334418	0.595803	1.10571	up	ASCRP4002699	7_63426036_63401134_-24902|18.01|1|2	25714049	chr7	+	56145763	56170666	exonic	NM_010418	Herc2	ATATCAACCAAACTGACACCACTGTACCCCTGCTAAGTGACTGTGCAGAGGTCCTACTTG	57	56.3333	5.71485	5.56988	54	67	50	51	51	67	5.74568	5.90464	5.49423	5.46732	5.66267	5.57964
mmu_circRNA_43775	0.187385	0.467761	1.20102	up	ASCRP4002701	9_13426119_13424434_-1685|21.55|15|32	25714049	chr9	+	13619989	13621675	exonic	ENSMUST00000159294	Maml2	ATATCAAGTCACTCAACAGCACAGACAGCTCCAGGGCTCTTTGAAAAGAAAGCAAATAGT	225.5	163.667	7.66832	7.40406	190	210.5	276	140	151.5	199.5	7.64498	7.44665	7.91333	7.24546	7.38685	7.57987
mmu_circRNA_45726	0.644717	0.815802	1.0499	up	ASCRP4002702	X_117515506_117478395_-37111|17.91|6|6	25714049	chrX	+	120364785	120401897	exonic	NR_073451	Pcdh11x	ATATCAGACCGTATATCGTGGGCTGACAAACAGTACCTTTGGTATTGAGACTGGTATGGA	52	57	5.61003	5.53978	47	56	53	47	48	76	5.59216	5.68621	5.55173	5.33229	5.4929	5.79415
mmu_circRNA_19274	0.85579	0.934878	1.01727	up	ASCRP4002703		25070500	chr3	-	14587309	14588314	antisense	NM_007892	E2f5	ATATCATAAATTCTTCGCTTTTGCCTCACAGCCAAGGTATCTGCAGCCTCAGAAGGATAT	53.1667	57.5	5.623	5.59828	56.5	51	52	58	51.5	63	5.85149	5.49423	5.52326	5.68621	5.61441	5.49423
mmu_circRNA_38084	0.159941	0.44002	1.11153	up	ASCRP4002705	5_8559501_8520859_-38642|15.40|10|19	25714049	chr5	-	8520858	8559501	exonic	NM_198620	Rundc3b	ATATCATTGTGGAGCTTCAAGATCAGCTGAGGTTTTATGAAGATGGAGCCATTGTCTTGG	58.5	56.6667	5.77282	5.62027	53	63.5	59	49.5	52	68.5	5.79956	5.80494	5.71396	5.45642	5.72991	5.67449
mmu_circRNA_40665	0.627841	0.805457	1.0244	up	ASCRP4002706	6_101122441_101119128_-3313|11.40|7|12	25714049	chr6	-	101169133	101172447	exonic	NM_018884	Pdzrn3	ATATCCATCAGGACATGGACAGAGAAGAGCTGGAGCTGGAAGTCAACGGCAAAGACTTAT	76.3333	77.5	6.14984	6.11506	74	77	78	77.5	66	89	6.22782	6.12563	6.09606	6.20111	6.01844	6.12563
mmu_circRNA_29605	0.143286	0.424179	1.24041	up	ASCRP4002707	16_34218031_34171358_-46673|21.65|1|2	25714049	chr16	-	34171271	34217945	exonic	NM_177357	Kalrn	ATATCCATTGCCTCCAGGACCTCTCAGAACACAGTGGAAAGTGACAAGGTGTGCAGTGTT	270.667	187	7.93021	7.61939	275	278	259	206	157	198	8.14376	7.82144	7.82542	7.86979	7.41354	7.57483
mmu_circRNA_36747	0.0206683	0.250439	1.204	up	ASCRP4002709	4_47409457_47396621_-12836|17.66|6|9	25714049	chr4	+	47383748	47396585	exonic	NM_009370	Tgfbr1	ATATCCTGGGATTTATAGCAGCAGACAACAAAGCATTACAGTGTTTCTGCCACCTCTGTA	43	39.6667	5.26251	4.99468	42	41	46	40	33	46	5.3308	5.1837	5.27303	5.10992	4.95079	4.92332
mmu_circRNA_25668	0.714545	0.857124	1.06736	up	ASCRP4002714	12_101300163_101299212_-951|19.99|2|2	25714049	chr12	+	100061001	100061953	sense overlapping	NM_146037	Kcnk13	ATATGAAGAAAACCAGGGCATGTGGGGAATAAGACACTGTTACACCACTGGGTTTGGGAT	42.8333	47.1667	5.31672	5.22267	39	38.5	51	47	30	64.5	5.28849	5.16743	5.49423	5.33229	4.79945	5.53627
mmu_circRNA_38978	0.0129454	0.227236	1.36177	up	ASCRP4002718	5_92618370_92616261_-2109|18.68|5|5	25714049	chr5	+	92187234	92189344	exonic	NM_019490	Uso1	ATATGATCCGTGAGCAAGGAAGCAAAATACAGACAAGAGTCGGGTTGTTAATGTTGCTCT	75.1667	59.8333	6.11697	5.67149	60.5	85	80	61	47.5	71	5.94227	6.21735	6.19127	5.77452	5.57964	5.6603
mmu_circRNA_31035	0.243938	0.519376	1.07429	up	ASCRP4002723	17_83862935_83809366_-53569|19.63|2|4	25714049	chr17	+	83410025	83463595	exonic	NM_199466	Eml4	ATATGGAAAGTGCACTATGATAGTATTTCTGCTGCAAGTACCTCTGACGTTCAAGACCGC	41.6667	42.1667	5.20572	5.10234	38	46	41	43	34	49.5	5.26062	5.26062	5.09593	5.20667	5.05017	5.05017
mmu_circRNA_39045	0.186266	0.466885	1.13177	up	ASCRP4002725	5_102220590_102210394_-10196|21.64|7|8	25714049	chr5	+	101781374	101791571	exonic	NM_173370	Cds1	ATATGGGGTCCTTCATGCTGATGCTTCTGGAAACAGATATTGATGACAGGTATGGAGATC	53	53.1667	5.65577	5.4772	46	57	56	49	40	70.5	5.61931	5.71167	5.63633	5.45642	5.30067	5.67449
mmu_circRNA_45506	0.130276	0.407964	1.11295	up	ASCRP4002728	X_68513001_68484566_-28435|14.71|6|9	25714049	chrX	+	71231390	71259826	exonic	NM_019926	Mtm1	ATATGTTTGAGATCCTTGTAAAACATGCCTTTCCTCTGGCACACAATCTGGTTCCAGGAT	42.1667	41.5	5.25657	5.10218	41	41	44.5	39.5	38	47	5.3308	5.20667	5.23222	5.16743	5.18056	4.95855
mmu_circRNA_40962	0.543768	0.751521	1.09299	up	ASCRP4002729	6_135691100_135682532_-8568|19.40|13|28	25714049	chr6	-	135732513	135741082	sense overlapping	NM_008171	Grin2b	ATATGTTTGAGATGCCAGCTGTTCCAGAGACCTAATGACTTCTCACCCCCTTTCCGCTTT	103.5	89.3333	6.53886	6.41058	72	120.5	118	85	90	93	6.21574	6.664	6.73683	6.40922	6.5923	6.23022
mmu_circRNA_42047	0.0184577	0.247641	1.36385	up	ASCRP4002730	7_112805798_112799586_-6212|22.22|1|2	25714049	chr7	+	105651071	105657284	exonic	uc009iyu.1	Timm10b	ATATTAACAGGTGGTTGCCAGCCTCCACTCTGAAGTTTTCCTCATGTGAACACAGTTTTT	60.3333	49.8333	5.80738	5.35969	59	64	58	49.5	47	53	5.89255	5.84104	5.68855	5.42042	5.4929	5.16576
mmu_circRNA_38123	0.922053	0.968144	1.00393	up	ASCRP4002732	5_15752615_15718694_-33921|18.01|5|8	25714049	chr5	+	16212875	16246797	exonic	NM_009784	Cacna2d1	ATATTATCCAGCCTGAAAGAAATGAGAGTGAGCCAGGCAGCCAACGGATTAAACCTGTTT	79.6667	82.5	6.22775	6.2221	74	78	87	83	72	92.5	6.24931	6.14105	6.2929	6.28058	6.1797	6.206
mmu_circRNA_36172	0.484795	0.708899	1.07732	up	ASCRP4002734	3_132649418_132645678_-3740|14.86|2|2	25714049	chr3	-	132982713	132986454	sense overlapping	NM_026231	Gstcd	ATATTCATACTTGGTGACCAGAGCTAAACTCAAGGAACACATGCTCCTCTGCAGATTTGC	33	34.6667	4.91622	4.80877	28	31.5	39.5	28	32	44	4.77008	4.943	5.03558	4.57875	4.95079	4.89677
mmu_circRNA_39717	0.929873	0.971052	1.01364	up	ASCRP4002736	5_150999310_150943044_-56266|20.78|5|5	25714049	chr5	+	150140468	150196735	intronic	uc009ats.1	Fry	ATATTCCCAGAATGTGTCGAAGCAAGCAAGTGCAGGATGGACCACTATCCAAATGTCTAA	46.3333	48.6667	5.35262	5.33308	35	42	62	45	40.5	60.5	5.05379	5.26062	5.74344	5.33229	5.26062	5.40631
mmu_circRNA_43782	0.0425307	0.291645	1.75512	up	ASCRP4002738	9_14290136_14282460_-7676|18.84|1|2	25714049	chr9	-	14478015	14485692	intronic	ENSMUST00000058796	Kdm4d	ATATTCCCTGCCAAAGCAATCTCTTTTCACTCTGTCTTCCCTTTTTCTTTGCCTTGTGTT	58.5	39	5.75237	4.94081	41	70.5	64	37	42	38	5.40631	6.02029	5.83052	4.943	5.30067	4.57875
mmu_circRNA_23135	0.421312	0.663086	1.02303	up	ASCRP4002739	11_29806331_29731099_-75232|16.96|2|3	25714049	chr11	-	29831098	29906331	exonic	NM_146016	Eml6	ATATTGAGCAGGAAACTCAGATCAATTACGATCGCCAGCCTTGCCTTACACCCAGATAAA	96.3333	92.5	6.48806	6.45521	87	101	101	84	84.5	109	6.49035	6.47015	6.50366	6.38784	6.47015	6.50763
mmu_circRNA_38953	0.793439	0.900326	1.01129	up	ASCRP4002740	5_90733090_90707268_-25822|20.58|7|12	25714049	chr5	-	90278242	90304065	exonic	NM_030886	Ankrd17	ATATTGATGCACAGGTGGAGTCTTTCATTTTGGACCAGGATGATTTGGAGAATCCAATGC	142.333	126.667	7.0002	6.984	135	152	140	118	120	142	7.09705	6.98383	6.91973	6.93259	7.01204	7.00738
mmu_circRNA_33112	0.130494	0.408337	1.14701	up	ASCRP4002742	2_21570652_21498450_-72202|17.73|2|3	25714049	chr2	+	21576822	21649025	exonic	NM_001004761	Gpr158	ATATTGTTTGGTTCTCTGCTCCTATACTTTCCGGAAGGGGTCCAGATCACCATTTTTCAG	42.3333	41.6667	5.32736	5.12948	36	45	46	35	38	52	5.24496	5.40631	5.3308	4.943	5.22272	5.22272
mmu_circRNA_33750	0.888063	0.95148	1.01567	up	ASCRP4002743	2_68909495_68772572_-136923|19.45|3|7	25714049	chr2	+	68934514	69071438	exonic	NM_172856	Cers6	ATATTTCCTCTCTGATTCATAGCCAAACCATGTGCCATAGCCCTCAACATCCAAGCCAAT	167.333	144.833	7.25809	7.23566	179	166	157	147	127	160.5	7.53779	7.09705	7.13945	7.32184	7.14285	7.24228
mmu_circRNA_43867	0.57061	0.769142	1.05861	up	ASCRP4002747	9_22475401_22443174_-32227|17.47|4|6	25714049	chr9	+	22638729	22670957	exonic	NM_178415	Bbs9	ATATTTTGAGTTGATTGATCATCATTTTGAGCAAGCCACCAATGTGGAACCTGGAGCTGA	62.1667	61.6667	5.81856	5.73639	53.5	70	63	53.5	60	71.5	5.77232	5.96939	5.71396	5.55429	5.92951	5.72537
mmu_circRNA_35243	0.0169381	0.241976	1.17822	up	ASCRP4002749	3_34537561_34510621_-26940|20.23|6|6	25714049	chr3	+	34611698	34638639	intronic	ENSMUST00000173845	Sox2ot	ATCAAACTGCTACAAGACAACACCCTGATCTGGCATGGTCGCATTGGCTGCCTCAGTAAA	111	92	6.68449	6.44789	95	118	120	90	84	102	6.60224	6.6711	6.78013	6.47015	6.48566	6.38784
mmu_circRNA_19028	0.081464	0.34845	1.34849	up	ASCRP4002752		25070500	chr11	+	83332983	83336863	sense overlapping	NM_027915	Ap2b1	ATCAAAGTGGAGGTAGGTGGTGGCTAATGCTGTAGCAGCATTGTCTGAGATCAGTGAGTC	137.333	95	6.93572	6.50437	92	174	146	91	82	112	6.57727	7.1856	7.04428	6.52471	6.44553	6.54287
mmu_circRNA_002221	0.530442	0.74271	1.01669	up	ASCRP4002755	mm9_circ_002221	circBase	chr8	-	46103514	46124146	exonic	NM_207213	Snx25	ATCAACAGCAACTCTGATGTGGACTTCCTGAAGCAGCTCAGAGCCCTGTATATGGAAATC	64	67.6667	5.90857	5.88469	60	66	66	62	61	80	5.90464	5.92852	5.89255	5.81992	5.92951	5.90464
mmu_circRNA_31719	0.333015	0.594419	1.23478	up	ASCRP4002757	18_45666080_45628789_-37291|18.88|6|9	25714049	chr18	-	45469134	45506426	antisense	uc008evd.1	Kcnn2	ATCAACCAAACCAACCAATGGAATGTGTCCAATATACTCACTTGTAAAGGTTCTGCTGCG	47.5	42.8333	5.47218	5.16793	46	48.5	48	55.5	34	39	5.55939	5.45368	5.40347	5.67214	5.09593	4.73572
mmu_circRNA_41861	0.00385883	0.203551	1.25541	up	ASCRP4002759	7_99275152_98598264_-676888|17.02|3|3	25714049	chr7	+	91449753	92126642	exonic	NM_011807	Dlg2	ATCAACCTGAAGAAGTATCGATACCAAGATGAGGACGGTCCACATGATCATTCCTTACCT	57.8333	52.3333	5.76659	5.43843	55	57	61.5	52	45	60	5.82417	5.73217	5.74344	5.52848	5.41197	5.37484
mmu_circRNA_44918	0.0277693	0.264547	1.19203	up	ASCRP4002761	9_100658205_100563669_-94536|14.12|6|10	25714049	chr9	+	100663249	100757786	exonic	ENSMUST00000133388	Stag1	ATCAACTTTTTTATCCAGTGTTCAGGATGTCGAGATTCCTGCTGCTTAGCTGGTGAATGA	139.5	107.333	6.97656	6.72314	120.5	166	132	101	98	123	6.93259	7.11407	6.88303	6.6711	6.74357	6.75475
mmu_circRNA_36126	0.510526	0.727879	1.11464	up	ASCRP4002765	3_126684862_126656095_-28767|19.14|2|2	25714049	chr3	-	126953176	126981944	exonic	NM_178655	Ank2	ATCAAGCTATTTGCAACTTAAACATCACCCTGCCAATTTATGCCAAGGTGATGACACTGT	87.1667	78.5	6.32096	6.16439	78	90	93.5	96	63	76.5	6.30055	6.27593	6.3864	6.5823	6.03869	5.87217
mmu_circRNA_20008	0.124705	0.401305	1.0623	up	ASCRP4002769	1_44017812_44011422_-6390|21.59|2|2	25714049	chr1	+	43954576	43960967	exonic	NM_009418	Tpp2	ATCAATATACATGGTCTTCTAGAGGCCCAAGAGCCTGTGTTGATTCAAATGAGAATGGGG	47.1667	49.3333	5.4291	5.34192	42	47.5	52	46	42	60	5.36904	5.45368	5.4646	5.29463	5.32482	5.40631
mmu_circRNA_33270	0.0581358	0.316685	1.04783	up	ASCRP4002770	2_31460863_31447983_-12880|16.56|3|3	25714049	chr2	+	31592462	31605343	exonic	NM_001033389	Fubp3	ATCAATGAGCTCATTCTCACGGCACAGTAGGTAACCAGTTAGGGGCCTTGGTACATCAAA	80.8333	79	6.22352	6.15612	75	85	82.5	77	71	89	6.206	6.26347	6.20111	6.16302	6.1797	6.12563
mmu_circRNA_34340	0.159325	0.439329	1.12898	up	ASCRP4002772	2_119915369_119915217_-152|10.43|1|2	25714049	chr2	-	120089480	120089633	sense overlapping	NM_133838	Ehd4	ATCACAAATGTATGTCTCGTGAATGTTTGATCCCGGGGCTGTAACTGTATTTGTGTCAGT	34	34.6667	4.9427	4.76768	30	35	37	36	26	42	4.89677	4.96566	4.96566	4.89677	4.57373	4.83254
mmu_circRNA_32855	0.0632238	0.323351	1.18003	up	ASCRP4002773	19_60751398_60734792_-16606|18.49|5|5	25714049	chr19	-	60658888	60675495	intergenic			ATCACACCATCAGAAGTTTTTTTGGAGGTTGGTGACACCACAGTGTTCAATACTCAGACT	36.5	34.3333	5.01572	4.77689	33	40.5	36	31.5	31	40.5	4.99935	5.1837	4.86412	4.77887	4.79945	4.75237
mmu_circRNA_42110	0.612697	0.797713	1.04371	up	ASCRP4002774	7_118759998_118742471_-17527|22.69|2|2	25714049	chr7	-	111598956	111616484	exonic	NM_173739	Galnt18	ATCACACCTGCTCAAGGAGATCATCCTGGTGGACGACAACAGCAGCAACGAGGCTCCTGC	121	108.833	6.78382	6.7221	124	115	124	108	92	126.5	6.95117	6.60224	6.79807	6.78722	6.62434	6.75475
mmu_circRNA_29812	0.249312	0.525508	1.12249	up	ASCRP4002776	16_52310025_52289031_-20994|17.68|9|13	25714049	chr16	-	52288917	52309912	exonic	NM_009655	Alcam	ATCACAGTTCACTGCCTTGGATGGTACACTGTCAACTCAGCATATGGAGACACCATTGTC	65.6667	62.5	5.93893	5.77223	52	77	68	62	49	76.5	5.79198	6.0943	5.93049	5.86805	5.59713	5.85149
mmu_circRNA_19462	0.704898	0.852172	1.02515	up	ASCRP4002779		25070500	chr7	+	59240966	59247219	sense overlapping	NM_011668	Ube3a	ATCACCAGGAGAATCCCAGTCTGAGGACATTGAAGCTAGCCGAATGTGTTAAAAAATCTC	85	83.1667	6.31895	6.28311	78.5	90.5	86	77	80.5	92	6.38497	6.29749	6.27438	6.21088	6.44553	6.19291
mmu_circRNA_23868	0.00502664	0.203551	1.3377	up	ASCRP4002786	11_80732286_80730277_-2009|16.92|2|2	25714049	chr11	-	80916774	80918784	intronic	ENSMUST00000021045	Asic2	ATCACCTGTCACAGGCCACTAGTTGTCACCTGGTATTAGAACAAGCAAGACCACTTGGTT	71	58.6667	6.04637	5.62662	60	79	74	57	50	69	5.90464	6.15966	6.07481	5.62663	5.63391	5.61931
mmu_circRNA_004060	0.400058	0.645902	1.07515	up	ASCRP4002787	mm9_circ_004060	circBase	chr14	-	29097783	29105025	exonic	NM_009785	Cacna2d3	ATCACGAATAATGGATATATCCTGACGCACCCGGAGCTCAGGCCACTGCTTGCTGATGAT	58.8333	58.3333	5.77693	5.6724	58	60.5	58	52	56	67	5.90464	5.76349	5.66267	5.56702	5.84314	5.60703
mmu_circRNA_000122	0.016049	0.241976	1.34805	up	ASCRP4002788	mm9_circ_000122	circBase	chr17	+	23815834	23815894	sense overlapping	NM_175229	Srrm2	ATCACGATCCAGAACACCTGCCAGGCGTAGGTCTCGGTCCAGAACACCTGCCAGGCGAAG	234.167	151	7.72291	7.29204	193	252	257.5	158.5	125.5	169	7.65516	7.69719	7.81638	7.43593	7.10972	7.33045
mmu_circRNA_29342	0.0108904	0.222785	1.75117	up	ASCRP4002793	16_16490699_16461687_-29012|15.23|4|4	25714049	chr16	-	16461593	16490606	exonic	NM_139232	Fgd4	ATCAGCACAAGAGCGCTACCTCTTCTTATGCCTCCAAAACCATTATATCTGCAGAATTCA	172.333	93.3333	7.27631	6.46799	130	191	196	104	75	101	7.06149	7.32184	7.44562	6.7402	6.27593	6.38784
mmu_circRNA_21454	0.963106	0.985097	1.00712	up	ASCRP4002796	1_182668768_182666823_-1945|15.80|8|12	25714049	chr1	+	180736691	180738637	exonic	NM_133225	Acbd3	ATCAGCAGTATATGCAGCAGTTATATCAAGTCCAGCTTGCACAACAACAGAAAGGCGGAG	86.8333	86	6.32348	6.31325	83.5	98	79	102	64	92	6.4007	6.41345	6.1563	6.68636	6.06047	6.19291
mmu_circRNA_19718	0.0358094	0.278245	1.20274	up	ASCRP4002798	1_16592434_16575357_-17077|17.65|5|5	25714049	chr1	-	16585275	16602353	exonic	NM_025773	Ube2w	ATCAGCATGCTTTCCAGCTGCAAAGAAAAGAAACGACTACAAAAAGAACTGTTGGCTTTG	56.6667	56.6667	5.74291	5.47659	48	62	60	54	45	71	5.61931	5.86599	5.74344	5.56702	5.45642	5.40631
mmu_circRNA_25526	0.105645	0.379628	1.12172	up	ASCRP4002806	12_86668449_86653896_-14553|15.62|6|8	25714049	chr12	-	85312945	85327499	exonic	NM_145138	Nek9	ATCAGTGCATGTCTGGAATCATCAACCATGAAAACCCACTCAACCTATGTGTGAAGATCG	78	70.5	6.1579	5.99219	66	86	82	72	62.5	77	6.07481	6.19127	6.20763	6.117	5.97513	5.88443
mmu_circRNA_21083	0.995612	0.99929	1.00056	up	ASCRP4002807	1_158620779_158616322_-4457|15.67|2|2	25714049	chr1	-	156686190	156690648	exonic	NM_145413	Fam20b	ATCAGTGTTGCATGGAACAATACTTGTTTCTATGGGAAGTGCTACTACTGCCGAGAAACA	57.6667	61.3333	5.73345	5.73264	59	58	56	66	48	70	5.90464	5.68621	5.6095	5.92457	5.55939	5.71396
mmu_circRNA_29192	0.0528894	0.307875	1.24302	up	ASCRP4002808	16_8716712_8707731_-8981|18.38|1|2	25714049	chr16	-	8707637	8716619	exonic	NM_001003918	Usp7	ATCAGTTACGAAAGCTGGAGATACAGATGACCCACCAAGAATTACTCAGAACCCTGTCAT	88.1667	72.1667	6.36077	6.04692	82	88	94.5	78	60	78.5	6.4078	6.27593	6.39857	6.26033	5.95783	5.92259
mmu_circRNA_27222	0.0310463	0.267968	1.16598	up	ASCRP4002813	14_24410903_24320347_-90556|18.45|3|3	25714049	chr14	-	23501124	23591681	exonic	NM_010610	Kcnma1	ATCATCACTCAGATGCTGCAGTATCACAACAAGCCCAATAGAATCCTGCCAGAATTTCTA	90.1667	78.5	6.38515	6.1636	85	93.5	92	72.5	74	89	6.4579	6.36905	6.32849	6.10831	6.27593	6.10657
mmu_circRNA_010308	0.995388	0.99929	1.00042	up	ASCRP4002814	mm9_circ_010308	circBase	chr18	-	16640421	16650498	exonic	NM_007664	Cdh2	ATCATCACTGTGGCAGCTGGTCTGGATCGAGAGTGAAATTCAGCAACTGCAATAGAAAAA	97.8333	94.8333	6.49637	6.49576	91	114.5	88	90.5	84	110	6.56209	6.6219	6.30511	6.47692	6.48566	6.52471
mmu_circRNA_37916	0.157175	0.437014	1.13561	up	ASCRP4002817	4_148535803_148527973_-7830|13.81|1|2	25714049	chr4	-	149153863	149161694	exonic	NM_001081274	Pgd	ATCATCCGAAGGTACCCTTGTTGGACACGGGTGACATCATCATCGATGGAGGAAATTCTG	57.3333	55.3333	5.75103	5.56756	56	52	64	54.5	47	64.5	5.90464	5.55429	5.79415	5.58215	5.52587	5.59465
mmu_circRNA_21034	0.00957271	0.217527	1.26285	up	ASCRP4002818	1_156482990_156408861_-74129|21.52|3|6	25714049	chr1	-	154561730	154635860	exonic	NM_009782	Cacna1e	ATCATCGGATCCTTCTTTGTTCTCAACCTCGTCCTGGGAGTGCTTTCCGGCATCCTGGCC	90.8333	72.6667	6.37393	6.03725	86	102	84.5	71	63	84	6.4579	6.42889	6.23502	6.07303	6.01844	6.02029
mmu_circRNA_41224	0.0986324	0.371032	1.21375	up	ASCRP4002819	7_26018930_26018593_-337|17.44|2|2	25714049	chr7	-	25233573	25233911	exonic	NM_001031667	Gsk3a	ATCATCTACATCAAGAACCGAGAACTGCAGATTATGCGTAAGCTGGACCACTGCAATATT	94.6667	78.1667	6.43997	6.1605	95	104	85	81.5	67.5	85.5	6.57727	6.50763	6.23502	6.28983	6.17139	6.02029
mmu_circRNA_42430	0.716933	0.858376	1.03932	up	ASCRP4002824	7_141159683_141152767_-6916|12.14|5|5	25714049	chr7	-	133961083	133968000	exonic	NM_007400	Adam12	ATCATGAACCCGTCCACGGGTTTTACAGACCACTGAACATCCGGATCGTGCTGGTAGGAG	46.1667	48.1667	5.39166	5.33601	47	48	43.5	42	42.5	60	5.59216	5.38923	5.19359	5.16743	5.40347	5.43713
mmu_circRNA_34586	0.00683599	0.208861	1.49386	up	ASCRP4002825	2_130790664_130770618_-20046|14.72|4|5	25714049	chr2	+	130944881	130964928	exonic	NM_009730	Atrn	ATCATGATGTCAACAGATTTGGCCATTCAGCAGTCTTGTACAACAGTGGCCTCATTGTTC	49	38	5.5546	4.97555	45	52	50	41	29	44	5.59216	5.60703	5.4646	5.18056	4.84932	4.89677
mmu_circRNA_34204	0.883991	0.950076	1.02063	up	ASCRP4002827	2_110586074_110537183_-48891|13.96|7|10	25714049	chr2	-	110697025	110745917	exonic	NM_001128103	Ano3	ATCATGCTGCTGAATCTTCCAAGAAATCTGTAAAGCCACTGAAGTCTTCATGTGTCCTCT	92.3333	89.3333	6.40494	6.37548	81	103.5	92.5	79	97.5	91.5	6.37051	6.47961	6.36468	6.23502	6.74357	6.14784
mmu_circRNA_27787	0.96017	0.984149	1.0038	up	ASCRP4002828	14_73721950_73662336_-59614|18.08|4|6	25714049	chr14	-	73262528	73322143	exonic	NM_009029	Rb1	ATCATGGAATCCCTTGCATGGCTTTCAGCTTGAGTTTGAAGAAATTGAAGAACCCGAATT	40	45.6667	5.1693	5.16384	36	43	41	45	38	54	5.07855	5.37194	5.05741	5.18056	5.18056	5.13039
mmu_circRNA_27719	0.00577337	0.204008	1.29815	up	ASCRP4002829	14_65699312_65685520_-13792|20.95|12|27	25714049	chr14	-	65066682	65080475	exonic	NM_018788	Extl3	ATCATGTTTGGGTTTCGATCAGGAGAACAAGCTCTGGTGTCCATTAGTTCAAGAAATCCT	113.667	84.6667	6.68186	6.3054	102	132	107	81	72	101	6.6711	6.78341	6.59106	6.32174	6.22541	6.36905
mmu_circRNA_002258	0.355015	0.611569	1.09392	up	ASCRP4002830	mm9_circ_002258	circBase	chr9	+	65113258	65114441	exonic	NM_020043	Igdcc4	ATCATTACTTGGGAAAAGGACCAGGTGACCGTGCCTGAGGAGTCCCGGGGAGCTGCCATT	82.1667	78.6667	6.27677	6.14726	81	81	84.5	76	63	97	6.42329	6.19127	6.21574	6.18797	5.95783	6.29596
mmu_circRNA_33971	0.973418	0.989335	1.00283	up	ASCRP4002832	2_79767945_79705195_-62750|14.29|5|6	25714049	chr2	-	79865037	79927788	exonic	NM_016744	Pde1a	ATCATTCAGCAGAACAAAGAGAGGTGGAAAGAGTTGGCTGCCCAAGACTAAGATGCTTAG	80.3333	81.5	6.22256	6.21848	71	87	83	69.5	82	93	6.206	6.25405	6.20763	6.03503	6.42749	6.19291
mmu_circRNA_37502	0.286724	0.555923	1.22255	up	ASCRP4002834	4_118075599_118075008_-591|17.36|4|6	25714049	chr4	-	118402402	118402994	exonic	NM_198170	Szt2	ATCATTGGCCTGCAGTCCCACCAGCTTCAGTCCGAGCAGGAGTTGGAAGTCCTTAGTGTT	85.1667	73	6.3164	6.02651	85.5	85	85	89	62	68	6.47286	6.24931	6.22702	6.42889	5.99034	5.6603
mmu_circRNA_23860	0.888514	0.951881	1.0126	up	ASCRP4002835	11_80484521_80370936_-113585|19.79|2|2	25714049	chr11	-	80557433	80671019	exonic	NM_177390	Myo1d	ATCATTTCAAGAGATTGATTACTTCAACAACCAGATCATTGTGGACCTCGTGGAGCAGCA	63.8333	67.5	5.88481	5.86674	68	59.5	64	62.5	58.5	81.5	6.11873	5.78109	5.75461	5.81992	5.85773	5.92259
mmu_circRNA_19277	0.204779	0.48426	1.3218	up	ASCRP4002840		25070500	chr3	-	27620601	27643091	sense overlapping	NM_173182	Fndc3b	ATCCAAGGTAAGGTAGCAGGTTGAGGGCAATTCTCCATGAATGTACGTCACCATGATGAT	825.167	497.833	9.51725	9.11474	593	788.5	1094	533	424.5	536	9.24543	9.30926	9.99705	9.3086	8.91585	9.11978
mmu_circRNA_23352	0.0430359	0.292811	1.33881	up	ASCRP4002841	11_53221695_53221382_-313|16.40|4|4	25714049	chr11	+	53407879	53408193	exonic	NM_033565	Aff4	ATCCAAGTCCCCATTCCCTATGTACTCAGACACGGTGGAGCTCATTAAAAATTATTCAGC	83.1667	65.3333	6.2895	5.86855	69	82	98.5	64.5	63	68.5	6.19127	6.20437	6.47286	5.90664	6.03869	5.6603
mmu_circRNA_36381	0.190265	0.47073	1.2012	up	ASCRP4002842	3_157981516_157865314_-116202|16.77|1|2	25714049	chr3	-	158202349	158318552	exonic	NM_001081358	Lrrc7	ATCCAATATGTTGCAACAGCTGCCTGACTCAATAGCAATTGTTCAACTGTCAAGCTCTAC	83.5	71	6.26395	5.99948	61	93	96.5	61.5	68.5	83	5.97513	6.38784	6.42889	5.85253	6.14615	5.99977
mmu_circRNA_40969	0.181812	0.462504	1.06594	up	ASCRP4002847	6_135994337_135993909_-428|20.02|8|12	25714049	chr6	-	136043890	136044319	exonic	NM_008171	Grin2b	ATCCATGGGGGCTCATCTATGATAATGGCAGATAAGAGAGTCGACGAGCTGAAGATGAAG	83.8333	79.5	6.29193	6.1998	79	91	81.5	79	67.5	92	6.35444	6.32024	6.20111	6.26033	6.14615	6.19291
mmu_circRNA_29470	0.578811	0.775407	1.0357	up	ASCRP4002849	16_25987369_25985018_-2351|20.69|2|2	25714049	chr16	-	25984931	25987283	exonic	NM_173379	P3h2	ATCCATTGAGGCCCGGGAGATCACTATATGCAGGTTCTGGTCTGTCAGCATGAATGTGTG	42.1667	46	5.27928	5.22868	42	43	41.5	45	37	56	5.38923	5.29463	5.15399	5.25759	5.13382	5.29463
mmu_circRNA_35606	0.137371	0.417119	1.1704	up	ASCRP4002851	3_75143454_75102028_-41426|17.04|3|4	25714049	chr3	-	75298105	75339532	intergenic			ATCCCAAATTCCAGAGCTTCCTCTGCTCTCTGAAAAGCACTTATTGTATTTCGACCTCAG	38	35.8333	5.10654	4.87955	36	41	37	36	31.5	40	5.20015	5.22272	4.89677	4.99181	4.87235	4.77448
mmu_circRNA_31492	0.580331	0.776051	1.06013	up	ASCRP4002852	18_31826663_31825995_-668|18.77|9|13	25714049	chr18	+	31666340	31667009	exonic	NM_172965	Sap130	ATCCCATGCTACTGCTGTGACCACTTCAAATATCCCAGTTGTCGGCCCACTTTATCTATC	40.6667	42.5	5.20605	5.1218	33.5	42.5	46	35	42	50.5	5.07855	5.24496	5.29463	4.89677	5.32482	5.14382
mmu_circRNA_34838	0.221152	0.500375	1.21115	up	ASCRP4002853	2_155929165_155922154_-7011|16.37|4|5	25714049	chr2	-	156096417	156103429	intronic	ENSMUST00000079312	Cpne1	ATCCCCCAGCCCAAGGAAAAAAGGGTCTAAAGATATCTGTTCCAGTCTAAAAGTTGGTTT	60.8333	53.6667	5.79569	5.51931	44.5	64.5	73.5	51	41	69	5.48889	5.83052	6.06766	5.49689	5.37484	5.68621
mmu_circRNA_012747	0.408263	0.652863	1.17053	up	ASCRP4002854	mm9_circ_012747	circBase	chr13	-	64209106	64225648	exonic	NM_172587	Cdc14b	ATCCCCCTCACGTTATATATTTGGGGAGGACACCAGAAGACGCGTATAGAACATTAATCT	102	83.6667	6.51129	6.28413	74	90	142	77.5	81	92.5	6.24931	6.30359	6.98097	6.20111	6.42749	6.2238
mmu_circRNA_20660	0.684949	0.839511	1.05049	up	ASCRP4002856	1_115835086_115829989_-5097|18.24|2|2	25714049	chr1	-	113933411	113938509	intronic	AK020392		ATCCCTGCCTATTGGATGGTGCCGTCTACATTTAGGTCAACCTTGTAATCAGAAAGAAAT	55.5	55.3333	5.64373	5.57266	41	67.5	58	55	48	63	5.38923	5.93246	5.6095	5.62663	5.59713	5.49423
mmu_circRNA_40416	0.635921	0.810333	1.03899	up	ASCRP4002863	6_72800478_72799438_-1040|21.75|2|2	25714049	chr6	-	72849443	72850484	exonic	NM_019715	Kcmf1	ATCCTATAGCTGATTTGTCCCATATGTGCAGCGTTACCTGGAGGAGATCCTAATCATGTC	75.5	76.8333	6.15447	6.09928	69	80	77.5	66.5	74	90	6.17139	6.16638	6.12563	5.90664	6.27593	6.11526
mmu_circRNA_39338	0.0309678	0.267733	1.52938	up	ASCRP4002866	5_123554520_123551620_-2900|17.95|2|2	25714049	chr5	+	123101610	123104511	exonic	ENSMUST00000161059	Tmem120b	ATCCTCATCAGCAATGGTTCCAGGTCTTTCCTTCCAGGCTCTACTTGAATCTGGTTCTTG	58.3333	45.5	5.79375	5.18081	50	62	63	50	42.5	44	5.74568	5.81565	5.81992	5.40631	5.32482	4.81129
mmu_circRNA_40706	0.417785	0.659878	1.14247	up	ASCRP4002867	6_107646269_107645735_-534|20.83|5|6	25714049	chr6	-	107695740	107696275	intergenic			ATCCTCTTTCTCCAGCCTGGCAGCACACATGAAAATCAAACCTCAGGATGTACGTCTATG	261	189.667	7.83634	7.64418	180	315	288	215	161	193	7.5313	7.99241	7.98531	7.93952	7.46888	7.52413
mmu_circRNA_014142	0.220491	0.499656	1.17972	up	ASCRP4002869	mm9_circ_014142	circBase	chr8	+	83001765	83006412	sense overlapping	NM_177378	Rnf150	ATCCTGCCCTGCCGTACACGATAGCTACTGGTCAGGACTGGCAGCTTTACCGGGTTAGTT	49.6667	47.5	5.53467	5.29623	46	46	57	39.5	44	59	5.60456	5.33676	5.66267	5.05017	5.4929	5.34561
mmu_circRNA_34678	0.743446	0.873661	1.03697	up	ASCRP4002871	2_140019379_140002970_-16409|17.84|5|5	25714049	chr2	+	140177233	140193643	exonic	NM_027093	Ndufaf5	ATCCTGGAATGTTTGAATTGATGGAAGATTTAAAAGAGACTTTCCCCTTGCCCTGGACAT	72.1667	71	6.05846	6.00609	60.5	75	81	67	72	74	5.94227	6.05506	6.17805	5.97322	6.25089	5.79415
mmu_circRNA_30885	0.277706	0.547353	1.12658	up	ASCRP4002872	17_74293244_74289096_-4148|18.70|2|2	25714049	chr17	-	73939755	73943904	exonic	NM_011723	Xdh	ATCCTGTCCAGGTGGTGGAGAAAAATGCAGACCCTGAAACAACACTTCTGGTCTACCTTA	44.3333	44.3333	5.35769	5.18574	39	50	44	38	41	54	5.3308	5.52587	5.2164	4.99181	5.3427	5.22272
mmu_circRNA_39059	0.890891	0.953195	1.02395	up	ASCRP4002873	5_102933437_102929770_-3667|21.95|1|2	25714049	chr5	+	102500750	102504418	intronic	uc008yiu.1	Arhgap24	ATCCTGTCTCCCACTTAGTGGGTTCATGATTTCAGGAAGGTTTCGCAGACATTTGATAAA	186.167	155.667	7.35481	7.32066	126	199.5	233	139	174	154	7.02318	7.37423	7.66704	7.24546	7.59425	7.12229
mmu_circRNA_30427	0.044387	0.295079	1.24682	up	ASCRP4002878	17_30471277_30365745_-105532|21.70|1|2	25714049	chr17	-	30228799	30334332	exonic	NM_027060	Btbd9	ATCCTTCATCCGAATCGTCGGGACACACAACACAGCAAATGAGGTATATCCGAATAGTTG	50.5	45	5.54092	5.22267	48.5	48	55	49	34	52	5.63391	5.43713	5.55173	5.40631	5.09593	5.16576
mmu_circRNA_25461	0.957608	0.982932	1.00801	up	ASCRP4002880	12_84192845_84086282_-106563|18.54|2|2	25714049	chr12	+	82985294	83091858	exonic	NM_015812	Rgs6	ATCCTTGGATCAGCGATGACATCACCTTATGGGACATAGAGATGAGATTGAGGACATCAT	81.5	81	6.22599	6.21447	66	87.5	91	64	81	98	6.09606	6.24298	6.33892	5.84104	6.47015	6.33223
mmu_circRNA_40345	0.0304304	0.266565	1.31893	up	ASCRP4002882	6_63881106_63453286_-427820|16.69|2|2	25714049	chr6	+	63503291	63931112	exonic	NM_008167	Grid2	ATCCTTGTCATGAATCCTGCCACAGCCAAATCCTTCATAAGTGAGGAGCAATTTTTGATG	54.5	46.3333	5.62596	5.2266	42.5	58	63	45	38	56	5.38923	5.71854	5.77012	5.2386	5.18056	5.26062
mmu_circRNA_39603	0.755196	0.878617	1.05645	up	ASCRP4002885	5_143058470_143050751_-7719|12.54|1|3	25714049	chr5	-	142574796	142582516	intronic	AK048237		ATCGACAGGATGGTGATCTACTTCTTCATTGCCGCCTCCTATGCTCCTTGACACAGGAAC	311.333	244.833	8.10651	8.02728	291	264	379	257.5	196	281	8.19635	7.73971	8.38348	8.20411	7.7498	8.12794
mmu_circRNA_37252	0.450212	0.682754	1.04941	up	ASCRP4002888	4_101046928_101038071_-8857|17.03|2|2	25714049	chr4	+	101365465	101374323	sense overlapping	NR_040640	0610043K17Rik	ATCGATGAACAGGATTTCAGATGGCCGCATGCACCTTGCCTGTGGGTGCATCTACAGTTA	35.6667	36.6667	4.96885	4.89928	32	40	35	37	31	42	4.943	5.09944	4.86412	4.99181	4.84932	4.8567
mmu_circRNA_34269	0.429437	0.668798	1.12693	up	ASCRP4002890	2_118067471_118048062_-19409|15.53|3|8	25714049	chr2	-	118222325	118241735	exonic	NM_027759	Fsip1	ATCGATGGCAAGCTGAAAGAGCTCAGTGAACAGCAGAGGCATTGCATTGTGAGTTTGAAG	39.3333	40	5.18618	5.01378	34	42	42	29	36	55	5.15399	5.29463	5.10992	4.63806	5.18056	5.22272
mmu_circRNA_26469	0.278286	0.5474	1.04547	up	ASCRP4002892	13_60863879_60863718_-161|12.12|5|9	25714049	chr13	+	60762356	60762518	sense overlapping	NM_029653	Dapk1	ATCGCCAGAGGAGAGACTCCCATGCTTGGACCCCACTGTATGATTTATAAACAGACAATA	74.6667	73.1667	6.11689	6.05274	69	76	79	69	68.5	82	6.11873	6.0943	6.13763	6.03503	6.14615	5.97704
mmu_circRNA_24070	0.849769	0.931827	1.06783	up	ASCRP4002894	11_90125891_90118834_-7057|19.76|2|3	25714049	chr11	+	90257519	90264577	exonic	NM_026178	Mmd	ATCGGATGGTCATCTACTTCTTCATTGCTGCTTCCTACGCCCCATGTTTCATGAACCATC	857.333	649.833	9.5687	9.47401	863.5	611	1097.5	749	387	813.5	9.76927	8.92701	10.0098	9.82693	8.80517	9.78992
mmu_circRNA_29202	0.115041	0.390066	1.37194	up	ASCRP4002895	16_9762076_9707697_-54379|21.53|2|2	25714049	chr16	-	9707603	9761983	exonic	NM_008170	Grin2a	ATCGTGCTGAATAAGGACCGGGAATGGGAAAAGGATCCGACATCCACGTTCTTCCAGTTT	80.3333	63.6667	6.2309	5.77469	82	77	82	72	44	75	6.43654	6.05506	6.20111	6.0943	5.41197	5.81779
mmu_circRNA_009337	0.448693	0.681713	1.12517	up	ASCRP4002897	mm9_circ_009337	circBase	chr18	-	73969890	73971276	exonic	NM_172632	Mapk4	ATCGTGGATCAACATTACTCACACAAGGGAAGGGGACTTTGTCCGAATGACGCTACATTC	1234.5	888.167	10.124	9.95386	1348	1348	1007.5	841	823.5	1000	10.4725	10.0954	9.80411	10.0468	9.83958	9.97524
mmu_circRNA_24197	0.674337	0.834096	1.04104	up	ASCRP4002898	11_101611380_101604390_-6990|17.16|7|10	25714049	chr11	+	101743075	101750066	exonic	NM_144831	Dhx8	ATCTACAAACTGAAGGAGCAGCTGGTGCAGATGAGGATCTTGAAATTGAACTGGTTGAAG	43.1667	46.6667	5.30972	5.25169	41.5	46	42	41	38	61	5.34561	5.40631	5.17724	5.10992	5.18056	5.4646
mmu_circRNA_23592	0.291017	0.559712	1.2195	up	ASCRP4002904	11_69308766_69300461_-8305|16.09|2|2	25714049	chr11	-	69486958	69495264	exonic	NM_001081330	Dnah2	ATCTCAGACCTGCGGAATCCAGCCCTCAGAGAGAGAGCGAGACGAGGACATCAGGAAGAT	170.833	128.333	7.28337	6.99708	179.5	175	158	149	94	142	7.53584	7.17482	7.13945	7.33082	6.64371	7.01669
mmu_circRNA_41203	0.86658	0.940966	1.00769	up	ASCRP4002905	7_17451303_17449290_-2013|18.16|2|2	25714049	chr7	+	16863940	16865954	exonic	NM_178900	Prkd2	ATCTCATCTGGAGATCCTGGTGGCGCTGAGACACCTGCACTTCAAGAACATCGTCCACTG	39.1667	43.6667	5.12279	5.11174	37.5	36	44	43	35.5	52.5	5.18056	5.01058	5.17724	5.13039	5.06101	5.14382
mmu_circRNA_18934	0.277107	0.547056	1.15001	up	ASCRP4002906		25070500	chr1	-	52479235	52490757	sense overlapping	NM_008667	Nab1	ATCTCCAAAGAGAATTAAAATAGAGGTAGGTTAAGCCCATCCACAGTAATGGCCACAGCC	256.333	187.333	7.82842	7.62677	243	315.5	210.5	189	166	207	7.96404	7.98863	7.5326	7.71818	7.50936	7.65277
mmu_circRNA_33225	0.211847	0.49116	1.09025	up	ASCRP4002907	2_29083741_29083098_-643|20.68|3|7	25714049	chr2	-	29227577	29228221	exonic	NM_133500	Ntng2	ATCTCCAATATCGAAGTCATTGGCAGGAGAACCCCTACCTGTGCAGTAATGAGTGTGATG	79.6667	75.8333	6.22373	6.09908	73	92	74	74	64.5	89	6.24931	6.34707	6.07481	6.14105	6.04962	6.10657
mmu_circRNA_002721	0.0516946	0.306734	1.18079	up	ASCRP4002911	mm9_circ_002721	circBase	chr9	+	22887580	22887996	exonic	ENSMUST00000124076	Bbs9	ATCTCTGGAGGTGGCTGTACTCCAATCCCAGAGTCAGACCTAGAGGAAAGGTCACTAGAT	111.667	91.8333	6.68254	6.44279	109	114	112	94	77	104.5	6.81044	6.59106	6.64611	6.54545	6.34707	6.43585
mmu_circRNA_45481	0.965908	0.98604	1.0045	up	ASCRP4002912	X_57389550_57374117_-15433|14.91|2|2	25714049	chrX	-	60120939	60136373	exonic	NM_133197	Mcf2	ATCTGAAAATGTGATGCGGTCCAGAATGATATTCTTTTCACCGAAACATGGCCTCCTTCC	34.3333	39	4.98747	4.981	29	31	43	39	33	45	4.89677	4.80805	5.25759	5.05017	4.9695	4.92332
mmu_circRNA_44633	0.255614	0.530113	1.05233	up	ASCRP4002914	9_74863730_74860748_-2982|14.97|3|5	25714049	chr9	+	75012940	75015923	exonic	NM_153584	Fam214a	ATCTGAGAAGCCTATCCTCCAAAAGAGGACTACACTGAAACATTCAAGTGTCTGGAGGAA	40.1667	42.6667	5.21039	5.1368	38	42	40.5	41	38	49	5.26062	5.26062	5.10992	5.13039	5.18056	5.09944
mmu_circRNA_30241	0.724791	0.863119	1.06776	up	ASCRP4002916	17_12941649_12924274_-17375|20.25|3|3	25714049	chr17	-	12731407	12748783	exonic	NM_010515	Igf2r	ATCTGAGCGGAGAGAGTTACACATGGGAAGCTGTTGACTCCAAAAACAATGCAGTTTATA	39.3333	43	5.1399	5.04532	32	40	46	33	34	62	4.83254	5.1837	5.40347	4.77887	4.95079	5.40631
mmu_circRNA_22555	0.798326	0.903021	1.02791	up	ASCRP4002918	10_105263647_105260216_-3431|19.95|6|10	25714049	chr10	-	105823159	105826591	exonic	NM_207522	Mettl25	ATCTGAGGAGTTTGAAAACCAGCATAAAGATAATAATTGACGTGGGTTCTGGTAAAGGCT	45.3333	49	5.36976	5.33005	41	44	51	39	42	66	5.36904	5.33676	5.40347	5.06101	5.37484	5.55429
mmu_circRNA_32843	0.923415	0.968841	1.01062	up	ASCRP4002920	19_59989351_59972888_-16463|10.81|8|11	25714049	chr19	-	59896984	59913448	sense overlapping	NM_001033172	Rab11fip2	ATCTGCAAGTCTGAACGTTTTCATGTGAATCCAACAAGCAGTGAAGACCTCAGGAAAATC	345.5	283.333	8.27351	8.25827	355.5	356	325	290	244	316	8.49315	8.14588	8.18152	8.40474	8.06671	8.30335
mmu_circRNA_45301	0.436012	0.673904	1.07952	up	ASCRP4002921	9_122998274_122989469_-8805|18.72|4|4	25714049	chr9	-	123080350	123089156	exonic	NM_026917	Zdhhc3	ATCTGCACAGATGAGACGGGGGCAGTGCCCAAAGGAAATGCCACTAAAGAGTTCATCGAG	52	53.5	5.61734	5.50694	53	53	50	56	43	61.5	5.79956	5.60703	5.44543	5.65792	5.41197	5.45093
mmu_circRNA_007005	0.37753	0.628614	1.17048	up	ASCRP4002922	mm9_circ_007005	circBase	chr13	-	28668369	28669994	exonic	NR_045054	2610307P16Rik	ATCTGCAGAGAGGGTTGATGGCCTAACACTGGCTTAACACTCATGTCGGCTGCACTAATT	39.1667	38	5.11198	4.88488	33	44.5	40	29	30	55	4.943	5.35735	5.03558	4.55955	4.87235	5.22272
mmu_circRNA_35039	0.623021	0.802539	1.03512	up	ASCRP4002924	2_179365189_179362499_-2690|17.52|2|2	25714049	chr2	+	179627793	179630484	intronic	ENSMUST00000000314	Cdh4	ATCTGGGAATACAGACAGGTAAGTGACTCACTGCTAAAGCTGGGCATACGTGTGTCTATA	69.6667	71.6667	6.03382	5.98403	62	74	73	62	65.5	87.5	5.97513	6.06766	6.05867	5.80816	6.04962	6.0943
mmu_circRNA_38222	0.0193927	0.248525	1.51623	up	ASCRP4002926	5_21733478_21634433_-99045|22.65|6|6	25714049	chr5	-	22128614	22227660	exonic	NM_011261	Reln	ATCTGTCCTCCAGTTTTCCATTGGGATCATGTCCGACCACCAGTTTGGTAACCAGTTTAT	65.3333	49	5.87074	5.27025	50	72	74	43	42	62	5.59216	5.99977	6.02029	5.14382	5.26062	5.40631
mmu_circRNA_001412	0.357186	0.61354	1.03697	up	ASCRP4002930	mm9_circ_001412	circBase	chr14	-	54758438	54759745	exonic	NM_016972	Slc7a8	ATCTGTTTGTGGAACATCATTGGCTCCGGAATCTTTGTCTCACCGAAAGGTGTGCTGGAA	44.6667	48.3333	5.39076	5.33839	41	47	46	44	43	58	5.36904	5.43713	5.36612	5.25759	5.41197	5.34561
mmu_circRNA_28857	0.274789	0.54487	1.13478	up	ASCRP4002936	15_81645691_81645574_-117|11.70|2|2	25714049	chr15	+	81815143	81815261	sense overlapping	NM_017376	Tef	ATCTTCCTCTACTGCCATCTTTCAGCCCTCGGAAACCGTGTCCAGCACAGAACCTGCTGC	106.833	91.8333	6.63675	6.45433	104	104.5	112	102	74	99.5	6.75029	6.48767	6.67228	6.68636	6.27593	6.4007
mmu_circRNA_004905	0.102304	0.374357	1.23331	up	ASCRP4002937	mm9_circ_004905	circBase	chr15	-	73391758	73394744	exonic	uc007wca.1	Ptk2	ATCTTCCTGACCACGCCTAGGAATGAAGTTTTTAAATTCTTGTCATAAAGTCTCTGGGCT	76.6667	65.3333	6.15356	5.85103	63	88	79	55	65	76	6.02583	6.26347	6.17139	5.62663	6.06047	5.86599
mmu_circRNA_30156	0.304496	0.572242	1.0544	up	ASCRP4002940	16_97529637_97527689_-1948|17.31|1|2	25714049	chr16	-	97306081	97308030	intergenic			ATCTTCTAGTTTCTGCCTCCTCAGTATTAGTGTGACAGATTTCCATGTGGCTGACAGACT	45.3333	47.5	5.37802	5.30159	39	48	49	43.5	42	57	5.3308	5.43713	5.36612	5.20667	5.40347	5.29463
mmu_circRNA_30640	0.898117	0.956535	1.01145	up	ASCRP4002942	17_55637704_55621203_-16501|19.81|10|25	25714049	chr17	+	55481904	55498406	exonic	ENSMUST00000025000	St6gal2	ATCTTCTGGTTTTATTGGTTTTGTCCACCTCGTAGTGCTTTAGAACCCCAAGGTGAAGTG	47.6667	51.3333	5.47138	5.45496	44	51	48	47	49	58	5.48889	5.57964	5.34561	5.36612	5.65315	5.34561
mmu_circRNA_44586	0.23566	0.511561	1.05583	up	ASCRP4002944	9_71403544_71362876_-40668|13.23|7|34	25714049	chr9	-	71515068	71555737	exonic	NM_001033208	Myzap	ATCTTCTTCCCAGAAAACCCTTGTGGACGTGACTTTGGAAAATAGCCATATCAAGGATCA	54.3333	55.5	5.62887	5.5505	46	60.5	56.5	53.5	49	64	5.54144	5.71854	5.62663	5.52848	5.59713	5.52587
mmu_circRNA_28581	0.000486823	0.177972	1.74988	up	ASCRP4002946	15_47681366_47563472_-117894|13.38|4|6	25714049	chr15	-	47731925	47849820	exonic	NM_001081391	Csmd3	ATCTTGAGTACACAGCACCTTGTGGAGGCAATTTAACAGGATCTTCAGGCTTTATCCTTT	80.3333	51.3333	6.22009	5.41283	67	88	86	46	44	64	6.09606	6.28983	6.27438	5.33229	5.41197	5.49423
mmu_circRNA_32442	0.519315	0.733798	1.02702	up	ASCRP4002947	19_32426513_32297999_-128514|19.52|12|28	25714049	chr19	-	32223508	32352023	exonic	NM_144792	Sgms1	ATCTTGCAGGAAGCCAAGATGAGGAGAGTCTTTTTAAAATAATCCGGTGAAGGCAGAGAG	135	120.5	6.94983	6.91137	128	145	132	122	105.5	134	7.02318	6.93062	6.8957	6.98288	6.84849	6.90275
mmu_circRNA_27503	0.775943	0.890846	1.02613	up	ASCRP4002950	14_45833199_45825017_-8182|14.48|6|8	25714049	chr14	-	45205341	45213524	exonic	NM_172597	Txndc16	ATCTTGTTTGATGTGAACGCCATCATTGCTCATGTTCTCTTGGATCGCTTCAAGCAGTAG	51.8333	53	5.57445	5.53724	47	58.5	50	56	46	57	5.55939	5.71854	5.44543	5.68621	5.55939	5.36612
mmu_circRNA_23218	0.327897	0.59033	1.07963	up	ASCRP4002951	11_35953263_35876591_-76672|15.91|2|2	25714049	chr11	-	36063088	36139761	exonic	NM_001290702	Tenm2	ATCTTTCCCTCTCGAAATGTGACCAGTATCTTGGAGTTACGAAGTGTGCTCAGTAGACTG	48.1667	50	5.47868	5.36814	39.5	49	56	46	42	62	5.30067	5.52587	5.6095	5.29463	5.40347	5.40631
mmu_circRNA_20611	0.07122	0.334535	1.12227	up	ASCRP4002954	1_106881499_106867398_-14101|17.35|7|9	25714049	chr1	+	104970820	104984922	exonic	NM_011800	Cdh20	ATCTTTGTCCTCTTAGGTACTCCATTGACAGAGGCAGCGACCCGGGAAGATTTTTCTATG	40.8333	40.1667	5.18718	5.02076	40	41	41.5	41	31.5	48	5.24496	5.20667	5.10992	5.10992	4.92004	5.03232
mmu_circRNA_23883	0.138378	0.418897	1.17918	up	ASCRP4002955	11_83164673_83154776_-9897|12.40|2|2	25714049	chr11	+	83341273	83351171	exonic	NM_027915	Ap2b1	ATCTTTTAGGAGGAGGACTGGATAGCCTGGTATGAAAGTATTATTGCCACCCTCTGTGAA	103.333	83.8333	6.53071	6.29292	81	122	107	80.5	69	102	6.32024	6.69334	6.57853	6.28983	6.1797	6.40922
mmu_circRNA_24948	0.0585502	0.317029	1.27458	up	ASCRP4002957	12_38141576_38073846_-67730|17.03|3|6	25714049	chr12	+	37347258	37414989	exonic	NM_178767	Agmo	ATCTTTTGCATTTGAGAGATTAATATTTTCTGGGCAGCACACCAAGCACACCACAGTTCT	136.167	99.5	6.96226	6.61224	143	132	133.5	102	92	104.5	7.18601	6.80507	6.8957	6.68636	6.67346	6.47692
mmu_circRNA_40565	0.368963	0.621275	1.1733	up	ASCRP4002962	6_92104508_92099598_-4910|16.21|2|2	25714049	chr6	+	92149603	92154514	exonic	NM_011630	Nr2c2	ATGAAAATGGAGTATTGTAACAGACCAGCAGACAGGACAAAAGATCCAGATAGTCACCGC	235.5	172.167	7.71756	7.48699	273	241	192.5	176	150	190.5	8.1348	7.6054	7.41248	7.60077	7.35085	7.50936
mmu_circRNA_40362	0.520864	0.734933	1.15541	up	ASCRP4002963	6_65878015_65805943_-72072|18.71|4|4	25714049	chr6	+	65855948	65928021	exonic	NM_027547	Prdm5	ATGAACACAAGAGGACACACACAGGAGAAAAGCCTTTTCAGTGTGACGAAGGAGAAAATA	110.833	93.8333	6.66953	6.46112	129	106	97.5	114.5	68	99	7.05064	6.52209	6.43585	6.8957	6.13763	6.35002
mmu_circRNA_013712	0.168975	0.451008	1.09239	up	ASCRP4002964	mm9_circ_013712	circBase	chr18	+	39227367	39246924	exonic	NM_175164	Arhgap26	ATGAACCACCTGGCCAACCGCACAATTGGACAGTATCGGCTTCAGCATAATAAGGAAATG	336.167	255	8.2268	8.09932	324	374.5	310	238.5	247	279.5	8.36226	8.2171	8.10105	8.09094	8.0905	8.11651
mmu_circRNA_31516	0.206868	0.486968	1.16996	up	ASCRP4002968	18_33318555_33237647_-80908|16.61|4|7	25714049	chr18	+	33077992	33158901	exonic	NM_009793	Camk4	ATGAAGACAGTGTGTGGAACCCCGGGGTACTGCGGGGTGCTACATCCATTGTGTACAGAT	45.8333	44.5	5.39036	5.1639	36	49.5	52	40.5	35	58	5.15399	5.53627	5.48083	5.09593	5.05017	5.34561
mmu_circRNA_26092	0.262272	0.535746	1.06018	up	ASCRP4002971	13_16001252_16000519_-733|18.43|6|8	25714049	chr13	-	15908685	15909419	intronic	uc007pnu.1	AK045681	ATGAAGCTGAGAATCCATCTTCTCCAGGATTTAAAGAAACCATGACTCTGGACACAGGAC	58.1667	59.1667	5.7399	5.65559	52	61	61.5	60	47.5	70	5.68621	5.75238	5.78109	5.74568	5.54659	5.67449
mmu_circRNA_23428	0.806047	0.907566	1.0123	up	ASCRP4002973	11_60004124_59998598_-5526|21.98|2|2	25714049	chr11	+	60185095	60190622	exonic	NM_009021	Rai1	ATGAAGGTAGCTGTGGACATGATAACCAGCCCGAGTCATGCAGTCTTTTCGAGAAAGGTG	58.6667	62.5	5.76742	5.74979	51	62	63	56	55.5	76	5.71396	5.79415	5.79415	5.62663	5.80494	5.81779
mmu_circRNA_44578	0.599272	0.788857	1.0525	up	ASCRP4002974	9_70602132_70566465_-35667|17.80|3|3	25714049	chr9	+	70718657	70754325	exonic	NM_007399	Adam10	ATGAAGTTGGACATAACTTTGGATCTCCAACAGTTCAACCTACGAATGAAGAGGGACACT	67.5	67.5	5.94738	5.87355	54	79.5	69	59	64.5	79	5.79956	6.13593	5.90664	5.71625	5.99977	5.90464
mmu_circRNA_008098	9.23333e-06	0.0384661	1.45822	up	ASCRP4002983	mm9_circ_008098	circBase	chr2	+	16703316	16713708	exonic	NM_026162	Plxdc2	ATGACACGAAGATAGCCCTACATCTCAAAGACAGTGGAGATGCTCCAGTGGATTTGATCG	247.333	149	7.79969	7.25548	216	268	258	141	140	166	7.79082	7.77965	7.8286	7.23312	7.25808	7.27525
mmu_circRNA_36340	0.899533	0.957438	1.01293	up	ASCRP4002984	3_154402281_154383063_-19218|15.16|2|4	25714049	chr3	+	154720098	154739317	exonic	NM_175176	Erich3	ATGACAGACAAGGATCCTGGAAGGATTTATAAAACAGCGCCGCATAGCAATGCAGTTATC	35.3333	38.1667	4.93967	4.92114	29	38	39	35	31	48.5	4.70527	5.09944	5.01431	4.8567	4.84932	5.05741
mmu_circRNA_22930	0.438423	0.674702	1.15152	up	ASCRP4002985	11_20220237_20206469_-13768|18.85|2|2	25714049	chr11	-	20306465	20320234	exonic	NM_018861	Slc1a4	ATGACCTCTCTCTGATCCTGGCTGTGGACTGGATTGTAAACCTGTTCCCTTCCAATCTTG	68.3333	62.6667	5.97322	5.76968	50	67	88	57	67	64	5.71396	5.95007	6.25562	5.68621	6.11005	5.51277
mmu_circRNA_011995	0.533986	0.745671	1.0269	up	ASCRP4002989	mm9_circ_011995	circBase	chr12	+	109716025	109718499	sense overlapping	NR_030261	Mir543	ATGACTGGCAAGGATGTAAACAACGCCATCCTGGAGGATCCCCTGAATGTGAAGCTATAT	48.1667	50	5.44351	5.40522	45.5	50	49	45	43	62	5.43158	5.4646	5.43436	5.29463	5.45642	5.4646
mmu_circRNA_37758	0.00276882	0.189437	1.4293	up	ASCRP4002991	4_132257025_132228811_-28214|18.34|6|7	25714049	chr4	+	132672895	132701110	exonic	NM_010166	Eya3	ATGACTTAGAGACCTTATGCACACATCCTCTCAGTTCCTGTTTCGGAAACCACTTATCCT	182.167	117.5	7.3729	6.85758	168	203.5	175	121.5	105	126	7.44562	7.39008	7.28299	6.96951	6.84849	6.75475
mmu_circRNA_24113	0.0298209	0.265918	1.25273	up	ASCRP4002992	11_95155959_95147644_-8315|19.78|2|4	25714049	chr11	-	95286329	95294645	exonic	NM_177619	Kat7	ATGACTTAGATCTTTTCCGAAGAGCACAAGCCCGGGCTTCTGAGGATTTGGACATCTTAC	35.8333	33.6667	5.02301	4.69793	34	37.5	36	35	25	41	5.02126	5.08211	4.96566	4.8567	4.53644	4.70066
mmu_circRNA_30471	0.190556	0.470782	1.12157	up	ASCRP4002993	17_32914472_32911386_-3086|15.83|8|17	25714049	chr17	-	32774440	32777527	sense overlapping	NM_172458	Zfp871	ATGAGAAACTGCACTTTGACGATGAGCCTTTTAATTGAGTCAGTGGCCTTTGAGGATGTG	51	49.8333	5.55854	5.39302	44	59	50	50	41.5	58	5.48889	5.75238	5.43436	5.46732	5.36612	5.34561
mmu_circRNA_34047	0.120416	0.396153	1.11164	up	ASCRP4002994	2_91431948_91412505_-19443|19.86|2|2	25714049	chr2	+	91572347	91591791	exonic	NM_029437	Ckap5	ATGAGAAAGGATTAAAGGTGATGCAGATGAAGCTTCACATTGTTGCTTTGATTGCCCAGA	36.1667	37.3333	5.0391	4.88642	33.5	38	37	38	30	44	5.02126	5.13039	4.96566	5.0031	4.79945	4.8567
mmu_circRNA_23245	0.230321	0.506636	1.11278	up	ASCRP4002996	11_42411287_42405360_-5927|20.77|6|7	25714049	chr11	+	42591857	42597785	exonic	NM_008070	Gabrb2	ATGAGAAGATGCGCCTGGATGTCAACAAGATGGCTACACAACTGATGACATTGAGTTTTA	85.6667	76.8333	6.279	6.12483	77	91.5	88.5	84	59.5	87	6.26503	6.28983	6.28213	6.32174	5.94618	6.10657
mmu_circRNA_20596	0.0593759	0.318943	1.33934	up	ASCRP4002997	1_101947366_101837220_-110146|16.39|2|2	25714049	chr1	+	99940642	100050789	exonic	NM_172851	Cntnap5b	ATGAGAGTGGAGGTCTATGGATGCTTCTACAACAATTGTGATGACCCATTGGCCTCTTTC	56.6667	46.3333	5.6738	5.25228	45	61	64	50	36	53	5.44818	5.73217	5.84104	5.46732	5.09593	5.19359
mmu_circRNA_36807	0.275047	0.544949	1.17913	up	ASCRP4003000	4_55073109_55036287_-36822|18.38|1|2	25714049	chr4	+	55023414	55060237	exonic	NM_172867	Zfp462	ATGAGCACAAGGTGAACATGCCTACAAGTGTTCTTGGTGCTCATTTTCCACCATGACAAT	42.3333	38.3333	5.21465	4.97693	35	52	40	42	31	42	5.05379	5.49423	5.09593	5.22272	4.89677	4.81129
mmu_circRNA_38689	0.196865	0.478308	1.08179	up	ASCRP4003002	5_66042535_66022952_-19583|13.12|1|2	25714049	chr5	-	65631712	65651296	exonic	NM_001081321	Pds5a	ATGAGGAAGTTTCTCCTGAAGTTCTAGCAAAGTGGCGAGTAAGAAAAGAAGCCATGATGG	54.5	53.6667	5.64042	5.527	54	53	56.5	48	48	65	5.77232	5.55429	5.59465	5.46732	5.55939	5.55429
mmu_circRNA_35035	0.0151332	0.238283	1.23659	up	ASCRP4003004	2_178037543_178004022_-33521|18.10|8|14	25714049	chr2	+	178269316	178302838	exonic	NM_028806	Phactr3	ATGAGGAGAGACAGGAGATCCGACAGCAGATAGAGATGAAGCTGTCCAAATTCTGAAAAT	65.6667	57.5	5.95004	5.64367	64.5	66.5	66	54	48	70.5	6.08548	5.89659	5.86805	5.59465	5.63391	5.70247
mmu_circRNA_33422	0.939074	0.97423	1.00816	up	ASCRP4003005	2_38954995_38935597_-19398|20.62|4|6	25714049	chr2	-	39080076	39099475	exonic	NM_178778	Scai	ATGAGGATGCACAAGGCCTTTCGGGTCCTTATGACTTTGGAGGTGTACTTACTAATAGTA	35.3333	38.5	4.94443	4.93271	38	34	34	39	34	42.5	5.15399	4.90482	4.77448	5.05017	4.99559	4.75237
mmu_circRNA_26086	0.168716	0.450863	1.26434	up	ASCRP4003006	13_15705717_15569833_-135884|15.08|3|7	25714049	chr13	+	15477999	15613884	exonic	NM_008130	Gli3	ATGAGGGCCGTTACCATTATGATCCATCTCCTATTCCTCCATTACATGTGGATTCCTTTG	46.1667	40.8333	5.38984	5.05145	32	53	53.5	37	38.5	47	4.99935	5.63391	5.53627	5.02496	5.13382	4.99559
mmu_circRNA_42664	0.292622	0.561245	1.10556	up	ASCRP4003007	8_25996797_25973861_-22936|14.55|2|4	25714049	chr8	-	24863388	24886325	exonic	NM_153397	Adam32	ATGAGTAGCGAGAATGTGGGCCTGATAGCTGTTGTGAACCTAACAGATGTGTTCTGAAAG	44.8333	45.6667	5.39803	5.25325	41	44	49.5	37	41	59	5.44818	5.33676	5.40914	5.02496	5.3427	5.39209
mmu_circRNA_23508	0.780029	0.89281	1.03628	up	ASCRP4003015	11_62252017_62224322_-27695|21.68|7|8	25714049	chr11	-	62410819	62438515	exonic	NM_011308	Ncor1	ATGATGAGAATCGGGTTGCTTCCTAGAAACATGGTTGTTTGTTGGACTTGATCTCACAGC	63.5	64.3333	5.85168	5.80026	52	73.5	65	56	54	83	5.61931	6.06766	5.86805	5.62663	5.76128	6.01286
mmu_circRNA_22187	0.022595	0.254034	1.28213	up	ASCRP4003017	10_69637915_69605327_-32588|15.17|5|5	25714049	chr10	+	70142578	70175167	exonic	NM_001111121	Ccdc6	ATGATGAGAGCAAGCCAGGGCTGAGCAGGAAGAAGAATTCATCAGTAACACTTTATTCAA	92.5	75.6667	6.42731	6.06877	84	106	87.5	80	63	84	6.44691	6.53447	6.30055	6.21088	5.97513	6.02029
mmu_circRNA_38143	0.884425	0.950076	1.01296	up	ASCRP4003019	5_17341489_17316999_-24490|19.32|4|7	25714049	chr5	-	17811180	17835671	exonic	NM_001159557	Cd36	ATGATTAATGGCACAGCTGCCTTCTGAAATGTGTGGAGCAACTGGTGGATGGTTTCCTAG	33.8333	37.1667	4.83141	4.81283	33	33	35.5	35	28.5	48	4.83254	4.96566	4.69603	4.80805	4.6571	4.97333
mmu_circRNA_43473	0.0721592	0.336241	1.16476	up	ASCRP4003021	8_113569571_113567543_-2028|15.03|2|2	25714049	chr8	+	111043642	111045671	exonic	NM_146217	Aars	ATGATTCTCCAAAGTATAACTACCAATCAGACTCCAGTGGTAGCTACGGGAGACGCATTT	75.3333	69.6667	6.16021	5.94017	71	83	72	67	58	84	6.24931	6.23342	5.99789	5.8976	5.90263	6.02029
mmu_circRNA_20328	0.00106528	0.179855	1.15643	up	ASCRP4003024	1_70427979_70311480_-116499|14.34|3|5	25714049	chr1	+	70264905	70381405	exonic	NM_025728	Spag16	ATGCACGAACACATCGTCATGCATCCCTGCAGAGACTATCTCATCTCCTGTAGTGAAGAT	47.6667	46	5.469	5.25932	43	50	50	44	40	54	5.44818	5.49423	5.4646	5.29463	5.26062	5.22272
mmu_circRNA_32324	0.53466	0.745945	1.06138	up	ASCRP4003028	19_23335957_23310364_-25593|16.19|3|5	25714049	chr19	-	23235873	23261467	exonic	NM_153808	Smc5	ATGCAGACAAAGCCCCTTCAAGATCTCTGAATGACTTAAAGACAAAGTTGGGGAATTTGC	47.3333	47.8333	5.39879	5.31284	38	47	57	46.5	39	58	5.18056	5.40631	5.6095	5.33229	5.26062	5.34561
mmu_circRNA_45224	0.341801	0.602059	1.06374	up	ASCRP4003029	9_114829817_114819994_-9823|19.11|2|2	25714049	chr9	-	114910875	114920699	exonic	NM_175380	Gpd1l	ATGCAGACACCGTGGAGCTTTGCGGTGCTCTTAAGGGGATCAGCTGTTGCAAAAATCATC	43	45	5.29344	5.20429	43	44	42	42	39	54	5.40631	5.33676	5.13724	5.16743	5.22272	5.22272
mmu_circRNA_33580	0.661274	0.826543	1.06362	up	ASCRP4003031	2_54732583_54707013_-25570|17.03|3|5	25714049	chr2	+	54854601	54880172	exonic	NM_173030	Galnt13	ATGCAGGAATGGATATCTGGGGTGGAGAGAATCTTGAAATGTCTTTTAGGATGCAAGACT	72.3333	70.5	6.05868	5.96971	58	85	74	57	63.5	91	5.89255	6.24298	6.04052	5.65792	6.07481	6.17638
mmu_circRNA_37532	0.0185377	0.247641	1.32329	up	ASCRP4003032	4_120180817_120135680_-45137|22.39|4|4	25714049	chr4	+	120463074	120508212	exonic	NM_013883	Scmh1	ATGCAGGCCCCCACAGGTCATTTTACCTGGGACAAATACCTAAAAGAAACATGTTCAGTC	193.667	132.5	7.47285	7.06872	189	210	182	138	119.5	140	7.62655	7.45113	7.34087	7.19466	7.03147	6.98002
mmu_circRNA_26340	0.00113688	0.182163	1.47165	up	ASCRP4003034	13_55161703_55141906_-19797|18.36|4|4	25714049	chr13	-	55040544	55060342	exonic	NM_011307	Uimc1	ATGCCAACAGCATTGCAGCTTTGACCAGTAAGAGAAGTTTAGTTCTTATGCCGGAAAGTT	171.833	108.833	7.29617	6.73873	162	191.5	162	109.5	97	120	7.37495	7.32671	7.18684	6.81044	6.70952	6.69625
mmu_circRNA_23260	0.830587	0.920354	1.01215	up	ASCRP4003035	11_45931993_45926259_-5734|18.58|2|2	25714049	chr11	+	46112756	46118491	exonic	NM_009616	Adam19	ATGCCACCAAACGCAAGCTCATGGAGATTGCCAACTATGTTGATAAGAGGACTGATTATA	36.3333	40.6667	5.00747	4.99005	34	35	40	38	32	52	4.99935	4.96566	5.05741	4.943	4.89677	5.13039
mmu_circRNA_017328	0.475593	0.701849	1.04337	up	ASCRP4003037	mm9_circ_017328	circBase	chr1	-	181956393	181961919	exonic	NM_008680	Enah	ATGCCTTAGAAGTGTTAAATTCACAGGAAGCAGTGAACAGAGTATCTGTCAGGCAAGAGC	109.333	99.5	6.64623	6.58498	103	123	102	98.5	89.5	110.5	6.70952	6.72551	6.50366	6.62799	6.60224	6.52471
mmu_circRNA_45581	0.221287	0.500375	1.06808	up	ASCRP4003038	X_82991640_82975541_-16099|16.52|3|3	25714049	chrX	-	85730201	85746301	exonic	NM_008194	Gyk	ATGCGTTGGAATGTGGCTTGACCTAAGAACCCAGTCTACTGTTGAGAACCTTAGTAAAAG	59	60.1667	5.78908	5.69406	56	61	60	54.5	52	74	5.85149	5.77232	5.74344	5.58215	5.72991	5.77012
mmu_circRNA_30559	0.035751	0.278044	1.19545	up	ASCRP4003040	17_47113039_47098448_-14591|13.02|10|15	25714049	chr17	-	46961498	46976090	exonic	NM_146078	Ubr2	ATGCTACAGAGGGCGCGAATGCTCCTCACAGAAGAGAACCTGATGACCGTTATCATTAAG	55.1667	50.8333	5.69848	5.44092	51.5	52	62	46	45.5	61	5.74568	5.57964	5.77012	5.33229	5.52587	5.4646
mmu_circRNA_015481	0.641433	0.81344	1.02957	up	ASCRP4003041	mm9_circ_015481	circBase	chr2	+	4431198	4498073	exonic	NM_172475	Frmd4a	ATGCTACCATTGAGCTCTTCTTCCTGAATGCCAAGTCCTGCATCTACAAGATGACGGAGG	98.8333	92.6667	6.50127	6.45924	79.5	107	110	90	83	105	6.36468	6.49302	6.64611	6.47015	6.48566	6.42189
mmu_circRNA_26814	0.0942754	0.36696	1.43412	up	ASCRP4003044	13_99038450_99037271_-1179|15.16|5|6	25714049	chr13	+	98267315	98268495	exonic	NM_023472	Ankra2	ATGCTCTACCTGGCTACTCGTATTGAACAAGCTGAGTGCAATATCCATACATCTCCTTCT	126.333	83.3333	6.8042	6.28404	83	177	119	72	79	99	6.4579	7.2061	6.74861	6.0943	6.4078	6.35002
mmu_circRNA_29550	0.24065	0.516736	1.15093	up	ASCRP4003046	16_32836706_32836000_-706|20.34|6|8	25714049	chr16	-	32835913	32836620	exonic	NM_172615	1700021K19Rik	ATGCTGACGACTTGGAAATCCAAGGAAAACGCCCACTTCAGCATCTCCGAGTCCTTGATT	96.6667	83	6.46946	6.26666	77	97	116	76	83	90	6.32024	6.38784	6.7003	6.17805	6.44553	6.17638
mmu_circRNA_31939	0.125572	0.402366	1.31131	up	ASCRP4003050	18_72114728_71616525_-498203|21.16|2|2	25714049	chr18	-	71456870	71955074	exonic	NM_007831	Dcc	ATGGAAACACTGGAACCGAATAACCTCTGGTACCTCTTCACAGGTTTCCAAATTAAACCT	49	42.1667	5.5026	5.11159	48	45	54	49	35.5	42	5.61931	5.33676	5.55173	5.40631	5.15399	4.77448
mmu_circRNA_43018	0.370676	0.622206	1.05868	up	ASCRP4003052	8_73858293_73854607_-3686|19.59|9|12	25714049	chr8	+	71330707	71334394	exonic	NM_015742	Myo9b	ATGGAAGAGCTACCAAGAGGAGCCAGTACCCCTTCAGAAAAACTGTACCGGAGGAGTACC	81.5	79.6667	6.24423	6.16196	81	80.5	83	80	71	88	6.35444	6.15123	6.22702	6.26033	6.15966	6.06587
mmu_circRNA_19195	0.817923	0.91304	1.0386	up	ASCRP4003053		25070500	chr17	+	58593657	58594376	sense overlapping	ENSMUST00000050706	Gm5815	ATGGAAGTCCTTGTTCAACAGAAGATTTGCTCTATGATCGTGATAAAGAGTGGACAGGCC	1051.83	787.167	9.82927	9.77462	844.5	1485	826	679.5	766	916	9.73215	10.2339	9.52174	9.66783	9.75167	9.90437
mmu_circRNA_31606	0.0936717	0.366281	1.12266	up	ASCRP4003054	18_36760529_36740722_-19807|10.40|8|20	25714049	chr18	+	36581067	36600875	exonic	NM_175375	Ankhd1	ATGGACATACAGATGTTGCAGATGTTCTACTTCAAGCAGGGGCCCATTTATCGCAGTCTG	60.6667	58.3333	5.83727	5.67036	53	68	61	58	51.5	65.5	5.77232	5.96939	5.77012	5.70247	5.71396	5.59465
mmu_circRNA_014192	0.764493	0.884541	1.02525	up	ASCRP4003059	mm9_circ_014192	circBase	chr17	+	46238372	46238987	exonic	NM_028198	Xpo5	ATGGACCTAATCAAGGCTCTCTCAGAAGTGGCATGTCATCAACCAGAGGAGCATCCTGTG	52	55.1667	5.5741	5.53813	48	54	54	47	48	70.5	5.61931	5.52587	5.57713	5.33229	5.57964	5.70247
mmu_circRNA_001415	0.0393893	0.285881	1.20629	up	ASCRP4003060	mm9_circ_001415	circBase	chr1	+	118419439	118419918	exonic	NM_029709	Clasp1	ATGGACTCGCTACCTCTTGGGTGAACTCTAGCAATTACAAGAATGGACTGCTGAATTATG	129	100.5	6.86122	6.59065	115	150	122	88	96.5	117	6.85578	6.95214	6.77575	6.44691	6.69218	6.63285
mmu_circRNA_28818	0.043831	0.294346	1.16259	up	ASCRP4003062	15_79875018_79854138_-20880|11.81|1|2	25714049	chr15	+	80023707	80044588	sense overlapping	TCONS_00010849	XLOC_008163	ATGGAGAATGTCTAACTGCATAGCCAAGACTACCCTCAAATTCTTATCCTCCTGCCTCAA	47.5	44.8333	5.45058	5.23324	42	48.5	52	44	41.5	49	5.40631	5.48083	5.4646	5.25759	5.3427	5.09944
mmu_circRNA_38159	0.666535	0.829516	1.06559	up	ASCRP4003063	5_19897279_19700839_-196440|15.38|2|2	25714049	chr5	+	20195020	20391461	exonic	NM_015823	Magi2	ATGGAGACAGACAACTACTACGGTACCCCGAAGCCTCCAGCTGAACCAGCACCATTATTA	247.833	197.5	7.80242	7.71078	268.5	262.5	212.5	210	183.5	199	8.12364	7.73971	7.54392	7.90533	7.65217	7.57483
mmu_circRNA_001848	0.114185	0.388322	1.27193	up	ASCRP4003064	mm9_circ_001848	circBase	chr11	+	70874745	70884968	exonic	NM_019400	Rabep1	ATGGAGAGAAGAAGTTGCTTCACTTCAGGCTATAATGAAAGTTTCTCTTCAGCAACGGGT	384	244.833	8.38422	8.0372	289	523	340	256	219.5	259	8.21569	8.6812	8.25577	8.20064	7.90633	8.00463
mmu_circRNA_43583	0.649707	0.818264	1.01977	up	ASCRP4003065	8_125498692_125432568_-66124|20.96|7|8	25714049	chr8	-	122908667	122974792	exonic	NR_037865	Ankrd11	ATGGAGAGCAGAAGGACTCGGACACAGAGCATACTGCCCTGCTGGAGTTCATACCCATTC	67.3333	68.3333	5.95454	5.92629	59	72	71	67	61.5	76.5	5.89255	5.99977	5.97131	5.97322	5.97513	5.83052
mmu_circRNA_27618	0.0197157	0.249504	1.09163	up	ASCRP4003066	14_58465899_58457927_-7972|18.64|6|9	25714049	chr14	-	57839089	57847062	exonic	NM_029492	Zdhhc20	ATGGAGCTGAAGAAGGAGTCACCAAATCAGAATGAACCAACAGTTTTAAATTTCCCCAGC	66.6667	64	5.95436	5.82787	61	68	71	64	54	74	5.97513	5.91663	5.97131	5.86805	5.77452	5.84104
mmu_circRNA_28061	0.104997	0.378718	1.08815	up	ASCRP4003073	14_121736874_121736644_-230|23.42|2|2	25714049	chr14	-	121337421	121337652	exonic	NM_145465	Stk24	ATGGATCCTATCTCAAGAACCTGAAAGCAGACCCAGAAGAGCTTTTTACCAAGCTAGAGA	48	48.3333	5.46347	5.3416	44	50	50	50	40	55	5.43158	5.4646	5.49423	5.43713	5.3427	5.24496
mmu_circRNA_36149	0.0403422	0.286986	1.24239	up	ASCRP4003075	3_130199360_130178511_-20849|14.78|7|14	25714049	chr3	+	130475592	130496442	exonic	NM_029838	Col25a1	ATGGATGGGCAAAAGATGGTGTTTCCTAAAATCAATCACGGCTTTCTCTCTGCTGATCAG	73	62.6667	6.09072	5.7776	64	74	81	63	58	67	6.02583	6.05506	6.19127	5.86805	5.87011	5.59465
mmu_circRNA_29949	0.477625	0.703549	1.10873	up	ASCRP4003078	16_77756862_77725669_-31193|17.08|1|2	25714049	chr16	-	77725423	77756617	antisense	TCONS_00012169	XLOC_009223	ATGGCACTTCAGTCAAAAACACAAATGGAGGAGAAAAGCAGTCATCAACATCACCTATCT	39.1667	41.5	5.17256	5.02365	33.5	41	43	31	35.5	58	5.07855	5.22272	5.2164	4.67435	5.09593	5.30067
mmu_circRNA_006204	0.75125	0.876996	1.05094	up	ASCRP4003080	mm9_circ_006204	circBase	chr9	-	24473773	24485729	exonic	NM_172920	Dpy19l1	ATGGCATTATTCTTCATATATGGCACATATTTAAGCTTCCTTTGCAGCTCTATTGCACTG	439.333	335.667	8.58528	8.51361	340	575	403	263	395	349	8.43563	8.83812	8.48209	8.2463	8.82493	8.4696
mmu_circRNA_018814	0.31032	0.577827	1.0708	up	ASCRP4003083	mm9_circ_018814	circBase	chr3	+	118797347	118811267	exonic	NM_170778	Dpyd	ATGGCTACAGAGCTGCATTTATTGGAATAGGTGTTCAAAGCAATGAACATCCCACAGATC	69.6667	67	5.99433	5.89564	61	69	79	64	57	80	5.94227	5.88443	6.1563	5.92457	5.85773	5.90464
mmu_circRNA_33984	0.0525297	0.307502	1.22985	up	ASCRP4003086	2_80380763_80358052_-22711|13.64|4|4	25714049	chr2	-	80517894	80540606	exonic	NM_016965	Nckap1	ATGGCTGCACTCTTTAAAAGATTATCATCGGCTCAATGCACAGAGAAAGACGCAAGTTTT	51.1667	47	5.58794	5.28945	44	56	53.5	46	35	60	5.52587	5.68621	5.55173	5.36612	5.09593	5.40631
mmu_circRNA_39770	0.0178047	0.2448	1.46358	up	ASCRP4003089	6_3512358_3472683_-39675|18.68|16|120	25714049	chr6	+	3522682	3562358	exonic	NM_024260	Ccdc132	ATGGGAGCTTTGCCCTGTTAAGTCAAATTTTAGCATCTTGCAGCTTCATCAAAGAACTGA	275	160.667	7.91819	7.36869	224	346	255	174	145	163	7.85636	8.10061	7.79759	7.57861	7.29873	7.22872
mmu_circRNA_43215	0.572068	0.770028	1.02585	up	ASCRP4003092	8_87788222_87787210_-1012|19.31|2|2	25714049	chr8	-	85263310	85264323	exonic	NM_022997	Vps35	ATGGGGAAGAGGATGACAAGTGGGAAAAGAAATGCCAGAAGATATTTTCATTTGCTCACC	36.8333	39.3333	5.00058	4.96377	33	39	38.5	37	31	50	4.99935	5.01058	4.99181	4.99181	4.84932	5.05017
mmu_circRNA_40893	0.749309	0.876122	1.02635	up	ASCRP4003102	6_120344267_120335640_-8627|14.28|4|4	25714049	chr6	+	120385621	120394249	exonic	NM_145997	Kdm5a	ATGGTGTGCCTATGAAGTCACCCGAAGAAGAAAAGTTACCAACAGGTCAGATGCATTTAA	47	51	5.46314	5.42562	38	48	55	52	43	58	5.28849	5.4646	5.63633	5.49689	5.43436	5.34561
mmu_circRNA_21533	0.832393	0.921702	1.01607	up	ASCRP4003105	1_192624460_192622531_-1929|15.68|2|2	25714049	chr1	-	190798651	190800581	exonic	NM_178775	Rps6kc1	ATGTACTGTGCCCCAGGTGGAAAACTCTGGTCGTATATCAGTAAATTTCTGAACAGAAGC	66.5	66.6667	5.9288	5.9058	61	77	61.5	66	61	73	5.93049	6.07481	5.78109	5.94813	5.97513	5.79415
mmu_circRNA_39340	0.699741	0.848323	1.03744	up	ASCRP4003106	5_123890907_123890045_-862|17.85|7|15	25714049	chr5	+	123440035	123440898	exonic	NM_133917	Mlxip	ATGTAGATGAACACCGTCGGCCAGAGTGGGAAATTAGTGTCTCCAAAGTGGAAAAATTTC	57	59.6667	5.72985	5.67683	47	56	68	56	50	73	5.52587	5.71167	5.95202	5.62663	5.66267	5.74119
mmu_circRNA_33549	0.361548	0.615427	1.11387	up	ASCRP4003110	2_50338202_50336985_-1217|15.06|5|8	25714049	chr2	+	50481464	50482682	sense overlapping	TCONS_00017212	XLOC_012859	ATGTATTTCTCCAGGTTCTAATGGCCATGCCGAAATTAATACCTTCAACCCAGGATAGCA	59.6667	57.8333	5.79655	5.64097	62	56	61	61	50	62.5	6.02583	5.63391	5.72991	5.80816	5.63391	5.48083
mmu_circRNA_30459	0.568865	0.768382	1.08774	up	ASCRP4003114	17_31740304_31720641_-19663|20.04|3|4	25714049	chr17	+	31583695	31603359	exonic	NM_016670	Pknox1	ATGTCAGAAGACACCGTGTGCTTCTCGCTCAAGATGATCTGATGTCTGAAGTGGACTCTC	44.1667	44.6667	5.2768	5.15546	38	45	49.5	41	46	47	5.09944	5.32181	5.40914	5.05017	5.4929	4.92332
mmu_circRNA_42549	0.0299381	0.265918	1.05241	up	ASCRP4003115	8_11530424_11526002_-4422|16.28|2|2	25714049	chr8	-	11526001	11530424	exonic	uc009kvi.2	Cars2	ATGTCCAAATCCCTAAAAAACTATATCACCATTAAGGTGACTCTGACAAGCGGCACAGCA	59.6667	60.5	5.78076	5.70706	57	62	60	60	52	69.5	5.82417	5.76349	5.75461	5.71625	5.70247	5.70247
mmu_circRNA_35049	0.00180058	0.188669	1.14975	up	ASCRP4003121	2_179673235_179669734_-3501|19.17|3|4	25714049	chr2	-	179935028	179938530	exonic	NM_001081092	Taf4a	ATGTGAAAGACTTAGTACAAAACTTACTGGCTCCAGGAACACCTATTATTGCACGGCAGG	69.5	63.6667	6.03134	5.83002	63	72.5	73	62	57	72	6.02583	6.02768	6.04052	5.84104	5.87011	5.7789
[truncated: 4,834 more rows]

## Sheet: down_Surgery_vs_Control
# Fold Change cut-off: 1 # P-value cut-off: 1 # Condition pairs: Surgery_vs_Control # Column A: circRNA, it represents circRNA ID. # Column B: P-value, P-value calculated from unpaired t-test. # Column C: FDR, FDR is calculated from Benjamini Hochberg FDR. # Column D: FC (abs), the absolute ratio (no log scale) of normalized intensities between two conditions. # Column E: Regulation, it depicts w…
[truncated: 6,406 more rows]
